# Supplementary material for: Variant pathogenic prediction by locus variability: the importance of the current picture of evolution
Source: Eur J Hum Genet. 2022 Jan 26;30(5):555–9. doi: 10.1038/s41431-021-01034-1 (PMC9091277; doi:10.1038/s41431-021-01034-1)
Supplement: Supplementary file 3 — Supplementary table 1 [file 41431_2021_1034_MOESM3_ESM.xlsx]

## Sheet: Benchmark.Non.coding.nuclear.SN
HGVS	CHROM	POS (GRCh38)	REF	ALT	CDTS	phastCons	phyloP	SELV	Label	SELV.nfe	SELV.fin	SELV.asj	SELV.afr	SELV.amr	SELV.ami	SELV.sas	SELV.eas	SELV.oth
NC_000001.11:g.916753C>A	1	916753	C	A	4.23178	0.00787402	-0.0974409	0.562332	0	0.480722	0.559887	0.481732	0.656361	0.577596	0.41347	0.447664	0.587136	0.538606
NC_000001.11:g.920664C>T	1	920664	C	T	7.51943	0	-1.73605	0.0103351	0	0.0158672	0.00548589	0.00263604	0.00322916	0.00447833	0	0	0.025226	0.01084
NC_000001.11:g.926225C>T	1	926225	C	T	-8.49968	0	0.537921	0.00915072	0	0.0151489	0.00334335	0	0.00397969	0.00346971	0	0	0	0.010831
NC_000001.11:g.944043T>A	1	944043	T	A	8.62136	0.0393701	1.30081	0.000170071	0	0	0	0	0.000280881	0.000695795	0	0	0	0
NC_000001.11:g.1045067T>G	1	1045067	T	G	2.49865	0	-0.411984	0.000762325	0	0	0	0	0	0	0	0.00196762	0.0140035	0
NC_000001.11:g.1055005G>A	1	1055005	G	A	-6.25359	1	2.63553	0.00453017	0	0.000911711	0.00180332	0	0.0125967	0	0	0	0	0.00760253
NC_000001.11:g.1071604C>T	1	1071604	C	T	-3.48811	0	-0.510488	0.000885799	0	0	0	0	0.000527982	0	0	0.0161381	0	0
NC_000001.11:g.1081817C>T	1	1081817	C	T	4.92019	0	-0.14278	0.69236	0	0.689542	0.693076	0.674837	0.568202	0.656132	0.675177	0.689925	0.531443	0.691708
NC_000001.11:g.1081870C>A	1	1081870	C	A	4.43972	0	-1.09695	0.0222855	0	0.000772935	0	0	0.0629158	0.00999156	0	0.00196035	0	0.00760253
NC_000001.11:g.1082404C>T	1	1082404	C	T	-0.183031	0	-2.08384	0.00602343	0	0.00187877	0.0479542	0	0.000280533	0.00295276	0	0.00363944	0.00183966	0
NC_000001.11:g.1082435C>A	1	1082435	C	A	-0.029039	0	-0.851606	0.00259524	0	0.000178679	0	0	0	0	0	0.0499521	0	0
NC_000001.11:g.1083111C>T	1	1083111	C	T	6.22619	0	-0.472457	0.000160871	0	0	0	0	0	0	0	0.00364211	0	0
NC_000001.11:g.1167277C>T	1	1167277	C	T	-11.8779	0	-1.14546	0.089064	0	0.0281662	0.000967086	0.0849619	0.170472	0.092447	0	0.21495	0.0551682	0.0869662
NC_000001.11:g.1174846G>A	1	1174846	G	A	-1.51781	0	-0.52215	0.00439566	0	0.000911492	0	0	0.0026493	0.0238471	0	0	0.0034112	0.010831
NC_000001.11:g.1198122C>T	1	1198122	C	T	4.12125	0	-1.65509	0.334225	0	0.21266	0.217809	0.295292	0.520905	0.251377	0.193317	0.281673	0.355406	0.302228
NC_000001.11:g.1242028G>A	1	1242028	G	A	-0.655632	0	-0.068685	0.00182229	0	0	0	0	0	0	0	0.0366737	0	0
NC_000001.11:g.1254417C>A	1	1254417	C	A	2.1831	0	-2.15835	0.00950236	0	0.000178265	0	0	0.0286123	0.000695878	0	0	0	0
NC_000001.11:g.1300104C>A	1	1300104	C	A	-6.28907	0	-0.547709	0.0282808	0	0.00077314	0	0	0.0789428	0.0129641	0	0	0	0.0196861
NC_000001.11:g.1311114G>A	1	1311114	G	A	4.35005	0	0.879307	0.00677246	0	0.00290235	0.000967579	0	0.0138493	0.00311539	0	0.0161266	0	0.0082792
NC_000001.11:g.1311827G>A	1	1311827	G	A	2.77701	0.015748	3.03483	0.000760807	0	0.000336117	0	0	0.00142437	0	0	0.00363544	0	0
NC_000001.11:g.1385499G>A	1	1385499	G	A	12.832	0.0414488	0.0598504	0.00139048	0	0.00221043	0.000986044	0	0	0	0	0.0068262	0	0
NC_000001.11:g.1387198G>A	1	1387198	G	A	-7.05399	0	1.05808	0.00296269	0	0.000336072	0	0	0.000762284	0	0	0.0527839	0	0
NC_000001.11:g.1442617C>G	1	1442617	C	G	-0.648077	0	-1.11064	0.0495439	0	0.00118134	0	0	0.134383	0.0193292	0	0	0	0.056177
NC_000001.11:g.1541812A>G	1	1541812	A	G	-2.99789	0.00787402	1.0628	0.0443003	0	0.000631719	0	0	0.122339	0.0154131	0	0	0	0.0328652
NC_000001.11:g.1607670T>C	1	1607670	T	C	-4.28249	0.0182835	0.458598	0.00707519	0	0.000631533	0	0.0309591	0.000280682	0	0	0.0122606	0.0973791	0.00413271
NC_000001.11:g.1779110C>T	1	1779110	C	T	-14.4634	0	-0.195937	0.000505207	0	0	0	0	0	0	0	0.00669738	0.00488596	0
NC_000001.11:g.1950987A>G	1	1950987	A	G	2.9574	0.00973228	0.199402	0.0383402	0	0.000772915	0	0	0.106925	0.0104336	0	0.0019618	0	0.0303346
NC_000001.11:g.1959023C>T	1	1959023	C	T	-2.36175	0	-1.89382	0.00237593	0	0.00315765	0.00180484	0	0.00184451	0	0	0.00364211	0.00489261	0
NC_000001.11:g.2181701C>T	1	2181701	C	T	0.265258	0	-0.591157	0.000762263	0	0.000336786	0	0	0	0	0	0.013593	0	0
NC_000001.11:g.2185462G>A	1	2185462	G	A	-5.52097	0.976378	0.964559	0.00291231	0	0.000772915	0	0	0.00578149	0.00242006	0	0.0036381	0.00367421	0.00760253
NC_000001.11:g.2188381C>G	1	2188381	C	G	-10.1474	0	-0.171732	0.0327846	0	0.00153387	0	0	0.0900679	0.0137887	0	0.00363544	0	0.022413
NC_000001.11:g.2208889G>A	1	2208889	G	A	-1.74165	0	-0.0999134	0.00542277	0	0.000336171	0	0	0.0154829	0.00295208	0	0	0	0.00759619
NC_000001.11:g.2245259C>G	1	2245259	C	G	-1.88894	0	-0.814433	0.00735125	0	0.000178255	0	0	0.0219139	0.00187217	0	0	0	0.00412922
NC_000001.11:g.2357208C>T	1	2357208	C	T	-2.10184	0	-2.41735	0.0291694	0	0.000631685	0	0	0.0802378	0.0162068	0	0.00196325	0	0.0277783
NC_000001.11:g.2414036C>T	1	2414036	C	T	-7.11619	0	-4.30907	0.00437923	0	0	0	0	0.0130511	0.00241893	0	0	0	0
NC_000001.11:g.2450185G>A	1	2450185	G	A	-6.724	0	0.00896063	0.00546611	0	0.000336387	0	0	0.00246969	0.000696456	0	0	0.0812324	0.00413621
NC_000001.11:g.2504337G>A	1	2504337	G	A	-7.30085	0	-4.61926	0.0402949	0	0.00033627	0	0	0.110548	0.0169983	0	0	0.00341704	0.0448906
NC_000001.11:g.2564472G>A	1	2564472	G	A	-0.406183	0	-1.43362	0.0723695	0	0.000911977	0	0	0.192884	0.0253239	0.00858559	0	0	0.0650359
NC_000001.11:g.3429710C>A	1	3429710	C	A	-0.559021	0	-0.352307	0.00330209	0	0	0	0	0.000762583	0.02273	0	0	0	0
NC_000001.11:g.3433926C>G	1	3433926	C	G	-1.93098	0	0.0732047	0.00879485	0	0	0	0.0108671	0.0243517	0.00592637	0	0	0	0.00760889
NC_000001.11:g.3457454G>A	1	3457454	G	A	3.76214	0	-0.842795	0.211476	0	0.134681	0.0956845	0.316002	0.320509	0.180372	0.0282415	0.127543	0.395191	0.219645
NC_000001.11:g.3626405A>G	1	3626405	A	G	-0.292036	0	0.105157	0.264187	0	0.0115326	0	0.0441541	0.567147	0.146174	0	0.00521106	0	0.200481
NC_000001.11:g.3630302T>C	1	3630302	T	C	-0.688134	0	-1.10303	0.0283804	0	0.00033609	0	0	0.0805192	0.00777963	0	0	0	0.0251033
NC_000001.11:g.3674684C>T	1	3674684	C	T	-3.75739	0	-0.939197	0.0015953	0	0.000773058	0.000966429	0	0.00142387	0.000695547	0	0.0173702	0	0
NC_000001.11:g.3702623G>A	1	3702623	G	A	-3.06694	0	-0.586685	0.076097	0	0.00280418	0	0	0.198572	0.0407325	0	0.0019618	0	0.0494844
NC_000001.11:g.3733982A>C	1	3733982	A	C	-3.56677	0	-0.874646	0.0172166	0	0.000181784	0	0	0.0504637	0.00494308	0	0	0	0.0115223
NC_000001.11:g.3855711G>T	1	3855711	G	T	8.47604	0	0.176496	0.636809	0	0.68427	0.624932	0.644026	0.385187	0.687773	0.683752	0.613306	0.640928	0.659256
NC_000001.11:g.3888790C>T	1	3888790	C	T	-0.136209	0	-0.361331	0.00898333	0	0.00170149	0	0	0.00163828	0.00545751	0	0.136294	0	0
NC_000001.11:g.3894886C>A	1	3894886	C	A	-5.02332	0	-0.538669	0.000233226	0	0	0	0	0	0.00187261	0	0	0	0
NC_000001.11:g.3908216C>T	1	3908216	C	T	-5.32723	0.0393701	-0.124441	0.000233459	0	0	0	0	0	0	0	0	0.00488431	0
NC_000001.11:g.3939478C>T	1	3939478	C	T	-0.589685	0	-1.06443	0.00469206	0	0.00017828	0	0	0.0139902	0.000695795	0	0	0.00184029	0.00412922
NC_000001.11:g.3980736G>A	1	3980736	G	A	-1.89299	0	-0.566291	0.0879715	0	0.00292259	0	0	0.228313	0.0371188	0	0	0	0.0830716
NC_000001.11:g.3987217T>A	1	3987217	T	A	-1.63937	0	-0.891898	0.532242	0	0.608763	0.637754	0.605501	0.35267	0.462716	0.531531	0.5535	0.0243046	0.546556
NC_000001.11:g.4692496C>G	1	4692496	C	G	3.92549	0	-0.912181	0.016546	0	0	0	0	0.0452531	0.0125397	0	0	0.00629504	0.022413
NC_000001.11:g.4784670G>T	1	4784670	G	T	-0.132482	0	0.0285433	0.0377078	0	0.0394858	0.00479009	0.0246583	0.0105932	0.0536425	0	0.202832	0.00183966	0.0517403
NC_000001.11:g.4787535G>A	1	4787535	G	A	2.67605	0	-2.6278	0.0167108	0	0.0181725	0.0047885	0.148337	0.0036093	0.0129641	0	0.0122737	0	0.010831
NC_000001.11:g.4981834A>C	1	4981834	A	C	5.27562	0	-1.94009	0.331495	0	0.210841	0.196671	0.247811	0.529011	0.244075	0.169751	0.356906	0.204461	0.317626
NC_000001.11:g.4984022T>A	1	4984022	T	A	4.40627	0	-0.815409	0.497659	0	0.416509	0.351793	0.335587	0.656232	0.382847	0.454074	0.384365	0.217409	0.463912
NC_000001.11:g.5564572G>C	1	5564572	G	C	-1.16993	0	-0.417268	0.0106834	0	0.000336108	0	0.00487768	0.00120928	0.0674755	0	0	0.0140082	0.0139017
NC_000001.11:g.5862396A>C	1	5862396	A	C	0.968271	0	-1.45887	0.0524591	0	0.000336297	0	0	0.14313	0.0181803	0	0.00196689	0	0.0494454
NC_000001.11:g.5865123G>A	1	5865123	G	A	1.19328	0.984252	0.161394	0.000371878	0	0.000336162	0	0	0	0	0	0.00520346	0	0
NC_000001.11:g.5900518A>G	1	5900518	A	G	3.67094	0	0.413795	0.00148069	0	0	0	0	0.0037963	0.00242035	0	0	0	0.00413971
NC_000001.11:g.5978812T>A	1	5978812	T	A	-0.439945	0	-0.00402362	0.0498956	0	0.0554985	0.0580684	0.0214054	0.015333	0.0996855	0	0.103841	0	0.0516996
NC_000001.11:g.5979393G>A	1	5979393	G	A	0.912222	0.000645669	-0.347535	0.104523	0	0.121281	0.191995	0.145433	0.0360441	0.158505	0	0.0429418	0	0.100265
NC_000001.11:g.6101015T>A	1	6101015	T	A	6.94034	0.023622	-0.390134	0.672243	0	0.663688	0.684778	0.681444	0.655677	0.671351	0.631856	0.685088	0.674165	0.680043
NC_000001.11:g.6131536C>T	1	6131536	C	T	-3.99925	0	-2.54937	0.00130571	0	0.000178241	0	0	0.000762416	0	0	0.0222223	0	0
NC_000001.11:g.6236938C>T	1	6236938	C	T	-10.4225	0	-0.553866	0.147838	0	0.188823	0.128008	0.165299	0.0596999	0.181467	0.113677	0.207262	0.00899772	0.19484
NC_000001.11:g.6247242T>G	1	6247242	T	G	3.60618	0	-0.483268	0.0679775	0	0.000951555	0	0	0.187057	0.0219852	0	0.0408895	0	0.0547002
NC_000001.11:g.6467816G>A	1	6467816	G	A	-5.55508	0.992126	2.4767	0.004194	0	0.000336135	0	0	0.0123083	0.00187086	0	0	0	0
NC_000001.11:g.6472786C>T	1	6472786	C	T	-4.71581	0	-1.75824	0.000439158	0	0	0	0	0	0	0	0	0.00896453	0
NC_000001.11:g.6622391A>G	1	6622391	A	G	0.630335	0.992126	0.568953	0.000303635	0	0	0	0	0	0	0	0.00671931	0	0
NC_000001.11:g.6634001G>C	1	6634001	G	C	0.967813	0	0.462441	0.00282563	0	0	0	0	0.00882094	0.00069596	0	0	0	0
NC_000001.11:g.6839183C>A	1	6839183	C	A	0.145438	0.0270236	0.138465	0.281272	0	0.315621	0.458213	0.236224	0.107281	0.195199	0.15947	0.364271	0.570821	0.257319
NC_000001.11:g.7066557C>G	1	7066557	C	G	3.9859	0	-1.40152	0.631277	0	0.661411	0.670867	0.680068	0.427057	0.68325	0.685314	0.686655	0.670188	0.648477
NC_000001.11:g.7323236T>C	1	7323236	T	C	1.65858	0	-0.329906	0.0105595	0	0.000336198	0	0	0.00398394	0.0664012	0	0	0	0.010831
NC_000001.11:g.7344892G>A	1	7344892	G	A	3.68943	0	-2.07034	0.0795869	0	0.00215301	0.00271367	0	0.2068	0.0459315	0	0	0	0.0786397
NC_000001.11:g.7402058G>A	1	7402058	G	A	4.14987	0	0.138591	0.010076	0	0.000178255	0	0	0.0294	0.00397879	0	0	0	0.00760253
NC_000001.11:g.7790750C>T	1	7790750	C	T	1.16837	0	-0.526898	0.00594962	0	0.000911395	0	0	0.00225157	0.0263923	0	0	0.037426	0
NC_000001.11:g.7819444C>A	1	7819444	C	A	6.98268	0	-0.856984	0.000372017	0	0	0	0	0	0	0	0	0.007646	0
NC_000001.11:g.7964393A>G	1	7964393	A	G	2.76812	0	-1.45865	0.0839744	0	0.118046	0.110846	0.16452	0.0305576	0.0511941	0	0.0387873	0.00183649	0.0771215
NC_000001.11:g.8023991C>T	1	8023991	C	T	-6.39634	0	-0.540079	0.642227	0	0.67926	0.673233	0.692424	0.424851	0.641117	0.65811	0.660091	0.657473	0.66593
NC_000001.11:g.8454666G>A	1	8454666	G	A	0.052902	0.0133465	0.116685	0.00171106	0	0.000336297	0.00259524	0	0.0041717	0.00130241	0	0	0	0
NC_000001.11:g.8867646G>A	1	8867646	G	A	5.99216	0	-0.395236	0.00113087	0	0.000632107	0	0	0.00185058	0	0	0.00817339	0	0
NC_000001.11:g.9002893C>T	1	9002893	C	T	-6.19176	0.0063622	1.35486	0.513994	0	0.581595	0.590842	0.475908	0.334096	0.522204	0.518969	0.531457	0.421402	0.496804
NC_000001.11:g.9006897C>T	1	9006897	C	T	3.46466	0	-0.000488189	0.00753522	0	0.0126673	0.00180332	0	0.00245079	0.00733178	0	0	0	0
NC_000001.11:g.9104153C>T	1	9104153	C	T	-0.795193	0	-0.932307	0.00304843	0	0	0	0	0.00849702	0.000696043	0	0.00196107	0.00368309	0.00760889
NC_000001.11:g.9269117G>A	1	9269117	G	A	9.55079	0	-1.3765	0.0701747	0	0.0184341	0	0.266927	0.128321	0.108169	0	0.00196253	0.00184283	0.0831352
NC_000001.11:g.9271131A>G	1	9271131	A	G	-2.31489	0	-0.833717	0.0426473	0	0.000773367	0	0	0.117084	0.0189699	0	0.00196689	0	0.0278234
NC_000001.11:g.9309030G>A	1	9309030	G	A	6.07639	0	-0.582535	0.0432949	0	0.052872	0.0511846	0.0384246	0.0318803	0.0334279	0	0.0519048	0.00490261	0.0540984
NC_000001.11:g.9729870G>A	1	9729870	G	A	-5.322	0	0.0305984	0.000372038	0	0.000178274	0	0	0.000280695	0	0	0	0.00488929	0
NC_000001.11:g.9849448G>A	1	9849448	G	A	-2.41536	0	-2.11605	0.469424	0	0.467943	0.412789	0.41503	0.534137	0.379435	0.5294	0.493537	0.19372	0.442769
NC_000001.11:g.9850601G>A	1	9850601	G	A	-3.93827	0.338583	1.41766	0.09646	0	0.108356	0.299615	0.087311	0.0242136	0.0824044	0.0481943	0.0525045	0	0.0853365
NC_000001.11:g.9903170G>A	1	9903170	G	A	2.85309	0	-1.40187	0.000303675	0	0	0	0	0	0	0	0.00672175	0	0
NC_000001.11:g.10158784G>A	1	10158784	G	A	-2.02105	0.00787402	-0.570102	0.00057088	0	0.000486544	0	0	0.000280918	0	0	0.0067071	0	0
NC_000001.11:g.10380517C>G	1	10380517	C	G	-0.697103	0.023622	0.47311	0.0140853	0	0.000178265	0	0	0.0408597	0.00347253	0	0	0	0.019654
NC_000001.11:g.10420620A>T	1	10420620	A	T	-0.895269	0	0.249795	0.000571214	0	0.00017839	0	0	0.00121048	0	0	0.00196616	0	0.00413621
NC_000001.11:g.10695938C>T	1	10695938	C	T	-4.71451	0	1.54312	0.000303617	0	0.000178303	0	0	0.000280794	0	0	0.00364077	0	0
NC_000001.11:g.10765804C>T	1	10765804	C	T	-0.651536	0	-1.22079	0.00888589	0	0.00687626	0	0	0.0186769	0.00187173	0	0	0	0.00413971
NC_000001.11:g.11036036G>A	1	11036036	G	A	1.37791	0	0.283732	0.173609	0	0.229906	0.231548	0.20733	0.0601659	0.192527	0	0.0834415	0.00487933	0.162431
NC_000001.11:g.11151931G>C	1	11151931	G	C	0.689191	0.00314961	1.59667	0.000160892	0	0	0	0	0.000528168	0	0	0	0	0
NC_000001.11:g.11195181A>G	1	11195181	A	G	-0.79392	0	-2.41978	0.157738	0	0.213336	0.0825151	0.149299	0.052375	0.182164	0.472787	0.176332	0.00183902	0.204518
NC_000001.11:g.11286179A>C	1	11286179	A	C	-0.048709	0	-2.15953	0.000466537	0	0.000336098	0	0	0.000280682	0	0	0.00520536	0	0
NC_000001.11:g.11298807G>T	1	11298807	G	T	-3.70485	0.992126	1.06589	0.000507938	0	0	0	0	0	0	0	0	0.0104645	0
NC_000001.11:g.11478363G>A	1	11478363	G	A	3.27557	0.00787402	0.0759921	0.68046	0	0.655518	0.659958	0.681423	0.693087	0.662361	0.630782	0.693084	0.564357	0.684385
NC_000001.11:g.11479187A>G	1	11479187	A	G	-18.9081	0	-0.0318268	0.0242698	0	0.0362991	0.00334782	0.0469499	0.0071631	0.0216191	0.055496	0.00520346	0.00342289	0.0425833
NC_000001.11:g.11535289C>T	1	11535289	C	T	2.34364	0	-0.0149685	0.00508498	0	0.00739587	0.0061649	0	0.00204939	0.00593046	0	0	0	0.00413271
NC_000001.11:g.11707677C>T	1	11707677	C	T	-3.91145	0	0.0323465	0.00193427	0	0	0	0	0.0043496	0	0	0	0.0139432	0
NC_000001.11:g.12012875G>A	1	12012875	G	A	0.335821	0	0.759654	0.00902056	0	0	0	0	0.0269091	0.00130149	0	0	0	0.010813
NC_000001.11:g.12019578G>A	1	12019578	G	A	-19.904	0	-0.711921	0.0190474	0	0.000178226	0	0	0.0550222	0.005925	0	0	0	0.010813
NC_000001.11:g.12126857C>G	1	12126857	C	G	-1.2194	0	-3.54687	0.108729	0	0.00286269	0	0.00894654	0.277931	0.0515953	0	0.00520346	0.00183712	0.0910207
NC_000001.11:g.12131714T>G	1	12131714	T	G	-1.23995	0	-1.94916	0.131136	0	0.0028058	0	0.0369606	0.326327	0.0579637	0	0.00365554	0	0.0984113
NC_000001.11:g.12369033A>C	1	12369033	A	C	-1.39631	0	-0.036126	0.192441	0	0.00808039	0.00096725	0.048286	0.447374	0.0927158	0.0156171	0.00670224	0	0.159333
NC_000001.11:g.12452270A>C	1	12452270	A	C	-5.06364	0	-0.102142	0.0338867	0	0.000486466	0	0	0.0949525	0.00999156	0	0	0.00183776	0.0302858
NC_000001.11:g.12592118C>T	1	12592118	C	T	2.33921	0	-1.47398	0.382765	0	0.466239	0.502992	0.428907	0.147391	0.360351	0.615798	0.2282	0.397624	0.407906
NC_000001.11:g.12650104A>G	1	12650104	A	G	-2.08589	0	-0.301331	0.0184703	0	0.000486362	0	0	0.0535915	0.00447677	0	0	0	0.00759619
NC_000001.11:g.12777819A>G	1	12777819	A	G	1.56474	0	-0.41322	0.00199116	0	0	0	0	0.0063065	0	0	0	0	0
NC_000001.11:g.13584649C>T	1	13584649	C	T	-0.268966	0	-0.115197	0.001068	0	0	0	0	0	0.00130058	0	0	0.0186507	0
NC_000001.11:g.13788182C>T	1	13788182	C	T	-3.26901	0	-1.02877	0.00237634	0	0.00104772	0.00259524	0	0.000989782	0	0	0	0.0305068	0
NC_000001.11:g.13824545T>C	1	13824545	T	C	0.031958	0.96063	0.426693	0.000439331	0	0	0	0	0.00142492	0	0	0	0	0
NC_000001.11:g.13949528G>A	1	13949528	G	A	-3.27145	0	-0.0301181	0.000184072	0	0	0	0	0.000604313	0	0	0	0	0
NC_000001.11:g.13972363T>G	1	13972363	T	G	5.11541	0	-0.0577402	0.000705316	0	0	0	0	0	0	0	0.00368271	0.011685	0
NC_000001.11:g.14174090A>G	1	14174090	A	G	-2.26386	0	-1.43789	0.0838861	0	0.0226905	0.162231	0.0441119	0.0218995	0.311194	0	0.0291328	0.162499	0.11813
NC_000001.11:g.14246182T>C	1	14246182	T	C	8.51373	0	0.279992	0.0225349	0	0.000773346	0	0	0.0629875	0.0112979	0	0.00364613	0	0.013971
NC_000001.11:g.14292688G>A	1	14292688	G	A	-2.30402	0	0.44189	0.0280704	0	0.0440888	0.0154576	0.0246704	0.0107542	0.0208651	0	0.00671198	0	0.0277111
NC_000001.11:g.14431043T>C	1	14431043	T	C	-0.698927	0	0.0132362	0.000160819	0	0	0	0	0	0	0	0.00363944	0	0
NC_000001.11:g.14446736G>A	1	14446736	G	A	2.22276	0	-1.56666	0.345831	0	0.0847882	0.0598308	0.0825648	0.641722	0.197143	0	0.0749263	0.207511	0.287791
NC_000001.11:g.14584348G>A	1	14584348	G	A	0.743599	0	-1.40673	0.0218022	0	0.0182569	0.000966429	0.0197345	0.0351057	0.00912173	0	0.0469533	0.0034147	0.0251033
NC_000001.11:g.14815480G>A	1	14815480	G	A	-3.85051	0	-0.853677	0.0680513	0	0.00315733	0	0.0145346	0.179976	0.0278275	0	0	0.00341353	0.0426511
NC_000001.11:g.14839496T>C	1	14839496	T	C	1.38263	0	-0.0559134	0.00794557	0	0.0127614	0	0	0.00163622	0.0129715	0	0	0	0.00413271
NC_000001.11:g.14917608T>A	1	14917608	T	A	0.726986	0	-1.13317	0.0984922	0	0.00157298	0	0	0.25363	0.044272	0	0.00196253	0	0.0868998
NC_000001.11:g.15063891A>G	1	15063891	A	G	8.45835	0	-1.44783	0	0	0	0	0	0	0	0	0	0	0
NC_000001.11:g.15083976C>T	1	15083976	C	T	6.17587	0	-0.143394	0.00285743	0	0.000178226	0	0	0	0	0	0.00364077	0.048837	0.00413271
NC_000001.11:g.15118999A>G	1	15118999	A	G	-0.568202	0	-0.193835	0.00037194	0	0	0	0	0	0	0	0.00814385	0	0
NC_000001.11:g.15220958T>C	1	15220958	T	C	-2.04156	0	-0.648071	0.00210097	0	0.000336162	0	0	0.00630116	0	0	0	0	0
NC_000001.11:g.15569863T>C	1	15569863	T	C	-4.25135	0	0.367165	0.00429663	0	0	0	0	0.0127791	0.00130119	0	0	0	0.00760889
NC_000001.11:g.15585263C>T	1	15585263	C	T	-0.43099	0	-0.0717244	0.0038823	0	0	0	0	0.00695065	0	0	0.0179506	0.0251312	0.00436205
NC_000001.11:g.15682602G>A	1	15682602	G	A	1.80411	0	-0.172669	0.309501	0	0.23654	0.340795	0.288105	0.460384	0.195959	0.249172	0.262659	0.0221265	0.264417
NC_000001.11:g.15704013C>G	1	15704013	C	G	-4.11272	0	-1.04597	0.000570574	0	0	0	0	0	0	0	0	0.0115018	0
NC_000001.11:g.16124473A>T	1	16124473	A	T	-4.02334	0	0.647685	0.088686	0	0.00232214	0	0	0.225968	0.0602168	0	0.00196253	0	0.0669875
NC_000001.11:g.16125049C>T	1	16125049	C	T	0.023401	0	-0.666654	0.0887917	0	0.00232244	0	0	0.226218	0.0602101	0	0.00196253	0	0.0668834
NC_000001.11:g.16140452G>A	1	16140452	G	A	-7.24478	0	0.256614	0.0111584	0	0.000336171	0	0	0.0327399	0.00242148	0	0	0	0.010822
NC_000001.11:g.16153154T>G	1	16153154	T	G	-1.14339	0	-0.611874	0.000375727	0	0	0	0	0	0	0	0.00367043	0.00491602	0
NC_000001.11:g.16215130A>C	1	16215130	A	C	-3.98976	0	-2.70073	0.206109	0	0.00597472	0	0	0.473977	0.114216	0	0.00372568	0	0.174107
NC_000001.11:g.16278842A>C	1	16278842	A	C	-3.42558	0	-0.363283	0.0328928	0	0.000336342	0	0	0.0907464	0.0113288	0	0	0.0209235	0.0278234
NC_000001.11:g.16416876C>T	1	16416876	C	T	-4.5597	0.0864567	-1.80132	0.0117147	0	0.000336234	0	0	0.0343732	0.00130273	0	0.00197129	0	0.0138674
NC_000001.11:g.17039305C>A	1	17039305	C	A	1.32151	0.191504	0.249244	0.525545	0	0.523541	0.609583	0.485419	0.372237	0.61935	0.434902	0.6067	0.690725	0.538292
NC_000001.11:g.17084677G>A	1	17084677	G	A	-3.12636	1	6.54898	0.000303354	0	0.000178245	0	0	0.000762051	0	0	0	0	0
NC_000001.11:g.17091287C>G	1	17091287	C	G	-0.383627	0	-1.42217	0.00202737	0	0	0	0	0.00647403	0	0	0	0	0
NC_000001.11:g.17134005G>A	1	17134005	G	A	-2.10854	0.12552	0.0362441	0.000721708	0	0	0	0	0.00205631	0.000697947	0	0	0	0
NC_000001.11:g.17197860A>T	1	17197860	A	T	3.51844	0	-1.28243	0.00264425	0	0	0	0	0.00799779	0.00130088	0	0	0	0
NC_000001.11:g.17215454A>C	1	17215454	A	C	7.60224	0.0934488	0.00492126	0.66195	0	0.580585	0.623201	0.609933	0.669659	0.677412	0.588488	0.541301	0.497933	0.634951
NC_000001.11:g.17257075T>C	1	17257075	T	C	1.60891	0	-0.479165	0.00249487	0	0.00212174	0	0.0281614	0.000304234	0	0	0.00557902	0.00364077	0.00438965
NC_000001.11:g.17262716C>T	1	17262716	C	T	-1.24236	0	-0.940457	0.000160926	0	0	0	0	0	0	0	0	0.00340887	0
NC_000001.11:g.17420192T>C	1	17420192	T	C	-5.34118	0	0.131071	0.0440937	0	0.0643278	0.0182955	0.062878	0.0162258	0.0520989	0.0282415	0.00520725	0	0.0561334
NC_000001.11:g.17770146A>T	1	17770146	A	T	-2.49152	0.677165	0.165472	0.0894324	0	0.00144407	0	0	0.234494	0.0306418	0	0.00363544	0	0.0668313
NC_000001.11:g.17774621G>C	1	17774621	G	C	5.6829	0.972283	1.13271	0.00799172	0	0.0128557	0.00814839	0	0.0037976	0.00069563	0	0.00364345	0	0.01084
NC_000001.11:g.17819281C>T	1	17819281	C	T	-5.31517	0	-0.549756	0.11758	0	0.00118137	0	0	0.299015	0.0468138	0	0.00669738	0	0.0770619
NC_000001.11:g.18246644T>G	1	18246644	T	G	-5.07785	0	-1.42713	0.00409556	0	0.00507068	0.00180484	0.00488016	0.000280695	0.00639974	0	0.0148792	0	0.0138674
NC_000001.11:g.18288898G>A	1	18288898	G	A	0.693532	0	-0.181575	0.618024	0	0.478993	0.394155	0.36221	0.636632	0.519129	0.496732	0.403654	0.133642	0.598832
NC_000001.11:g.18374583G>A	1	18374583	G	A	3.37287	0	-2.10172	0.0343386	0	0.0552422	0.0125113	0.0197345	0.0136233	0.0201077	0	0.0234387	0.00184922	0.0168561
NC_000001.11:g.18744991T>C	1	18744991	T	C	4.58093	0	0.0717638	0.00127362	0	0	0	0	0.00370282	0.00130134	0	0	0	0
NC_000001.11:g.18747985A>G	1	18747985	A	G	-0.139001	0.535433	0.44915	0.00364214	0	0.00131402	0	0	0	0.00187327	0	0.0577104	0.00184156	0
NC_000001.11:g.18946575C>T	1	18946575	C	T	-4.24169	0	-1.59663	0.0015411	0	0.000336397	0	0	0.00417742	0.000697366	0	0.00196908	0	0
NC_000001.11:g.19074454G>A	1	19074454	G	A	-4.59589	0.0314961	0.267677	0.0204059	0	0.000178226	0	0	0.0593017	0.00447833	0	0	0	0.010813
NC_000001.11:g.19075048A>T	1	19075048	A	T	-2.2372	0	-0.0611417	0.162299	0	0.125473	0.0754224	0.0426987	0.253786	0.105144	0	0.214429	0.167284	0.136796
NC_000001.11:g.19107825A>G	1	19107825	A	G	-3.00054	0.015748	1.54544	0.0260209	0	0.00292251	0.000967743	0.00895107	0.0664809	0.0216263	0	0.0019618	0	0.0425157
NC_000001.11:g.19250174C>A	1	19250174	C	A	-11.3983	0	-5.06	0.0022272	0	0.000185116	0	0	0.000340818	0.0065514	0	0.0266955	0.00219922	0
NC_000001.11:g.19296294T>C	1	19296294	T	C	-2.34764	0.0595748	0.168465	0.00632507	0	0.00107597	0	0	0.0168141	0.00654953	0	0	0	0.014997
NC_000001.11:g.19310779T>A	1	19310779	T	A	-4.88897	0	0.0711181	0.000233558	0	0	0	0	0.000763784	0	0	0	0	0
NC_000001.11:g.19311823T>C	1	19311823	T	C	-18.1992	0.976378	0.307449	0.0028593	0	0.00304143	0	0.00264147	0	0.00777874	0	0.00670224	0.00184538	0.00413271
NC_000001.11:g.19376315A>G	1	19376315	A	G	-5.63745	0.00192126	0.125268	0.00168035	0	0.00144414	0	0	0.0019161	0.00397879	0	0	0	0
NC_000001.11:g.19618058A>G	1	19618058	A	G	4.00825	0.177756	1.54769	0.000701544	0	0.000178588	0	0	0	0.00499873	0	0	0	0
NC_000001.11:g.19628499T>C	1	19628499	T	C	2.54444	0	-0.482685	0.0681292	0	0.00246091	0	0	0.173294	0.0271458	0	0.00677852	0.08671	0.0592899
NC_000001.11:g.19643592G>T	1	19643592	G	T	-14.4696	0	0.361079	0.0547004	0	0.00118172	0	0	0.148461	0.0216046	0	0.00196107	0	0.0328652
NC_000001.11:g.19669739C>T	1	19669739	C	T	-0.631747	0	-0.207102	0.395403	0	0.408354	0.352567	0.446522	0.353331	0.36211	0.585169	0.471494	0.524337	0.402215
NC_000001.11:g.19699842G>A	1	19699842	G	A	-2.1133	0	-0.62522	0.0192089	0	0.00139784	0	0	0.0540652	0.00615337	0	0	0	0.0138903
NC_000001.11:g.19723315T>G	1	19723315	T	G	4.69388	0	-0.342173	0.0135079	0	0.00104766	0	0	0.00163586	0.00545248	0	0.00954621	0.191883	0.0138674
NC_000001.11:g.19913036T>A	1	19913036	T	A	-0.612333	0	0.0407165	0.00491904	0	0.000486297	0	0	0.0125441	0.00592637	0	0	0.00340772	0.00759619
NC_000001.11:g.20149964G>A	1	20149964	G	A	7.26294	0	0.120976	8.49662e-05	0	0.000178251	0	0	0	0	0	0	0	0
NC_000001.11:g.20182563T>G	1	20182563	T	G	-1.58982	0	0.444071	0.0655684	0	0.00118168	0	0	0.173117	0.0347666	0	0	0	0.0647826
NC_000001.11:g.20241152C>T	1	20241152	C	T	3.50001	0	-0.785126	0.370753	0	0.396332	0.350096	0.403789	0.383602	0.303125	0.659131	0.252962	0.0102577	0.370451
NC_000001.11:g.20321980C>A	1	20321980	C	A	6.27486	0	-1.23465	0.0188667	0	0.000911565	0	0	0.0530659	0.00823538	0	0	0	0.0168284
NC_000001.11:g.20350703C>T	1	20350703	C	T	3.46545	0	-0.063811	0.207822	0	0.23558	0.132595	0.240086	0.193532	0.208725	0.457552	0.126972	0.00341704	0.21696
NC_000001.11:g.20501932A>T	1	20501932	A	T	-6.52256	0	1.1051	0.00353591	0	0.00232244	0.014289	0	0.000988748	0.0095634	0	0	0	0
NC_000001.11:g.20658720G>A	1	20658720	G	A	-9.28988	0	-0.0569921	0.0236404	0	0.00104772	0	0	0.0673126	0.0039811	0	0	0.00488596	0.01967
NC_000001.11:g.20755437T>C	1	20755437	T	C	-5.11593	0.156291	0.198205	0.0226563	0	0.0366073	0.0160672	0.00895107	0.00801571	0.0138152	0	0.00196544	0	0.0224678
NC_000001.11:g.21218564G>A	1	21218564	G	A	-4.3293	0	-0.239496	0.00142328	0	0	0	0	0	0	0	0	0.027398	0
NC_000001.11:g.21322526C>G	1	21322526	C	G	3.55518	0	-0.0591811	0.286638	0	0.346821	0.263691	0.386879	0.212335	0.238114	0.140938	0.294868	0.0102577	0.307727
NC_000001.11:g.21578682C>T	1	21578682	C	T	-1.20378	0	-0.0927953	0.0667994	0	0.0323957	0.0273758	0.00487273	0.147746	0.0292535	0	0	0	0.0516996
NC_000001.11:g.21678847G>A	1	21678847	G	A	0.928866	0	0.434181	0.00221197	0	0.000336135	0	0	0.000280781	0.00956447	0	0	0.0186446	0
NC_000001.11:g.21822177C>A	1	21822177	C	A	-1.46935	0	-0.696976	0.00165227	0	0.000911492	0	0	0	0.00867462	0	0	0	0.010813
NC_000001.11:g.21823271C>T	1	21823271	C	T	-4.5877	0.0551181	-0.440677	0.00112803	0	0.000486362	0.0068414	0	0.000280621	0	0	0.00196325	0.00488431	0
NC_000001.11:g.21828730T>A	1	21828730	T	A	-7.80164	0	-0.604283	0.00106927	0	0	0	0	0.00304163	0.00130226	0	0	0	0
NC_000001.11:g.22452671G>A	1	22452671	G	A	-4.72148	0	-1.12487	0.00106873	0	0	0	0	0.00322972	0	0	0	0	0.00413621
NC_000001.11:g.22598779G>C	1	22598779	G	C	-2.39703	0	0.741268	0.0066124	0	0	0	0	0.020252	0	0	0	0	0.00413971
NC_000001.11:g.22641689A>G	1	22641689	A	G	-3.4446	0	-0.129961	0.00153829	0	0	0	0	0.00379532	0.00295242	0	0	0	0.00413621
NC_000001.11:g.22913091G>T	1	22913091	G	T	-3.98381	0.716535	-0.744315	0.00609302	0	0.00131364	0	0	0.0160797	0.00497103	0	0	0	0.00413271
NC_000001.11:g.22969015C>T	1	22969015	C	T	-4.72457	0	-0.793425	0.00363976	0	0	0	0	0	0	0	0.00196544	0.0646828	0
NC_000001.11:g.23029742C>G	1	23029742	C	G	-5.44395	0	-2.24251	0.00060028	0	0.000773223	0.000968238	0	0	0	0	0.00364479	0	0
NC_000001.11:g.23196029C>A	1	23196029	C	A	-0.792953	0.0666929	0.182638	0.648578	0	0.620257	0.632702	0.664894	0.691553	0.594011	0.445813	0.584163	0.581626	0.642538
NC_000001.11:g.23308804T>C	1	23308804	T	C	-4.51021	0.606299	1.81876	0.00464645	0	0.00316187	0	0	0.000988963	0.00242119	0	0.0585747	0	0
NC_000001.11:g.23474103G>A	1	23474103	G	A	0.532416	0.080126	0.586677	0.000956855	0	0	0	0	0	0	0	0.0199592	0	0
NC_000001.11:g.23559044G>A	1	23559044	G	A	6.75458	0	0.348079	0.0445675	0	0.0594667	0.087847	0.00695862	0.0135349	0.0517755	0.00856917	0.00816151	0	0.0352954
NC_000001.11:g.23870321T>C	1	23870321	T	C	0.818331	0.11811	0.425937	0.00124715	0	0.000336171	0	0	0	0	0	0.0234387	0	0
NC_000001.11:g.23928958C>T	1	23928958	C	T	-3.02844	0.0069685	-0.16574	0.00420176	0	0	0	0	0.0128047	0.000697283	0	0	0	0.00413971
NC_000001.11:g.23959014T>C	1	23959014	T	C	-2.39346	0	-0.254244	0.00946003	0	0.000178255	0	0	0.0281973	0.00187108	0	0	0	0.00412922
NC_000001.11:g.24330354G>A	1	24330354	G	A	0.249204	0	0.0981417	0.603793	0	0.654602	0.619019	0.619257	0.400017	0.633364	0.627825	0.619462	0.674736	0.633709
NC_000001.11:g.24354515G>A	1	24354515	G	A	-5.93639	0	0.302346	0.000318431	0	0.000514487	0	0	0	0.000696207	0	0	0	0
NC_000001.11:g.24356797T>C	1	24356797	T	C	-1.34328	0	-1.1765	0.0321037	0	0	0	0	0.0910108	0.00956126	0	0	0	0.0138788
NC_000001.11:g.24534932A>G	1	24534932	A	G	6.87941	0	0.266937	0.00109228	0	0	0	0	0.00322875	0.000695712	0	0	0	0
NC_000001.11:g.24536630C>A	1	24536630	C	A	-5.73037	0	-0.794205	0.00264641	0	0.000178309	0	0	0.00750103	0.000696869	0	0.00196616	0.00183586	0.00413971
NC_000001.11:g.24563494C>A	1	24563494	C	A	2.9028	0.0708661	0.151465	0.000163444	0	0	0	0	0.000541534	0	0	0	0	0
NC_000001.11:g.24607267C>T	1	24607267	C	T	4.10936	0.00786614	-0.00262992	0.0448661	0	0.00280469	0.00097138	0	0.0120122	0.152793	0	0.0313911	0.315114	0.0448906
NC_000001.11:g.24651418C>G	1	24651418	C	G	-8.43924	1	1.78154	0.00419795	0	0	0	0	0.012634	0.00130164	0	0	0	0.00413621
NC_000001.11:g.24862630C>G	1	24862630	C	G	1.62043	0	-1.10723	0.0191519	0	0.00104807	0	0.0108616	0.0517384	0.0133867	0	0	0	0.0224312
NC_000001.11:g.25247602G>T	1	25247602	G	T	-16.6744	0	-4.89009	0.279561	0	0.0110569	0	0.0384431	0.589652	0.148632	0	0.00954962	0	0.233953
NC_000001.11:g.25466148A>G	1	25466148	A	G	2.71942	0	-1.87343	0.0398289	0	0.0542816	0.108697	0.00696213	0.010274	0.0177886	0.00856917	0.00815856	0	0.019654
NC_000001.11:g.25494889C>T	1	25494889	C	T	-6.10063	0	-0.134677	0.0128493	0	0.00157365	0	0.00263604	0.000280844	0.000696207	0	0.0109217	0.189626	0.00413271
NC_000001.11:g.25572778T>A	1	25572778	T	A	-2.0193	0	-0.858441	0.0442629	0	0.000631567	0	0	0.120506	0.0234785	0	0	0	0.0303102
NC_000001.11:g.25861088G>A	1	25861088	G	A	0.166861	0	-0.349291	0.013191	0	0	0	0	0.0371697	0.0109018	0	0	0	0.00414674
NC_000001.11:g.26110379T>G	1	26110379	T	G	-4.83791	0	-0.266598	0.00286436	0	0.00292634	0	0	0.00142951	0.00130472	0	0.022293	0.00183839	0
NC_000001.11:g.26336048C>A	1	26336048	C	A	-16.8125	0	-0.342685	0.0295799	0	0.000631433	0	0	0.0824883	0.0129583	0	0	0	0.025083
NC_000001.11:g.26409088A>G	1	26409088	A	G	0.924361	0	0.0830787	0.00338199	0	0	0	0	0.0102805	0.00069629	0	0	0	0.00414322
NC_000001.11:g.26528012C>T	1	26528012	C	T	-1.97875	0	-0.131717	0.00469298	0	0	0	0	0.0138456	0.00187261	0	0	0	0.00760253
NC_000001.11:g.26911549A>G	1	26911549	A	G	-2.93114	0	0.612496	0.062975	0	0.00104752	0	0	0.164026	0.0486885	0	0.00196253	0	0.0377383
NC_000001.11:g.26917270A>G	1	26917270	A	G	-2.40926	0	-1.98977	0.00189074	0	0.00339835	0	0	0.000768426	0.000703302	0	0	0	0
NC_000001.11:g.27099748C>G	1	27099748	C	G	-0.625399	0	-1.01605	0.0082853	0	0.000178303	0	0	0.0238063	0.00347575	0	0.00956687	0	0
NC_000001.11:g.27278913A>C	1	27278913	A	C	-0.772135	0.0157323	-0.259685	0.0017109	0	0	0	0	0.000989265	0.00546066	0	0	0.0175507	0
NC_000001.11:g.27354997C>T	1	27354997	C	T	22.6424	0.023622	0.0968032	0	0	0	0	0	0	0	0	0	0	0
NC_000001.11:g.27530660A>G	1	27530660	A	G	1.2781	0	-0.352228	0.448478	0	0.307391	0.260275	0.251368	0.665312	0.297356	0.302792	0.174986	0.0612197	0.427248
NC_000001.11:g.27571720C>T	1	27571720	C	T	-9.02158	0	0.168795	0.00226728	0	0.000178347	0	0	0	0.00069596	0	0.0419176	0	0.00413271
NC_000001.11:g.27751958C>T	1	27751958	C	T	-4.68163	0	-0.770378	0.00454569	0	0	0	0	0.0129398	0.00347535	0	0	0	0.00760889
NC_000001.11:g.27938702A>C	1	27938702	A	C	-3.13614	0	-1.77302	0.192091	0	0.0128514	NA	0.0802237	0.441801	0.106652	NA	0.00955149	NA	0.165502
NC_000001.11:g.27972058A>G	1	27972058	A	G	-3.76952	0	1.04389	0.000570424	0	0	0	0	0	0	0	0	0.0115018	0
NC_000001.11:g.28090603G>A	1	28090603	G	A	2.31261	0	-2.51556	0.402014	0	0.288609	0.295517	0.196641	0.55662	0.375907	0.190345	0.333338	0.566772	0.408149
NC_000001.11:g.28233900G>A	1	28233900	G	A	-13.2817	0	0.568858	0.00188075	0	0	0	0	0.00596617	0	0	0	0	0
NC_000001.11:g.28282870C>A	1	28282870	C	A	-1.86775	0	-1.15765	0.000372226	0	0	0	0	0	0	0	0.0081556	0	0
NC_000001.11:g.28434137T>C	1	28434137	T	C	-4.39045	0.00766929	0.126	0.000885894	0	0	0	0	0	0	0	0.00196325	0.0163594	0
NC_000001.11:g.28443303T>A	1	28443303	T	A	-4.6662	0	-3.13246	0.666054	0	0.6246	0.658549	0.609785	0.673013	0.605366	0.590492	0.516315	0.264808	0.664838
NC_000001.11:g.28505233C>T	1	28505233	C	T	-9.96821	0.0513858	0.265717	8.50972e-05	0	0	0	0	0.00028124	0	0	0	0	0
NC_000001.11:g.28507646A>G	1	28507646	A	G	6.70848	0	0.443528	0.00120788	0	0	0	0	0.00404238	0	0	0	0	0
NC_000001.11:g.28579942C>T	1	28579942	C	T	-5.6995	0	-0.499835	0.00148365	0	0.000178347	0	0	0.000281166	0	0	0.0281199	0	0
NC_000001.11:g.28863878T>A	1	28863878	T	A	1.26726	0	-2.67798	0.584498	0	0.654412	0.58332	0.657733	0.447241	0.511878	0.693137	0.474083	0.302734	0.605502
NC_000001.11:g.28995345C>T	1	28995345	C	T	2.14777	0	-0.649528	0.0244601	0	0.000336234	0	0	0.0678767	0.0121367	0	0	0	0.0377986
NC_000001.11:g.29071613A>T	1	29071613	A	T	-3.0243	0.992126	4.86289	0.00136512	0	0.000911589	0	0	0.000280831	0.00069629	0	0	0.017487	0
NC_000001.11:g.29120299A>G	1	29120299	A	G	2.72963	0	-0.376654	0.498614	0	0.387944	0.328879	0.420453	0.603142	0.548427	0.240069	0.585176	0.680545	0.512007
NC_000001.11:g.29507189C>T	1	29507189	C	T	-3.86748	0	-4.666	0.00063533	0	0	0	0	0.0020508	0	0	0	0	0
NC_000001.11:g.29667321G>T	1	29667321	G	T	1.07454	0	0.320425	0.00210262	0	0	0	0	0.00630516	0.00069629	0	0	0	0.00414322
NC_000001.11:g.29689521G>A	1	29689521	G	A	8.43857	0	-1.02183	0.546551	0	0.501225	0.576308	0.368693	0.583434	0.619762	0.434902	0.511948	0.592726	0.533816
NC_000001.11:g.30712893A>G	1	30712893	A	G	-0.97141	0	-1.20523	0.00106827	0	0	0	0	0.00323165	0	0	0	0	0.00412922
NC_000001.11:g.30733137A>C	1	30733137	A	C	-5.19214	0	-0.689606	0.000439058	0	0	0	0	0	0	0	0.00954273	0	0
NC_000001.11:g.30870105C>T	1	30870105	C	T	-5.48967	0	0.329787	0.0346143	0	0.0385408	0.139686	0.0441119	0.0076689	0.00822694	0	0	0	0.010822
NC_000001.11:g.31200156G>A	1	31200156	G	A	3.20959	0.00749606	0.479441	0.600418	0	0.494051	0.545182	0.304214	0.691581	0.530353	0.540204	0.608778	0.693093	0.565464
NC_000001.11:g.31576132G>A	1	31576132	G	A	-4.28165	0.0472441	1.0133	0.0409189	0	0.00220159	0	0	0.112956	0.0125625	0	0.00196689	0	0.0224312
NC_000001.11:g.31646966A>G	1	31646966	A	G	-3.83813	0	0.109157	0.00778435	0	0.000336649	0	0	0.022968	0.00242601	0	0	0	0.00414322
NC_000001.11:g.31738455C>A	1	31738455	C	A	0.028731	0.00787402	1.57236	0.000947029	0	0.000178303	0	0	0	0	0	0.0186285	0	0
NC_000001.11:g.32102686C>T	1	32102686	C	T	-7.21145	0	0.26963	0.00609633	0	0.00268493	0.000969558	0	0	0.00347818	0	0.0081556	0.0795364	0.00413621
NC_000001.11:g.32208265G>C	1	32208265	G	C	-1.65936	0	-0.0351024	0.315549	0	0.240826	0.327644	0.250619	0.314795	0.405647	0.297229	0.561993	0.551085	0.307036
NC_000001.11:g.32364558G>C	1	32364558	G	C	-0.895467	0.267717	-0.592079	0.000948357	0	0	0	0	0.000281328	0.000696952	0	0.00364613	0.0139896	0
NC_000001.11:g.32365505G>A	1	32365505	G	A	3.74891	0.992126	3.57344	0.10703	0	0.00256494	0	0	0.272223	0.0509409	0	0.00196908	0	0.0928493
NC_000001.11:g.32366259C>G	1	32366259	C	G	-8.18933	0	0.173331	0.0106467	0	0.000178328	0	0	0.0316294	0.00242346	0	0	0	0.00414322
NC_000001.11:g.32464924A>G	1	32464924	A	G	-21.5533	1	1.51531	0.0420759	0	0.0010475	0	0	0.114285	0.0223503	0	0.00196107	0	0.0328125
NC_000001.11:g.32636049C>T	1	32636049	C	T	0.10579	0.336402	0.253717	0.00280611	0	0.00144442	0	0	0.00525548	0.00593318	0	0	0	0
NC_000001.11:g.32771744C>G	1	32771744	C	G	-10.71	0	-0.779732	0.00343191	0	0.00635455	0	0	0.00120849	0.000695465	0	0	0	0
NC_000001.11:g.32932606C>T	1	32932606	C	T	-6.11779	0	0.708189	0.000570438	0	0	0	0	0.00184371	0	0	0	0	0
NC_000001.11:g.33146289C>A	1	33146289	C	A	-3.36357	0	0.0202913	0.614235	0	0.563993	0.60113	0.538733	0.677441	0.566959	0.381555	0.641606	0.654713	0.61143
NC_000001.11:g.33351125G>A	1	33351125	G	A	-0.958381	0	0.124047	0.588269	0	0.63064	0.626595	0.609737	0.383066	0.684015	0.63262	0.568735	0.520616	0.616584
NC_000001.11:g.33479390C>G	1	33479390	C	G	-3.87809	0	-0.025378	0.027771	0	0.0390444	0.0519576	0.00263604	0.00898488	0.026743	0	0.00196253	0	0.019654
NC_000001.11:g.33515897T>A	1	33515897	T	A	5.88406	0.267717	-0.80948	0.00312145	0	0	0	0	0.00931624	0.00130088	0	0	0	0.00413271
NC_000001.11:g.33533688G>A	1	33533688	G	A	1.32146	0	-1.28028	0.00693534	0	0.000178236	0	0	0.0206614	0.00130073	0	0	0	0.00760253
NC_000001.11:g.33591339A>G	1	33591339	A	G	2.3195	0	-0.266764	0.657591	0	0.586216	0.625904	0.623032	0.692663	0.677854	0.677998	0.691104	0.682547	0.663611
NC_000001.11:g.33943289G>A	1	33943289	G	A	-1.35772	0	-0.81778	0.0220718	0	0.00131353	0	0	0.0602394	0.0125469	0	0	0.00488264	0.0168008
NC_000001.11:g.33990929T>C	1	33990929	T	C	2.99681	0	-0.127622	0.00100846	0	0.00033627	0	0	0	0	0	0.017401	0	0.00413621
NC_000001.11:g.34592443G>A	1	34592443	G	A	2.76674	0	-1.65986	0.00207643	0	0.00162262	0.00479806	0	0.000528306	0.000696043	0	0.0174134	0	0.00412922
NC_000001.11:g.34687111T>C	1	34687111	T	C	1.14512	0	0.700709	0.00901975	0	0	0	0	0.0268949	0.00187261	0	0	0	0.00759619
NC_000001.11:g.34786682A>G	1	34786682	A	G	2.37112	0	-0.307291	0.572952	0	0.513417	0.616828	0.491487	0.677279	0.443463	0.338837	0.306242	0.413406	0.533283
NC_000001.11:g.34857949C>T	1	34857949	C	T	-0.159159	0	-0.785921	0.638026	0	0.683281	0.623909	0.658509	0.535161	0.632404	0.68552	0.567412	0.142123	0.650418
NC_000001.11:g.34861727T>C	1	34861727	T	C	-5.84622	0.330047	0.415016	0.000570356	0	0.000336098	0	0	0	0	0	0.00955651	0	0
NC_000001.11:g.34865086G>A	1	34865086	G	A	-1.41525	0	-0.25952	0.0182676	0	0.0150577	0.0693153	0.00263604	0.0032293	0.00242035	0	0.0917901	0.00672385	0.00412922
NC_000001.11:g.35113092C>G	1	35113092	C	G	-5.08804	0	-0.943047	0.0774625	0	0.00170158	0	0	0.197575	0.0411119	0	0.0784372	0	0.051822
NC_000001.11:g.35148059G>T	1	35148059	G	T	-2.84199	0.130472	0.123	0.00039418	0	0	0	0	0.000762783	0	0	0	0.00340887	0
NC_000001.11:g.35180673G>A	1	35180673	G	A	-0.803572	0	-0.85226	0.00603494	0	0	0	0	0.017962	0.00242006	0	0	0	0.00413621
NC_000001.11:g.35377276C>G	1	35377276	C	G	-3.78687	0	-0.710386	0.0168315	0	0.00244451	0	0	0.0456135	0.00823634	0	0	0	0.01967
NC_000001.11:g.35567056C>A	1	35567056	C	A	-9.7739	0	-0.0287087	0.197081	0	0.019558	0.113995	0.0145418	0.339188	0.269774	0	0.129616	0.554784	0.186095
NC_000001.11:g.35685609T>A	1	35685609	T	A	-1.32339	0.37348	0.529118	0.00285706	0	0	0	0	0	0	0	0.0546867	0.00183712	0
NC_000001.11:g.35713546C>T	1	35713546	C	T	-3.00152	0	-0.185992	0.0751002	0	0.00207671	0	0	0.197049	0.0364584	0	0.00364211	0	0.0606166
NC_000001.11:g.35733798C>A	1	35733798	C	A	-0.736592	0.0472441	0.529378	0.00243224	0	0	0	0	0.00099056	0.000697118	0	0	0.0404079	0
NC_000001.11:g.35829029C>A	1	35829029	C	A	-0.827714	0	-0.839425	0.121284	0	0.0773449	0.108422	0.0225834	0.218798	0.0585747	0.0709382	0.0887351	0.0385037	0.103169
NC_000001.11:g.36057476T>A	1	36057476	T	A	-3.86504	1	3.27891	0.0539873	0	0.00175154	0	0	0.144128	0.0282017	0	0	0	0.047314
NC_000001.11:g.36057841G>T	1	36057841	G	T	0.608515	0	-0.131614	0.0656001	0	0.00131433	0	0	0.16687	0.0231499	0	0.0408754	0.0867501	0.0540558
NC_000001.11:g.36149571T>C	1	36149571	T	C	-15.9525	0	-0.408024	0.000439258	0	0	0	0	0	0	0	0	0.00897055	0
NC_000001.11:g.36153550G>A	1	36153550	G	A	-8.964	0	-0.102339	0.0100346	0	0.00339028	0.0829021	0	0	0.000696373	0	0	0	0.00413971
NC_000001.11:g.36355841C>A	1	36355841	C	A	-3.54926	0	-0.0756142	0.00166863	0	0.000631752	0	0	0.00175158	0	0	0.0198462	0	0
NC_000001.11:g.36357981A>C	1	36357981	A	C	0.403635	0.275591	0.156425	0.0357632	0	0.000336108	0	0.0180259	0.0987221	0.0129656	0	0.00196398	0	0.0303346
NC_000001.11:g.36473921G>A	1	36473921	G	A	-2.34813	0	-0.470953	0.0470005	0	0.000631685	0	0	0.125574	0.0320604	0	0	0	0.0329181
NC_000001.11:g.36800931G>A	1	36800931	G	A	1.18482	0	1.27764	0.0107231	0	0.00104755	0	0	0.00163544	0.0316763	0	0.0135735	0.102528	0.0196379
NC_000001.11:g.36825447T>C	1	36825447	T	C	-7.34449	0	-0.947724	0.0195352	0	0.000336243	0	0	0.0551204	0.0108646	0	0	0	0.010822
NC_000001.11:g.36931062C>T	1	36931062	C	T	6.45318	0	-0.14226	8.49796e-05	0	0	0	0	0.000280757	0	0	0	0	0
NC_000001.11:g.36990306A>G	1	36990306	A	G	-7.29155	0.102362	1.12947	0.00821733	0	0.00687697	0.0479841	0	0.000762816	0.000696043	0	0.00520536	0.0076822	0.00412922
NC_000001.11:g.37480566G>A	1	37480566	G	A	-0.632102	0	-0.671528	0.00598822	0	0.00118168	0	0	0.0165078	0.00187129	0	0	0.0018422	0.00760253
NC_000001.11:g.37542800G>A	1	37542800	G	A	-7.7969	0.122583	-0.587504	0.000699503	0	0.000336342	0	0.00263875	0	0	0	0.00365824	0.00764086	0
NC_000001.11:g.37554865G>A	1	37554865	G	A	-4.85048	0	0.779008	0.018165	0	0.0306848	0.00751343	0	0.00699155	0.010003	0	0	0	0.00760889
NC_000001.11:g.37809953T>C	1	37809953	T	C	-6.32702	0.0472441	-0.275008	0.0142471	0	0	0	0	0.0408531	0.00592978	0	0	0	0.019654
NC_000001.11:g.37826858A>G	1	37826858	A	G	-3.82001	0	0.306866	0.0230558	0	0.000178318	0	0	0.0657808	0.00778854	0	0	0	0.0196861
NC_000001.11:g.37910217T>A	1	37910217	T	A	-0.77805	0.00581102	-2.018	0.67675	0	0.598433	0.558345	0.636647	0.646434	0.675908	0.686544	0.672179	0.692877	0.671109
NC_000001.11:g.38081267A>C	1	38081267	A	C	-6.48449	0	-2.64838	0.248574	0	0.225831	0.261559	0.221067	0.329788	0.185615	0.0930248	0.129992	0.0914774	0.240086
NC_000001.11:g.38431219G>A	1	38431219	G	A	-4.24306	0	-0.113378	0.00118772	0	0.000178265	0	0	0	0	0	0.0234139	0	0
NC_000001.11:g.39161238G>A	1	39161238	G	A	-2.37583	0.0155748	0.0313307	0.0311847	0	0.00033618	0	0	0.0863441	0.0146191	0	0.00364613	0	0.0328916
NC_000001.11:g.39164430G>A	1	39164430	G	A	-2.2397	0.992126	1.81552	0.0453424	0	0.000911541	0	0	0.124033	0.0166034	0	0.0019618	0	0.0494844
NC_000001.11:g.39181115C>G	1	39181115	C	G	-3.96894	0	-0.416622	0.439333	0	0.523782	0.505657	0.536089	0.166037	0.485433	0.324601	0.346047	0.48462	0.463169
NC_000001.11:g.39374881C>T	1	39374881	C	T	5.78673	0	-0.915732	0.000698977	0	0.000486388	0	0	0.00142573	0.000696703	0	0	0	0
NC_000001.11:g.39415088A>G	1	39415088	A	G	0.026798	0.228346	0.184457	0.000570485	0	0	0	0	0	0	0	0.0122606	0	0
NC_000001.11:g.39422000G>A	1	39422000	G	A	2.54177	0.015748	-0.524079	0.00425008	0	0.00131419	0.00686973	0.0398562	0.000528561	0.00295551	0	0.0324301	0	0.00760253
NC_000001.11:g.39427326C>T	1	39427326	C	T	-1.37248	0	-0.498614	0.000909327	0	0.000356646	0	0	0	0.00242176	0	0	0.0102509	0
NC_000001.11:g.39564405A>C	1	39564405	A	C	-7.69397	0.551181	0.266803	0.00156556	0	0	0	0	0.00471417	0.000696125	0	0	0	0
NC_000001.11:g.39678153G>T	1	39678153	G	T	-1.25233	0	-1.07391	0.00907451	0	0.000336921	0	0	0.0268472	0.00187966	0	0	0	0.00415732
NC_000001.11:g.39797594C>T	1	39797594	C	T	3.45721	0	-0.0410079	0.0813894	0	0.0904629	0.079699	0.0262685	0.0779858	0.101824	0.0156171	0.0292967	0	0.0831352
NC_000001.11:g.39899316C>T	1	39899316	C	T	-4.9398	0	-0.233567	0.179381	0	0.236658	0.174116	0.273498	0.0622904	0.136199	0.233792	0.323078	0.00764857	0.201737
NC_000001.11:g.40040895A>G	1	40040895	A	G	-12.404	0	-0.123252	0.00585508	0	0.000178303	0	0	0.0156333	0.00777963	0	0	0	0.00412922
NC_000001.11:g.40241020T>A	1	40241020	T	A	-7.33804	0.023622	-0.142346	0.00317608	0	0	0	0	0.00915618	0.00242403	0	0	0	0.00413971
NC_000001.11:g.40241401T>C	1	40241401	T	C	-0.938416	0.0863543	2.71572	0.00193593	0	0	0	0	0	0	0	0	0.0364696	0
NC_000001.11:g.40422627T>C	1	40422627	T	C	-7.36172	0.00787402	0.533717	0.00100755	0	0	0	0	0.00322972	0	0	0	0	0
NC_000001.11:g.40464601T>A	1	40464601	T	A	3.64573	0.373417	-0.0157953	0.000571638	0	0	0	0	0.00185541	0	0	0	0	0
NC_000001.11:g.40529764C>G	1	40529764	C	G	-3.62404	0.0157165	-0.0741496	0.000571263	0	0	0	0	0	0	0	0	0.0115172	0
NC_000001.11:g.40657575G>C	1	40657575	G	C	-3.38469	0	-0.147795	0.00443836	0	0	0	0	0.00028144	0.0314067	0	0	0	0.00762165
NC_000001.11:g.40830340A>G	1	40830340	A	G	-1.21988	0	-0.258323	0.601103	0	0.545035	0.464654	0.510616	0.684943	0.538324	0.434322	0.609948	0.61533	0.59382
NC_000001.11:g.40840956A>G	1	40840956	A	G	1.01871	0	-0.0435354	0.0245907	0	0.00528859	0.00259046	0	0.00914883	0.00999952	0	0.0312928	0.281806	0.022413
NC_000001.11:g.41015615T>C	1	41015615	T	C	-0.726519	0.992126	0.453024	0.143989	0	0.19628	0.199899	0.137635	0.0473428	0.148254	0.055396	0.0439405	0.00183902	0.157545
NC_000001.11:g.41065530C>T	1	41065530	C	T	1.32183	0.131654	0.29215	0.00379249	0	0.000178284	0	0	0	0	0	0.00196253	0.0663968	0
NC_000001.11:g.41429620C>T	1	41429620	C	T	-4.18562	0	-0.615102	0.0335225	0	0.0014443	0	0	0.0930667	0.0133776	0	0.00196398	0	0.0168008
NC_000001.11:g.41479126T>A	1	41479126	T	A	-2.7313	0	-0.522276	0.00156554	0	0.00017826	0	0	0.00471456	0	0	0	0	0
NC_000001.11:g.41506196C>A	1	41506196	C	A	2.86367	0	-0.0484488	0.692543	0	0.669437	0.687492	0.68615	0.456043	0.657191	0.691983	0.639111	0.693051	0.693044
NC_000001.11:g.41506207C>A	1	41506207	C	A	2.89618	0	-0.863976	0.0143053	0	0.000809706	0	0	0.0403735	0.00447781	0	0	0	0.0196379
NC_000001.11:g.41535180G>A	1	41535180	G	A	-3.85344	0	0.340709	0.0156716	0	0.0231148	0.00259263	0.0108616	0.0071631	0.00956012	0	0.0345687	0	0.019654
NC_000001.11:g.41872763T>C	1	41872763	T	C	0.956315	0	-0.900142	0.0170986	0	0.000336117	0	0	0.0483652	0.00867659	0	0	0	0.0168008
NC_000001.11:g.41953534C>T	1	41953534	C	T	5.97859	0	-0.669968	0.0613112	0	0.0733206	0.0934876	0.0441119	0.0560723	0.0360993	0	0.00364345	0	0.0540133
NC_000001.11:g.41954917G>T	1	41954917	G	T	-1.76595	0	0.793118	0.00142841	0	0	0	0	0.00437083	0	0	0	0	0.00415732
NC_000001.11:g.42162847T>G	1	42162847	T	G	-0.448855	0	-0.427079	0.000635316	0	0	0	0	0.00205107	0	0	0	0	0
NC_000001.11:g.42325704G>A	1	42325704	G	A	-1.92514	0	-1.20228	0.00127297	0	0.000178284	0	0	0.000528005	0.00069629	0	0.0198532	0.00183649	0
NC_000001.11:g.42421145G>A	1	42421145	G	A	-10.0616	0	0.230984	0.000570492	0	0	0	0	0.00142418	0	0	0.0036381	0	0
NC_000001.11:g.42733658T>C	1	42733658	T	C	-4.86316	0	-1.22673	0.00880014	0	0.0121051	0.0205159	0	0.00264839	0.00447937	0	0.0109217	0.00341353	0
NC_000001.11:g.42735103C>A	1	42735103	C	A	-0.954726	1	1.91606	0.000505419	0	0	0	0	0	0.00347212	0	0	0	0.00413621
NC_000001.11:g.42763945C>T	1	42763945	C	T	-3.74507	0	-1.02984	0.000572452	0	0	0	0	0	0	0	0	0.0116455	0
NC_000001.11:g.42844774T>G	1	42844774	T	G	-1.58671	0	0.337921	0.00118778	0	0	0	0	0	0	0	0.0245518	0	0
NC_000001.11:g.42858308T>C	1	42858308	T	C	5.093	0	-4.307	0.111133	0	0.0242654	0.254541	0.0482882	0.0622686	0.15115	NA	0.0624515	0.591457	0.0945943
NC_000001.11:g.42925236A>G	1	42925236	A	G	2.15656	0	-0.0799843	0.0254738	0	0.000336098	0	0	0.0730614	0.0059325	0	0.0019618	0	0.0138903
NC_000001.11:g.43141437T>C	1	43141437	T	C	-3.3538	0.00690551	0.198134	0.000372146	0	0.000178289	0	0	0.000280744	0	0	0.00522059	0	0
NC_000001.11:g.43156691A>G	1	43156691	A	G	2.43878	0	-0.335291	0.168628	0	0.0667744	0.0324075	0.0213949	0.350241	0.0700172	0	0.243071	0.00184283	0.121511
NC_000001.11:g.43164144T>C	1	43164144	T	C	-2.55631	0	-0.392969	0.141203	0	0.173957	0.188942	0.0988471	0.0703697	0.174998	0.251645	0.0991978	0.00631211	0.146574
NC_000001.11:g.43224807C>G	1	43224807	C	G	-3.38673	0	-0.15252	0.00677352	0	0.00810624	0	0	0.00370012	0.0148341	0	0	0.00184092	0.0209289
NC_000001.11:g.43227376C>G	1	43227376	C	G	3.73806	0	-3.57165	0.002791	0	0.000664542	0	0	0.0012691	0.000695878	0	0.00866775	0.0364267	0
NC_000001.11:g.43281650G>A	1	43281650	G	A	-0.639722	0	0.249134	0.0278392	0	0.000336541	0	0	0.0781911	0.0117367	0	0	0	0.0225598
NC_000001.11:g.43390013G>A	1	43390013	G	A	-13.7118	0.488189	1.18615	0.000634945	0	0	0	0	0.00204869	0	0	0	0	0
NC_000001.11:g.43437004G>A	1	43437004	G	A	-5.35239	0	-1.01446	0.0155827	0	0.00429776	0	0	0.0330872	0.0299397	0	0	0	0.0138788
NC_000001.11:g.43450813T>G	1	43450813	T	G	-0.703235	0	-0.391866	8.51034e-05	0	0	0	0	0	0	0	0	0.00184602	0
NC_000001.11:g.43451422A>C	1	43451422	A	C	-5.78064	1	9.17828	0.000590579	0	0.000912025	0	0	0.000280732	0.000696125	0	0	0	0
NC_000001.11:g.43453862G>A	1	43453862	G	A	-15.4418	0	0.0616693	0.00760092	0	0	0	0	0.0224697	0.00132667	0	0	0	0.00783205
NC_000001.11:g.43836876A>G	1	43836876	A	G	-4.4331	0	1.20317	0.0540157	0	0.000772894	0	0	0.147021	0.0189508	0	0.0019618	0	0.0448551
NC_000001.11:g.43931646T>C	1	43931646	T	C	4.28943	0	-2.00684	0.0550877	0	0.00118168	0	0	0.149601	0.0197147	0	0.00392209	0	0.0353237
NC_000001.11:g.43937312C>T	1	43937312	C	T	1.02086	0	-0.302362	0.00404488	0	0	0	0.00488016	0	0.00130104	0	0	0.0680783	0.00413271
NC_000001.11:g.43945692A>G	1	43945692	A	G	-5.17478	0	-0.283157	0.025663	0	0.0362937	0.0166293	0.0163028	0.00817449	0.0185727	0	0.0721595	0	0.0328916
NC_000001.11:g.43973497T>C	1	43973497	T	C	-3.90139	0	-1.56164	0.000439236	0	0	0	0	0	0	0	0.00955651	0	0
NC_000001.11:g.43995990T>C	1	43995990	T	C	1.1586	0	-0.993976	0.00954942	0	0.00017828	0	0	0.0283384	0.00242035	0	0	0	0.00413271
NC_000001.11:g.43996054G>A	1	43996054	G	A	0.756069	0	-0.0683228	0.0012732	0	0.00182802	0	0	0.000808878	0.00130119	0	0	0	0.00414322
NC_000001.11:g.44047808A>G	1	44047808	A	G	-3.19169	0.023622	0.0517874	0.0133832	0	0	0	0	0.038184	0.00686256	0	0	0	0.0168008
NC_000001.11:g.44223198G>A	1	44223198	G	A	-5.05445	1	1.36301	0.0247752	0	0.000178274	0	0	0.0710806	0.00447833	0	0	0	0.0277111
NC_000001.11:g.44252684T>C	1	44252684	T	C	-3.40241	1	3.0258	0.0090211	0	0	0	0	0	0.00187129	0	0	0.145452	0.00759619
NC_000001.11:g.44253718G>A	1	44253718	G	A	-3.07018	0.0234331	0.75163	0.00159577	0	0	0	0	0	0.00130073	0	0	0.0284089	0
NC_000001.11:g.44327666C>T	1	44327666	C	T	-6.57313	0	-3.81947	0.000946917	0	0	0	0	0	0	0	0	0.0186384	0
NC_000001.11:g.44558310G>A	1	44558310	G	A	-5.44678	0	-1.59201	0.000761564	0	0	0	0	0.000762783	0.000696043	0	0.00363677	0.00764343	0
NC_000001.11:g.44621801C>T	1	44621801	C	T	-2.54148	0	0.0544331	0.172209	0	0.0102851	0.0420753	0.0324671	0.312703	0.258972	0	0.183699	0.426836	0.171701
NC_000001.11:g.44636180G>A	1	44636180	G	A	-7.01263	0	-1.35367	0.000233212	0	0.000178226	0	0	0.000280608	0.000695712	0	0	0	0
NC_000001.11:g.44709706G>A	1	44709706	G	A	26.5866	0	0.392157	0.0692831	0	0.00791706	0.00779702	0.00265925	0.181986	0.016923	0	0.00683125	0	0.0429938
NC_000001.11:g.44730925A>C	1	44730925	A	C	135.884	0	-0.055622	0.00739937	0	0.00131402	0	0	0.0188287	0.00824389	0	0	0	0.00413621
NC_000001.11:g.44806630C>T	1	44806630	C	T	-7.27159	0.00787402	0.0365669	0.000233218	0	0	0	0	0	0	0	0	0.00488264	0
NC_000001.11:g.44807714A>T	1	44807714	A	T	-10.318	0	-0.200472	0	0	0	0	0	0	0	0	0	0	0
NC_000001.11:g.45328380G>T	1	45328380	G	T	-3.27481	0.574803	1.8288	0.0184737	0	0.00017826	0	0	0.0536127	0.00592637	0	0	0	0.00412922
NC_000001.11:g.45511300C>T	1	45511300	C	T	-8.72669	0	0.121457	0.051951	0	0.074762	0.0274764	0.0919192	0.0186946	0.0453011	0	0.0668348	0	0.051822
NC_000001.11:g.45621088A>G	1	45621088	A	G	1.34364	0.992126	0.789134	0.00106795	0	0	0	0	0.00244983	0.00295173	0	0	0	0
NC_000001.11:g.45699214C>T	1	45699214	C	T	-3.97762	0.0393701	0.227228	0.00469516	0	0.000631669	0	0	0	0.00130273	0	0.0148899	0.0698133	0
NC_000001.11:g.45901224G>A	1	45901224	G	A	0.864361	0.702638	0.209858	0	0	0	0	0	0	0	0	0	0	0
NC_000001.11:g.45930033A>C	1	45930033	A	C	0.450511	0	0.151213	0.00556715	0	0	0	0	0.0170962	0.000695795	0	0	0	0
NC_000001.11:g.46027023T>C	1	46027023	T	C	-4.81149	0	-2.94722	0.00762506	0	0.000178231	0	0	0.0231435	0.000695878	0	0	0	0
NC_000001.11:g.46039699T>G	1	46039699	T	G	6.57203	0	-0.00988189	8.50342e-05	0	0	0	0	0	0	0	0.00196616	0	0
NC_000001.11:g.46042214T>C	1	46042214	T	C	0.044114	0	-1.26244	0.00153859	0	0.000336135	0	0	0.00435405	0.000695878	0	0	0	0
NC_000001.11:g.46132829C>G	1	46132829	C	G	-7.70201	0	0.0479685	0.00100763	0	0.00118165	0	0	0.000280633	0	0	0	0.00896757	0
NC_000001.11:g.46196900G>A	1	46196900	G	A	-6.32491	0	-0.538827	0.0013058	0	0.000631669	0	0	0.00204886	0.00130104	0	0.00520346	0	0
NC_000001.11:g.46220900T>C	1	46220900	T	C	-5.13178	0.0314961	0.844748	0.000885747	0	0.000486427	0	0	0.00120923	0.000696538	0.00856917	0	0	0.00760889
NC_000001.11:g.46449980G>A	1	46449980	G	A	-2.68819	0	-0.341425	0.00389353	0	0.0006315	0	0	0	0	0	0.00670467	0.063036	0
NC_000001.11:g.46684801A>G	1	46684801	A	G	-3.46787	0.653543	0.780929	0.00193552	0	0	0	0	0.00596187	0.00069629	0	0	0	0
NC_000001.11:g.46810736C>T	1	46810736	C	T	3.96645	0.00787402	1.135	0.00665644	0	0	0	0	0.0196764	0.00242148	0	0	0	0.00759619
NC_000001.11:g.47260593C>T	1	47260593	C	T	0.763299	0	0.277512	0.0353266	0	0.00131374	0	0	0.0972039	0.0150156	0	0	0	0.0353803
NC_000001.11:g.47380652C>T	1	47380652	C	T	-12.2981	0.0305512	0.511165	0.11248	0	0.0293472	0.161854	0.0930624	0.118767	0.087774	0.0281892	0.312067	0.49064	0.107489
NC_000001.11:g.47434018G>A	1	47434018	G	A	-3.98852	0	0.0376299	0.00280397	0	0	0	0	0	0	0	0.0537468	0.00184029	0
NC_000001.11:g.47775915G>A	1	47775915	G	A	-1.67081	0.015748	0.319543	0.00023344	0	0.000178313	0	0	0.000528399	0	0	0	0	0
NC_000001.11:g.47791136C>T	1	47791136	C	T	-4.79211	0	0.0339764	0.00232021	0	0	0	0	0.00681768	0.00130042	0	0	0	0.00412922
NC_000001.11:g.47844771A>C	1	47844771	A	C	2.0341	0	-0.546598	0.565339	0	0.593775	0.556284	0.567657	0.526224	0.524293	0.684173	0.690324	0.106289	0.593062
NC_000001.11:g.48260505T>C	1	48260505	T	C	-1.94294	0	-0.179756	0.00830626	0	0.00603926	0	0.00263875	0.0107533	0.0204883	0	0	0	0.0139017
NC_000001.11:g.48469795T>A	1	48469795	T	A	-3.63758	0	0.11785	0.0951989	0	0.0361317	0.145904	0.108966	0.0627315	0.114731	0.113873	0.164996	0.491976	0.104973
NC_000001.11:g.48537049G>C	1	48537049	G	C	6.85158	1	1.17658	0.692882	0	0.622192	0.659238	0.628723	0.538531	0.685741	0.682636	0.692914	0.620034	0.690638
NC_000001.11:g.48545198T>G	1	48545198	T	G	-5.29949	0	0.108535	0.00280496	0	0.00170091	0.00407421	0	0	0	0	0	0.035517	0
NC_000001.11:g.48805151C>T	1	48805151	C	T	-1.64231	0	-0.496173	0.303647	0	0.019296	NA	0.0537655	0.616014	0.187851	NA	0.00956487	0.00629709	0.250784
NC_000001.11:g.49028361G>A	1	49028361	G	A	-3.96433	0	-0.725394	0.000635096	0	0.000336234	0	0	0.000280744	0.00242289	0	0.00364211	0	0
NC_000001.11:g.49051007C>T	1	49051007	C	T	-4.53996	0	-2.3776	0.0200115	0	0.0225409	0.0018082	0.0616503	0.00472523	0.0108906	0.02209	0.112736	0.00342759	0.0303836
NC_000001.11:g.49051281T>C	1	49051281	T	C	-0.727788	0	0.0522835	0.0116087	0	0	0	0	0.0344164	0.00296103	0	0	0	0.00760889
NC_000001.11:g.49135933A>G	1	49135933	A	G	-1.80296	0	0.372299	0.0116674	0	0	0	0	0.0344844	0.00295586	0	0	0	0.00760889
NC_000001.11:g.49767821C>T	1	49767821	C	T	-0.200974	0.271559	0.223858	0.0157676	0	0	0	0	0.0457652	0.00448455	0	0	0	0.0168423
NC_000001.11:g.49771902T>C	1	49771902	T	C	4.48661	0.163441	0.229701	0.0618472	0	0.0884954	0.0627698	0.0987563	0.022595	0.0455991	0.0652726	0.0312819	0.00183966	0.0771806
NC_000001.11:g.49823491C>T	1	49823491	C	T	-3.82007	0	-0.857937	0.281408	0	0.198524	0.135228	0.32748	0.451752	0.172794	0.0652726	0.19026	0.22198	0.244846
NC_000001.11:g.50006684A>G	1	50006684	A	G	-1.50606	0.0624409	0.0889528	0.00064089	0	0	0	0	0	0	0	0.0137505	0	0
NC_000001.11:g.50275317T>C	1	50275317	T	C	-3.27938	0.0314331	0.903181	0.000439132	0	0	0	0	0	0	0	0.0095531	0	0
NC_000001.11:g.50280622C>G	1	50280622	C	G	-1.65231	0	-0.27489	0.0466985	0	0.0639311	0.035358	0.0986662	0.0169509	0.056356	0.0340102	0.00363677	0	0.0731335
NC_000001.11:g.50422069C>A	1	50422069	C	A	-10.4622	0	-1.29412	0.00106835	0	0.00017827	0	0	0.00323068	0	0	0	0	0
NC_000001.11:g.50606075C>T	1	50606075	C	T	-0.921717	0.015748	-0.151409	0.00542641	0	0.00182764	0.0018082	0.0163108	0	0	0	0.00671687	0.0714286	0.00759619
NC_000001.11:g.50870855A>C	1	50870855	A	C	-3.2656	0.70115	0.319968	0.00597584	0	0.000178245	0	0	0.0170975	0.00347092	0	0.00196253	0	0
NC_000001.11:g.51135311G>A	1	51135311	G	A	-0.316486	0.0783071	0.24	0.000885978	0	0.000631719	0	0	0.000528052	0.000696786	0	0.00814976	0.00184092	0
NC_000001.11:g.51148131A>G	1	51148131	A	G	0.694528	0	0.122039	0.0231029	0	0.000336387	0	0	0.0655117	0.00869148	0	0.00196471	0	0.010831
NC_000001.11:g.51257186A>G	1	51257186	A	G	-0.417942	0.840315	0.327772	0.0506618	0	0.000336216	0	0	0.138589	0.0185727	0	0	0	0.0426172
NC_000001.11:g.51380866A>G	1	51380866	A	G	-5.2453	0.419189	0.107276	0.000371882	0	0	0	0	0	0	0	0.00815271	0	0
NC_000001.11:g.51430388C>T	1	51430388	C	T	-6.68685	0	-0.553102	0.00222011	0	0	0	0	0	0	0	0	0.0418088	0
NC_000001.11:g.51430727G>A	1	51430727	G	A	1.47201	0.456693	0.357173	0.0434815	0	0.00033627	0	0	0.120437	0.0150308	0	0	0	0.0303591
NC_000001.11:g.51699964A>G	1	51699964	A	G	-5.66341	0.0306142	0.315165	0.0330341	0	0.0459352	0.0470659	0.0127187	0.0115393	0.0288816	0	0.0324301	0.00628229	0.0377383
NC_000001.11:g.51836328C>A	1	51836328	C	A	-3.30577	0.992126	1.14807	0.000160929	0	0	0	0	0.000280881	0	0	0.00196471	0	0
NC_000001.11:g.51914024C>T	1	51914024	C	T	-0.460365	0	-0.369559	0.0300909	0	0.000336234	0	0	0.0851236	0.0100064	0	0	0	0.0168146
NC_000001.11:g.51918914A>G	1	51918914	A	G	-3.55051	0	-2.37238	0.024516	0	0.00157585	0	0	0.0056461	0.0108931	0	0.0269655	0.305522	0.0251237
NC_000001.11:g.51951291C>T	1	51951291	C	T	-1.70713	0.00787402	0.636575	0.00675444	0	0	0	0	0.0199814	0.00295689	0	0	0	0.00414322
NC_000001.11:g.52024609A>G	1	52024609	A	G	0.991492	0.976378	5.27235	0.0673681	0	0.00207671	0	0	0.180498	0.0208581	0	0.0019618	0	0.056177
NC_000001.11:g.52056123C>T	1	52056123	C	T	-14.752	0.338583	1.85993	0.00148074	0	0	0	0	0.00471477	0	0	0	0	0
NC_000001.11:g.52352469T>G	1	52352469	T	G	0.474498	0.00787402	0.335433	0.0456168	0	0.0023222	0	0	0.12501	0.0133761	0	0	0	0.0377684
NC_000001.11:g.52362193C>A	1	52362193	C	A	-4.62394	0	-0.934323	0.00910648	0	0.000911662	0	0	0.00204939	0.00496931	0	0.00521486	0.126434	0.0168146
NC_000001.11:g.52372231G>A	1	52372231	G	A	-1.865	0	-0.97278	0.0210506	0	0.000913895	0	0	0.0587526	0.00784516	0	0.00198607	0.00766923	0.0227651
NC_000001.11:g.52372409G>A	1	52372409	G	A	-4.50405	0.0156693	0.440504	0.0163744	0	0.000178366	0	0	0.0473423	0.00641669	0	0	0	0.00762165
NC_000001.11:g.52445198A>C	1	52445198	A	C	8.0296	0.684354	1.91113	0.0322559	0	0.0502436	0.0521761	0.00263739	0.0104586	0.0104538	0	0.0052244	0.0018441	0.0197345
NC_000001.11:g.52463420C>T	1	52463420	C	T	3.92607	0.149606	1.44176	0.0060921	0	0.00017826	0	0	0.0175297	0.00347374	0	0	0	0.00760253
NC_000001.11:g.52520010C>A	1	52520010	C	A	-2.44929	0	0.525047	0.141845	0	0.0488562	0.0315341	0.0398562	0.310824	0.0696213	0	0.098653	0	0.10592
NC_000001.11:g.52529150G>A	1	52529150	G	A	3.69032	0	-0.162559	0.230979	0	0.21018	0.207556	0.24812	0.29138	0.201713	0.113677	0.295567	0.00896757	0.198232
NC_000001.11:g.52529910C>T	1	52529910	C	T	-5.01289	0	-1.59869	0.000372355	0	0.000178328	0	0	0.000989782	0	0	0	0	0
NC_000001.11:g.52608589A>G	1	52608589	A	G	-4.90744	0.11811	0.543732	0.133471	0	0.00666959	0	0.00894654	0.329984	0.0581807	0	0.00520536	0	0.109288
NC_000001.11:g.52795294C>T	1	52795294	C	T	-4.06026	0	-0.659095	0.00100773	0	0.00017826	0	0	0.000280608	0	0	0.00196325	0.0163162	0
NC_000001.11:g.52825968C>A	1	52825968	C	A	-3.23222	0.0629921	0.15063	0.000233397	0	0	0	0	0.000762883	0	0	0	0	0
NC_000001.11:g.52881646G>A	1	52881646	G	A	2.79182	0	-2.10491	0.00150072	0	0.00154299	0	0	0.00273262	0	0	0	0	0
NC_000001.11:g.52913295G>A	1	52913295	G	A	-1.25131	0	0.271535	0.00414621	0	0.00739359	0	0	0.00204948	0.00069629	0	0	0	0
NC_000001.11:g.52995627G>A	1	52995627	G	A	2.80955	1	7.06894	0.0377103	0	0.000911444	0	0	0.105371	0.0104301	0	0.00363544	0	0.0224312
NC_000001.11:g.52996079C>A	1	52996079	C	A	-0.12202	0	-0.474638	0.000169945	0	0	0	0	0.000561315	0	0	0	0	0
NC_000001.11:g.52998333C>T	1	52998333	C	T	3.02628	0	-3.086	0.0314116	0	0.000911565	0	0.0324514	0.0826162	0.0242172	0	0.0036381	0	0.0223948
NC_000001.11:g.53087404A>G	1	53087404	A	G	-1.42081	0	0.110827	0.0168627	0	0.000631483	0	0	0.0463972	0.0121339	0	0	0	0.019654
NC_000001.11:g.53219875G>C	1	53219875	G	C	-8.98555	0	-0.762701	0.0067034	0	0	0	0	0.0175319	0.0100018	0	0	0	0.00760889
NC_000001.11:g.53292263G>A	1	53292263	G	A	-1.97596	0	-0.129409	0.217374	0	0.0596574	0.100856	0.0537126	0.448326	0.11211	0.0340728	0.214689	0.0595069	0.154413
NC_000001.11:g.53306253T>C	1	53306253	T	C	1.0548	0	-0.177598	0.000160828	0	0	0	0	0.000527705	0	0	0	0	0
NC_000001.11:g.53457511C>T	1	53457511	C	T	-2.82905	0	-0.0567244	0.0957124	0	0.00232281	0	0	0.249323	0.0337769	0	0	0	0.0496018
NC_000001.11:g.53575069A>C	1	53575069	A	C	2.06261	1	1.45024	0.000505316	0	0	0	0	0	0	0	0	0.0102612	0
NC_000001.11:g.53668235T>G	1	53668235	T	G	-2.4957	0	-0.871882	0.00244391	0	0	0	0	0.000988446	0.0137887	0	0	0.00487933	0.010813
NC_000001.11:g.53693332T>C	1	53693332	T	C	0.543487	0	-2.46435	0.565116	0	0.525067	0.461639	0.524517	0.652337	0.523167	0.506437	0.362186	0.593903	0.570322
NC_000001.11:g.53772993A>G	1	53772993	A	G	-3.7827	0	-0.803953	0.00903204	0	0.000486506	0	0	0.0264134	0.00295896	0	0	0	0.00414674
NC_000001.11:g.53825416T>C	1	53825416	T	C	1.38949	0	-1.73094	0.0063885	0	0.0097964	0	0.0173825	0.000337311	0.00594071	0	0.00875012	0	0.00457197
NC_000001.11:g.53827069T>C	1	53827069	T	C	-2.89765	0	-0.708984	0.00317548	0	0.000911734	0	0.0145418	0.00098948	0	0	0.0450121	0	0
NC_000001.11:g.53883298G>A	1	53883298	G	A	-3.90149	0	-0.313465	0.000635308	0	0.000336189	0	0	0.000989826	0.000696869	0	0.00364211	0	0
NC_000001.11:g.54026896T>C	1	54026896	T	C	4.0699	0	-0.611362	0.288235	0	0.101651	0.134164	0.110829	0.548641	0.142254	0.140938	0.186625	0.164828	0.250783
NC_000001.11:g.54100344A>G	1	54100344	A	G	-1.67331	0	-0.521425	0.000635103	0	0	0	0	0	0	0	0	0.0127356	0
NC_000001.11:g.54172120C>T	1	54172120	C	T	-2.10753	0	-0.138543	0.00112969	0	0	0	0	0.00121107	0	0	0.017401	0	0
NC_000001.11:g.54263005T>C	1	54263005	T	C	2.22023	0.0155433	0.680094	0.000303456	0	0	0	0	0	0	0	0.00669496	0	0
NC_000001.11:g.54266970C>A	1	54266970	C	A	-0.14494	0	-0.175386	0.000885295	0	0.00104744	0	0	0	0.00347011	0	0	0	0
NC_000001.11:g.54299793A>G	1	54299793	A	G	1.39984	0	0.60215	0.0183355	0	0	0	0	0.0534286	0.00467556	0	0	0	0.00762165
NC_000001.11:g.54335180A>C	1	54335180	A	C	-2.33707	0	0.210961	0.0033621	0	0.00175122	0.00617	0	0.00120923	0.00999501	0	0.0135638	0	0.010822
NC_000001.11:g.54655101G>A	1	54655101	G	A	-6.46077	0.00727559	0.329173	0.000718556	0	0	0	0	0	0	0	0.0154025	0	0
NC_000001.11:g.54784997T>C	1	54784997	T	C	-2.24242	0	0.242677	0.000439116	0	0	0	0	0	0	0	0	0.00895553	0
NC_000001.11:g.54949224G>A	1	54949224	G	A	1.05776	0.100827	0.209465	0.000439184	0	0	0	0	0.00142449	0	0	0	0	0
NC_000001.11:g.55063755C>G	1	55063755	C	G	-3.7663	0	-0.120614	0.0362489	0	0.0522256	0.0193914	0.0469052	0.0157616	0.0390986	0	0.0161266	0.00184474	0.0328125
NC_000001.11:g.55788560G>A	1	55788560	G	A	6.22355	0.00373228	0.252	0.0310915	0	0.049387	0.00879084	0.0197443	0.0133842	0.0223553	0	0.0122562	0	0.0251033
NC_000001.11:g.55961481G>T	1	55961481	G	T	5.56327	0	-0.572283	0.0128918	0	0	0	0	0.0380771	0.00347616	0	0	0	0.00414674
NC_000001.11:g.56045828T>C	1	56045828	T	C	-3.17763	0	-1.29002	0.000570588	0	0	0	0	0	0	0	0	0.0115287	0
NC_000001.11:g.56570078T>C	1	56570078	T	C	-1.06721	0	0.010874	0.00546032	0	0.000178294	0	0	0.0163682	0.000695795	0	0	0	0.00413271
NC_000001.11:g.56736864A>G	1	56736864	A	G	-2.8567	0	1.0383	0.0491416	0	0.0681553	0.0100561	0.0523698	0.0175312	0.038141	0.0653893	0.142824	0.0018441	0.0472391
NC_000001.11:g.56762645T>A	1	56762645	T	A	-1.63597	0.00724409	1.20974	0.0246632	0	0.00195297	0.0131053	0	0.00612955	0.0898494	0	0.0291023	0.164924	0.0224495
NC_000001.11:g.56827460C>T	1	56827460	C	T	6.14819	0	-0.285276	0.00247758	0	0	0	0	0.00755579	0.000755883	0	0	0	0
NC_000001.11:g.56854151T>A	1	56854151	T	A	3.35929	0	0.177346	0.021918	0	0.000911541	0	0.00263604	0.0602488	0.0125582	0	0	0	0.0277783
NC_000001.11:g.56894260T>C	1	56894260	T	C	2.40332	0.598425	0.953559	8.5026e-05	0	0	0	0	0.000280893	0	0	0	0	0
NC_000001.11:g.56918503C>T	1	56918503	C	T	-2.14934	0	0.248591	0.000372297	0	0	0	0	0	0	0	0	0.00767441	0
NC_000001.11:g.57057798C>G	1	57057798	C	G	35.1054	0.0551181	-2.28898	0.690571	0	0.677421	0.693661	0.672232	0.690458	0.68784	0.690328	0.691067	0.599981	0.691531
NC_000001.11:g.57312310C>A	1	57312310	C	A	4.82106	0	1.01837	0.658063	0	0.673259	0.674662	0.678054	0.617949	0.590764	0.688585	0.693057	0.689718	0.65861
NC_000001.11:g.57492722G>A	1	57492722	G	A	-1.61796	0	0.0129213	0.00112862	0	0	0	0	0.000763183	0.000695878	0	0.0186153	0	0
NC_000001.11:g.57935483A>G	1	57935483	A	G	-0.735125	0	0.846488	0.000761256	0	0	0.000967414	0	0.00184338	0.000695547	0	0.00196325	0	0
NC_000001.11:g.58054828C>T	1	58054828	C	T	-5.46247	0	-0.510866	0.498931	0	0.517022	0.655506	0.431358	0.397458	0.54208	0.594643	0.471721	0.394238	0.474664
NC_000001.11:g.58113033T>C	1	58113033	T	C	7.36666	0	-1.74591	0.460701	0	0.337617	0.36044	0.457755	0.518775	0.584786	0.345781	0.539666	0.692738	0.465869
NC_000001.11:g.58575047T>A	1	58575047	T	A	-3.57402	0	0.186031	0.557805	0	0.450908	0.377643	0.490504	0.691548	0.430028	0.505826	0.443266	0.380684	0.535693
NC_000001.11:g.58657209G>A	1	58657209	G	A	1.35865	0	-0.363496	0.00759529	0	0.00865598	0	0.0384246	0.00252736	0.00803941	0	0.0205987	0	0.0170525
NC_000001.11:g.58678793C>T	1	58678793	C	T	12.3876	0	-0.807504	0.683772	0	0.678192	0.59848	0.692548	0.692905	0.675782	0.691514	0.675198	0.654335	0.691711
NC_000001.11:g.59019982G>C	1	59019982	G	C	1.61873	0	-1.02574	0.689561	0	0.675735	0.681899	0.682063	0.660381	0.668219	0.681655	0.624395	0.493652	0.690705
NC_000001.11:g.59338821A>G	1	59338821	A	G	3.08207	0	-0.265677	0.00193461	0	0.000336189	0	0	0	0.000696043	0	0.0334805	0	0.00759619
NC_000001.11:g.59472677G>A	1	59472677	G	A	15.02	0.0384567	0.167094	0.0026444	0	0	0	0	0.000280559	0	0	0.0509309	0	0
NC_000001.11:g.59572056A>C	1	59572056	A	C	-0.112341	0.0140315	0.699819	0.0156298	0	0.000178303	0	0	0.0450096	0.00593386	0	0.00196398	0	0.010831
NC_000001.11:g.59704402A>G	1	59704402	A	G	1.53058	0.00784252	0.547567	0.0107242	0	0	0	0	0.0314459	0.00347455	0	0	0	0.010822
NC_000001.11:g.59734197T>C	1	59734197	T	C	7.18201	0.0047874	0.295882	0.00226606	0	0.000178265	0	0	0	0	0	0.00363677	0.0394565	0
NC_000001.11:g.59772347A>G	1	59772347	A	G	8.81411	0.92126	2.10359	0.128114	0	0.00304016	0	0	0.32031	0.0572733	0	0.00363944	0	0.100189
NC_000001.11:g.59816106G>A	1	59816106	G	A	-2.68743	0	0.534732	0.00454453	0	0.000336152	0	0	0.0132376	0.00187217	0	0.00196471	0	0
NC_000001.11:g.59873053T>C	1	59873053	T	C	3.35623	0	-0.00179528	0.000160871	0	0	0	0	0	0	0	0.00196325	0.00183649	0
NC_000001.11:g.60044345T>G	1	60044345	T	G	6.58817	0.0369685	0.404417	0.00537448	0	0.00017827	0	0	0	0	0	0.0161209	0.084243	0
NC_000001.11:g.60252620G>A	1	60252620	G	A	10.738	0	-0.0474724	0.0228725	0	0.000773717	0	0	0.0649847	0.00825047	0	0	0	0.010831
NC_000001.11:g.60572642T>A	1	60572642	T	A	0.074612	0	-0.435819	0.0192886	0	0.000822523	0	0	0.0549111	0.00593114	0	0	0	0.0138674
NC_000001.11:g.60749998A>G	1	60749998	A	G	1.47524	0	0.0344409	0.065195	0	0.00104788	0	0	0.174994	0.0267667	0	0.00363677	0	0.0448906
NC_000001.11:g.60753622T>C	1	60753622	T	C	-2.67671	1	0.529	0.00306877	0	0.000336144	0	0	0.00303797	0.0162086	0	0	0	0.00413271
NC_000001.11:g.60889699A>G	1	60889699	A	G	1.75246	0	0.0276535	0.291111	0	0.211261	0.262429	0.117118	0.458892	0.183729	0.12952	0.270833	0.036493	0.240369
NC_000001.11:g.60914184A>G	1	60914184	A	G	3.14466	0.0215118	-0.550189	0.0134083	0	0.000356925	0	0	0.037463	0.00894085	0	0	0	0.0139133
NC_000001.11:g.61112629A>G	1	61112629	A	G	3.76289	0	0.117535	0.269769	0	0.290038	0.241667	0.224422	0.239922	0.270426	0.256917	0.276111	0.319388	0.252922
NC_000001.11:g.61269397T>A	1	61269397	T	A	-3.08548	0	-0.136969	0.000160793	0	0	0	0	0.000527635	0	0	0	0	0
NC_000001.11:g.61459642A>C	1	61459642	A	C	-0.815446	0	0.255953	0.0134345	0	0	0	0	0.0370015	0.0112927	0	0	0	0.0197022
NC_000001.11:g.61929210T>C	1	61929210	T	C	3.78152	0	-0.276307	0.0036888	0	0	0	0	0.0105909	0.00347293	0	0	0	0
NC_000001.11:g.62082850C>A	1	62082850	C	A	-1.27255	0	-0.10289	0.0076811	0	0	0	0	0.0220783	0.00594345	0	0	0	0
NC_000001.11:g.62108787G>T	1	62108787	G	T	-2.39169	0.015748	0.603409	0.0813535	0	0.105766	0.0275247	0.0641871	0.0715792	0.0707239	0.109594	0.0148952	0	0.0711953
NC_000001.11:g.62161399C>T	1	62161399	C	T	4.69126	0	-2.05784	0.00249444	0	0.00137274	0	0	0.00116885	0.0148872	0	0.00239079	0	0.00494308
NC_000001.11:g.62307755C>T	1	62307755	C	T	2.18936	0	-1.03916	0.535685	0	0.593681	0.477211	0.650905	0.413209	0.545788	0.639307	0.535528	0.303764	0.587977
NC_000001.11:g.62789915T>C	1	62789915	T	C	-6.5997	0	-0.374425	0.00768349	0	0.000336414	0	0	0.0205596	0.0100109	0	0	0	0
NC_000001.11:g.62864170A>G	1	62864170	A	G	4.13828	0.023622	0.648496	0.000161035	0	0	0	0	0	0	0	0	0.00340887	0
NC_000001.11:g.62865621T>C	1	62865621	T	C	4.99234	0.0787402	1.49178	0.688376	0	0.68097	0.67005	0.690861	0.690803	0.693089	0.69306	0.683413	0.642322	0.692515
NC_000001.11:g.63429170C>G	1	63429170	C	G	-8.23417	0	-0.64452	0.0248118	0	0.0402975	0.0131159	0.0048752	0.00899171	0.0185664	0	0	0	0.0223948
NC_000001.11:g.63553241G>A	1	63553241	G	A	0.508602	0	0.576567	0.0215776	0	0.000336125	0	0	0.0616454	0.0073259	0	0.00196253	0	0.0138788
NC_000001.11:g.63660701A>G	1	63660701	A	G	-2.43787	0	0.217378	0.014735	0	0	0	0	0.0419243	0.00912173	0	0	0	0.00760253
NC_000001.11:g.63704096G>A	1	63704096	G	A	-2.90908	0.0314961	-0.084063	0.409374	0	0.448148	0.504648	0.291533	0.3687	0.36214	0.443433	0.379787	0.0966566	0.396777
NC_000001.11:g.63806048T>C	1	63806048	T	C	4.57828	0	-0.0394331	0.0072582	0	0.000336171	0	0	0.0216292	0.00187151	0	0	0	0
NC_000001.11:g.64014249A>T	1	64014249	A	T	-2.86088	0	-0.0427165	0.177395	0	0.00338993	0	0	0.424498	0.0689578	0	0.00364077	0	0.131805
NC_000001.11:g.64217620T>C	1	64217620	T	C	-3.67739	0	0.456669	0.00528361	0	0.000336369	0	0	0.0156456	0.00130333	0	0	0	0.00413971
NC_000001.11:g.64536468G>A	1	64536468	G	A	-2.68899	0	-1.49042	0.00507354	0	0.000178255	0	0	0.014901	0.000696456	0	0	0	0.010831
NC_000001.11:g.64559124G>C	1	64559124	G	C	8.88119	0.0646299	0.225496	0.0659764	0	0.00131374	0	0	0.175945	0.028183	0	0.00196325	0	0.0472017
NC_000001.11:g.64643633A>C	1	64643633	A	C	26.525	0.00300787	-0.0605748	0.0398142	0	0.0117267	0.0160308	0	0.0909566	0.0208651	0	0.0198462	0.04716	0.0472017
NC_000001.11:g.64915571T>C	1	64915571	T	C	-4.47312	0	-1.71947	0.00348434	0	0.000336108	0	0	0.00915193	0.00130088	0	0	0.0102406	0
NC_000001.11:g.64968378G>A	1	64968378	G	A	-0.42461	0	-0.400496	0.00037215	0	0	0	0	0	0	0	0.00815271	0	0
NC_000001.11:g.65413142G>A	1	65413142	G	A	-9.00912	0.937008	-0.0053937	0.00030346	0	0	0	0	0.000280596	0	0	0.00196253	0.00340887	0
NC_000001.11:g.66088634G>A	1	66088634	G	A	7.00941	0	-2.47	0.0303842	0	0.000336325	0	0	0.0675235	0.00641965	0	0.0161438	0.147484	0.0251033
NC_000001.11:g.66291115G>A	1	66291115	G	A	5.55947	0	-0.26478	0.0314262	0	0.000773346	0	0	0.08804	0.0095743	0	0.00196544	0	0.0303346
NC_000001.11:g.66338022C>G	1	66338022	C	G	7.36388	0	0.27437	0.0462271	0	0.00190909	0	0.00263604	0.126492	0.014601	0	0	0	0.0353237
NC_000001.11:g.66533081T>C	1	66533081	T	C	-9.36713	0	-0.639331	0.439321	0	0.455783	0.447	0.493375	0.315497	0.513344	0.309884	0.463759	0.658898	0.394519
NC_000001.11:g.66700315G>A	1	66700315	G	A	1.3972	0.00627559	0.510433	0.579803	0	0.610729	0.575303	0.517478	0.501034	0.614201	0.636771	0.62411	0.514542	0.602876
NC_000001.11:g.66777569G>A	1	66777569	G	A	-4.80658	0	-0.158638	0.421249	0	0.439935	0.360314	0.231445	0.418686	0.464114	0.443433	0.365102	0.299282	0.428884
NC_000001.11:g.66797418T>C	1	66797418	T	C	-0.158965	0.00787402	-0.651016	0.000698794	0	0	0	0	0	0	0	0.0148952	0	0
NC_000001.11:g.66802295C>T	1	66802295	C	T	-3.14243	0	-0.589559	0.222344	0	0.295475	0.0985683	0.242287	0.0881456	0.2368	0.417914	0.327631	0.0396474	0.250394
NC_000001.11:g.67000621C>T	1	67000621	C	T	-4.42396	0	-0.74574	0.000505612	0	0.000772996	0	0	0.000528353	0	0	0	0	0
NC_000001.11:g.67110782A>G	1	67110782	A	G	-2.37419	0	-0.644606	0.000764886	0	0	0	0	0.0022624	0.000698611	0	0	0	0
NC_000001.11:g.67137249T>G	1	67137249	T	G	-2.0041	0	0.25285	0.0192189	0	0.00091188	0	0	0.0548495	0.0054594	0	0	0	0.0168008
NC_000001.11:g.67335354C>T	1	67335354	C	T	1.9919	0	-0.944039	0.00429688	0	0.000178274	0	0	0.0126298	0.000695547	0	0	0	0.010813
NC_000001.11:g.67688783G>A	1	67688783	G	A	1.11366	0	0.482244	0.0695695	0	0.00213081	0	0	0.18324	0.0351087	0	0.00520915	0	0.0494844
NC_000001.11:g.67701058G>A	1	67701058	G	A	4.36347	0	-0.796685	0.0325049	0	0.0503838	0.00479806	0.0496569	0.00980599	0.0299496	0.00858559	0.0135832	0	0.0401761
NC_000001.11:g.67701318A>C	1	67701318	A	C	5.9287	0	-2.61976	0.0323371	0	0	0	0	0.0924454	0.011541	0	0	0	0.0238244
NC_000001.11:g.67761793G>A	1	67761793	G	A	-2.54082	0.0147244	0.335339	0.000824023	0	0	0	0	0	0	0	0.0173948	0	0
NC_000001.11:g.67771963A>G	1	67771963	A	G	4.22419	0	-0.0627402	0.00112803	0	0.000336144	0.00096725	0	0.000527658	0	0	0.0135735	0	0.010831
NC_000001.11:g.67930148G>A	1	67930148	G	A	5.09971	0.117071	0.227567	0.00718018	0	0.000336369	0	0	0.00142882	0.0481577	0	0	0	0.00415026
NC_000001.11:g.67946200G>T	1	67946200	G	T	-6.88916	0	0.0197953	0.0265589	0	0	0	0	0.0749987	0.00955905	0	0.00520915	0	0.022413
NC_000001.11:g.67947196C>T	1	67947196	C	T	-4.02759	0	-0.160528	0.00156648	0	0.000356606	0	0	0.00435405	0.000696373	0	0	0	0
NC_000001.11:g.68082184G>C	1	68082184	G	C	0.252749	0	-0.121701	0.0124345	0	0	0	0	0.0359984	0.00497563	0	0.00196689	0	0.010822
NC_000001.11:g.68098440C>T	1	68098440	C	T	-2.80072	0	-1.48837	0.0262685	0	0.00017826	0	0	0.0732558	0.0150156	0	0	0	0.0168008
NC_000001.11:g.68186527G>T	1	68186527	G	T	-4.93027	0.00772441	0.38274	8.52121e-05	0	0	0	0	0	0	0	0	0.0018473	0
NC_000001.11:g.68224140G>A	1	68224140	G	A	7.47336	0.0629921	0.347102	0.0404851	0	0.000768326	NA	NA	0.112644	0.0112848	NA	NA	NA	0.0329168
NC_000001.11:g.68430900G>A	1	68430900	G	A	-0.991839	0	-0.0225591	0.00566743	0	0.00810995	0.00335062	0	0.00142548	0.00545625	0	0.0198322	0	0
NC_000001.11:g.68473951C>A	1	68473951	C	A	2.20714	0	-0.380827	0.00818572	0	0.00566259	0	0	0.00769639	0.0171899	0	0	0.00956898	0.0445915
NC_000001.11:g.68516412C>G	1	68516412	C	G	-1.15346	0	-4.763	0.00221672	0	0.00124821	0	0	0.00518036	0	0	0	0	0.00414322
NC_000001.11:g.69073272C>T	1	69073272	C	T	1.98672	0.572598	0.199764	0.0205982	0	0.00118184	0.0054868	0	0.0059601	0.11336	0	0	0.0461697	0.0251033
NC_000001.11:g.69108496C>T	1	69108496	C	T	-2.38272	0.111732	0.509087	0.000886147	0	0.000178351	0	0	0.00142554	0	0	0.00196544	0.00765889	0
NC_000001.11:g.69199147C>T	1	69199147	C	T	-1.93236	0	-2.37103	0.0745234	0	0.0975214	0.147244	0.143548	0.0230182	0.0497074	0	0.0538384	0	0.0472391
NC_000001.11:g.69222393C>T	1	69222393	C	T	1.14426	0	-1.31278	0.0370233	0	0.000486336	0	0	0.102856	0.0142136	0	0	0	0.0303102
NC_000001.11:g.69243120C>T	1	69243120	C	T	0.946809	0	-0.590291	0.000160862	0	0	0	0	0	0	0	0	0.00340887	0
NC_000001.11:g.69489655C>T	1	69489655	C	T	9.37298	0.00888189	-1.41342	0.0754456	0	0.0014467	0	0	0.200774	0.0250125	0	0	0	0.0541411
NC_000001.11:g.69668252C>T	1	69668252	C	T	-2.03252	0.0288898	-1.40446	0.000721665	0	0.000178549	0.000970882	0	0	0	0	0	0.0121345	0
NC_000001.11:g.70071009C>A	1	70071009	C	A	-0.016492	0.00761417	-0.0233622	0.0636744	0	0.00104777	0	0	0.170622	0.0260316	0	0.00196398	0	0.0517403
NC_000001.11:g.70138363T>C	1	70138363	T	C	-5.14602	0	0.182583	0.0370356	0	0.0523045	0.0148609	0.0801864	0.0118465	0.0423778	0	0.0210267	0	0.0561334
NC_000001.11:g.70145580G>A	1	70145580	G	A	-0.336466	0	0.153874	0.0130146	0	0.000178294	0	0	0.0379503	0.00398156	0	0	0	0.010858
NC_000001.11:g.70367777G>C	1	70367777	G	C	-0.986842	0.291732	0.151866	0.0882724	0	0.00327405	0	0	0.22807	0.0400967	0	0.00365284	0	0.088893
NC_000001.11:g.70410886G>T	1	70410886	G	T	-14.954	0	0.410654	0.0876824	0	0.00256427	0	0	0.228193	0.0344276	0	0.00364077	0	0.0850258
NC_000001.11:g.70649178A>G	1	70649178	A	G	-5.38855	0	-2.79376	0.000439179	0	0	0	0	0	0	0	0.00955999	0	0
NC_000001.11:g.70852130T>C	1	70852130	T	C	-3.73741	0	-0.494252	0.00985725	0	0	0	0	0.0273019	0.00956447	0	0	0	0.00760253
NC_000001.11:g.71063718C>A	1	71063718	C	A	-0.540418	0.992126	0.439031	0.693146	0	0.690687	0.692615	0.690234	0.692562	0.692379	0.65537	0.692286	0.569942	0.693147
NC_000001.11:g.71837487C>T	1	71837487	C	T	2.59103	0	0.0586378	0.000372418	0	0	0	0	0.00121002	0	0	0	0	0
NC_000001.11:g.72079341C>A	1	72079341	C	A	1.54049	0.392126	0.544858	0.0731369	0	0.105669	0.0849215	0.0849619	0.0250884	0.0508463	0.20013	0.017401	0	0.0711403
NC_000001.11:g.72097618C>T	1	72097618	C	T	1.63338	0	-1.68702	0.0370805	0	0.00077314	0	0	0.103452	0.0125511	0	0.00363944	0	0.0168008
NC_000001.11:g.72652983T>A	1	72652983	T	A	-1.024	0	-0.394299	0.0716054	0	0.000911734	0	0	0.190214	0.0306722	0	0	0	0.0517811
NC_000001.11:g.72771732A>T	1	72771732	A	T	-1.67298	0	-0.0485197	0.0238591	0	0	0	0	0.0675156	0.0104407	0	0.0019618	0	0.0168146
NC_000001.11:g.72783120A>G	1	72783120	A	G	-3.69819	1	1.02009	0.000233428	0	0	0	0	0	0	0	0	0.00489594	0
NC_000001.11:g.72783716C>T	1	72783716	C	T	-4.55393	0	-0.220559	0.0227239	0	0.00033627	0	0	0.0646094	0.00546507	0	0.0095634	0.0018441	0.0168561
NC_000001.11:g.73148853C>A	1	73148853	C	A	1.25006	0	-3.28372	0.00566638	0	0	0	0	0.0169671	0.00187305	0	0	0	0.00413271
NC_000001.11:g.73272850G>A	1	73272850	G	A	0.446344	0	-1.52797	0.0524168	0	0.072396	0.0174039	0.124642	0.0174719	0.047421	0	0.091328	0	0.0671444
NC_000001.11:g.74041387C>T	1	74041387	C	T	1.26138	0.0314961	0.615378	0.000886042	0	0.000336234	0	0	0.000280695	0.00546381	0	0	0	0
NC_000001.11:g.74113201A>G	1	74113201	A	G	-3.11553	0	0.801465	0.0120963	0	0.0173001	0.000969723	0.0455139	0.00264839	0.010449	0.0156171	0.0122562	0	0.01967
NC_000001.11:g.74140690T>C	1	74140690	T	C	-0.570808	0.330709	0.67278	0.0950621	0	0.121401	0.185847	0.0976797	0.0279833	0.0860878	0.121692	0.0740723	0	0.0987112
NC_000001.11:g.74208985A>G	1	74208985	A	G	5.84183	0	-0.57648	0.000233544	0	0	0	0	0	0	0	0	0.00489928	0
NC_000001.11:g.74452489A>G	1	74452489	A	G	-2.95951	0.00787402	0.391189	0.00307463	0	0.000178467	0	0	0	0.000697118	0	0.00521867	0.0517317	0
NC_000001.11:g.74508824C>T	1	74508824	C	T	3.12457	0	-0.104079	0.0419739	0	0.0579996	0.0137094	0.0862529	0.0113887	0.0330782	0.0652726	0.107834	0.00489928	0.0472391
NC_000001.11:g.74640541A>G	1	74640541	A	G	-0.23039	0.811024	1.19972	0.00124688	0	0.00195282	0	0.00895107	0.000280522	0	0	0	0	0
NC_000001.11:g.74641471A>C	1	74641471	A	C	-0.646795	0.212598	0.862685	0.0300298	0	0.000911734	0	0	0.0834599	0.012995	0	0	0	0.0277783
NC_000001.11:g.75206190G>T	1	75206190	G	T	0.143482	1	4.9551	0.0393276	0	0.00017828	0	0	0.109576	0.0125668	0	0.00196471	0	0.0328652
NC_000001.11:g.75533768C>T	1	75533768	C	T	0.651428	0	0.414016	0.0325653	0	0.00144414	0	0.00263875	0.090389	0.0108622	0	0.00521677	0	0.019654
NC_000001.11:g.75786650A>G	1	75786650	A	G	-1.99012	0	-0.353929	0.630834	0	0.663425	0.662359	0.638818	0.308934	0.669121	0.690515	0.687865	0.205281	0.624824
NC_000001.11:g.76167551G>A	1	76167551	G	A	-5.56587	0.0073622	-0.633079	0.312662	0	0.0101835	NA	0.00695823	0.63366	0.142363	NA	0.00670356	NA	0.255737
NC_000001.11:g.76255047C>G	1	76255047	C	G	-0.105284	0.023622	1.31765	0.0174645	0	0.000970505	0.00115234	0	0.0493344	0.00913009	0	0	0	0.0113111
NC_000001.11:g.76282260A>G	1	76282260	A	G	6.0203	0	-1.37234	0.692541	0	0.690359	0.691506	0.677102	0.686627	0.693068	0.556064	0.633566	0.639393	0.691847
NC_000001.11:g.76472887G>T	1	76472887	G	T	-3.29898	0	0.326882	0.00130743	0	0	0	0	0	0	0	0.00196544	0.0242793	0
NC_000001.11:g.77051535G>A	1	77051535	G	A	2.24676	0	-0.0312677	0.000885863	0	0.000486362	0	0	0.0014253	0.00130119	0	0.00364211	0	0
NC_000001.11:g.77219404T>A	1	77219404	T	A	-9.86927	0.968504	0.176748	0.00551956	0	0	0	0	0.0166604	0.00187151	0	0	0	0
NC_000001.11:g.77439339G>A	1	77439339	G	A	-4.93532	0.001	0.363	0.00030377	0	0.000178328	0	0	0.000281054	0	0	0.00364345	0	0
NC_000001.11:g.77603224G>A	1	77603224	G	A	-1.60661	0.0856614	0.34015	0.000161091	0	0	0	0	0.000528539	0	0	0	0	0
NC_000001.11:g.77891361C>G	1	77891361	C	G	-6.12386	0	-2.93194	0.000635376	0	0	0	0	0	0	0	0.0135735	0	0
NC_000001.11:g.78082524G>A	1	78082524	G	A	0.320375	0.976378	1.02552	0.0123842	0	0.000356502	0	0	0.0362241	0.00242119	0	0	0	0.010813
NC_000001.11:g.79279177A>G	1	79279177	A	G	5.4456	0	0.31489	0.40715	0	0.204987	0.203892	0.0908134	0.661446	0.224613	0.0450232	0.247331	0.222303	0.366161
NC_000001.11:g.79309226G>A	1	79309226	G	A	-1.10924	0.0551181	-0.0634646	0.00911782	0	0.000486544	0.000969393	0	0.0266596	0.0018779	0	0	0	0.00760889
NC_000001.11:g.79347102C>G	1	79347102	C	G	-2.64375	0.0220079	-0.651929	0.0131375	0	0.00077314	0	0	0.0368426	0.00592841	0	0.00363944	0.00367168	0.00413271
NC_000001.11:g.80622525G>A	1	80622525	G	A	1.6908	0	0.128307	0.00922581	0	0	0	0	0.0264275	0.00548534	0	0	0	0.01094
NC_000001.11:g.81658975T>A	1	81658975	T	A	1.51902	0.00787402	-1.0848	0.665176	0	0.643266	0.595999	0.629701	0.692566	0.683412	0.644382	0.624534	0.575994	0.659502
NC_000001.11:g.81847967T>C	1	81847967	T	C	5.35893	0	-0.669449	0.000763735	0	0	0	0	0	0	0	0.0161669	0	0
NC_000001.11:g.81990801G>A	1	81990801	G	A	1.68168	1	6.23913	0.00459487	0	0.00244394	0	0	0.00052782	0.000696456	0.245896	0	0	0
NC_000001.11:g.82867725C>T	1	82867725	C	T	8.09413	0.101378	-0.653882	0.0739444	0	0.0351824	0.00182021	0.0180259	0.162171	0.0425073	0.0450232	0.0109729	0	0.0794254
NC_000001.11:g.83703670C>A	1	83703670	C	A	2.85169	0.874016	0.211906	0.0395276	0	0.0577441	0.0602466	0.0145346	0.0137089	0.0150156	0.0340102	0.03565	0.0136845	0.0277783
NC_000001.11:g.83824265T>A	1	83824265	T	A	0.623569	0	-0.91963	0.556437	0	0.606255	0.466085	0.591607	0.475643	0.489124	0.629977	0.615877	0.598193	0.552664
NC_000001.11:g.83889875A>G	1	83889875	A	G	-6.55755	0	-0.0915433	0.00106866	0	0	0	0	0.00341981	0	0	0	0	0
NC_000001.11:g.83986942G>A	1	83986942	G	A	-0.666841	0.0224803	0.641717	0.00253897	0	0.00144457	0	0.0162947	0.000989438	0.00956774	0	0	0	0.00412922
NC_000001.11:g.84140934T>C	1	84140934	T	C	4.87907	0.0866142	-0.745315	0.0245978	0	0.000773326	0	0	0.066267	0.0117128	0	0	0.0324934	0.010822
NC_000001.11:g.84210921A>G	1	84210921	A	G	6.04659	0	-1.08678	0.00353599	0	0	0	0	0.0107514	0.000696207	0	0	0	0.00412922
NC_000001.11:g.84222905T>C	1	84222905	T	C	3.40708	0.110126	-0.725228	0.0770094	0	0.00315725	0	0	0.198977	0.0320358	0	0.0245259	0.0315097	0.0605221
NC_000001.11:g.84543552C>A	1	84543552	C	A	-5.91331	0.669291	0.248976	0.0860984	0	0.00396363	0	0	0.221788	0.0443779	0	0	0	0.0812279
NC_000001.11:g.84548945C>T	1	84548945	C	T	1.01854	1	3.95587	0.00100984	0	0.00118316	0	0	0.000763884	0.00130488	0	0	0	0.00415026
NC_000001.11:g.84627924C>T	1	84627924	C	T	-3.59183	0.00650394	0.0913386	0.00513876	0	0.00496281	0	0	0.000763751	0.0091311	0	0.0367245	0	0.01084
NC_000001.11:g.84780909T>C	1	84780909	T	C	-5.25063	0	-1.7234	0.194415	0	0.122292	0.0466271	0.0523698	0.358365	0.142779	0.02209	0.0860866	0	0.177557
NC_000001.11:g.84964718G>A	1	84964718	G	A	-4.22043	0.338583	0.316331	0.00094722	0	0	0	0	0.00303901	0	0	0	0	0
NC_000001.11:g.85079740A>G	1	85079740	A	G	1.46536	0	0.0115276	0.51841	0	0.479435	0.492589	0.487092	0.5523	0.579765	0.47504	0.509633	0.575661	0.540869
NC_000001.11:g.85133007C>A	1	85133007	C	A	-1.23837	0	-0.689551	0.0439248	0	0.0598231	0.0709249	0.0108725	0.0178483	0.0385018	0.109594	0.0174506	0	0.0378288
NC_000001.11:g.85275629C>A	1	85275629	C	A	-3.51772	0	-1.35374	0.0085751	0	0.00182687	0	0	0.0196804	0.0129656	0	0	0	0.025083
NC_000001.11:g.85319137A>G	1	85319137	A	G	0.156871	0	0.135756	0.00670201	0	0.000178255	0	0	0.0199509	0.00187261	0	0	0	0.00413271
NC_000001.11:g.85649149T>C	1	85649149	T	C	1.30326	0	-1.54439	0.00794957	0	0.000178351	0	0	0.0237097	0.00130241	0	0.00364211	0	0
NC_000001.11:g.85649985A>G	1	85649985	A	G	4.59926	0	-0.120362	0.163734	0	0.224358	0.250185	0.166219	0.0505328	0.128915	0.302335	0.0649728	0.00183712	0.135341
NC_000001.11:g.85805041A>G	1	85805041	A	G	2.41291	0.0390551	0.341701	0.00494062	0	0	0	0	0.0148991	0.00130181	0	0	0	0.00413271
NC_000001.11:g.86002917T>C	1	86002917	T	C	7.41605	0	-0.255449	0.0871061	0	0.0993702	0.0415627	0.209166	0.0460569	0.100213	0.117912	0.205593	0	0.098262
NC_000001.11:g.86306498T>C	1	86306498	T	C	-0.784739	0	0.39126	0.0162691	0	0	0	0	0.0472308	0.00448091	0	0	0	0.0168008
NC_000001.11:g.86348345T>C	1	86348345	T	C	-3.72832	0.015748	0.883354	0.162301	0	0.092633	0.0182176	0.122514	0.279096	0.211568	0	0.134137	0.0018422	0.206119
NC_000001.11:g.86748036C>G	1	86748036	C	G	-0.434823	0.15748	0.543598	0.00364129	0	0.000178303	0	0.0197248	0	0	0	0.0122958	0.0488215	0
NC_000001.11:g.87000021T>G	1	87000021	T	G	3.07679	0	-0.0168583	0.0024842	0	0	0	0	0.00733129	0.00187327	0	0	0	0
NC_000001.11:g.87201415C>G	1	87201415	C	G	-6.00394	0	-0.980606	0.0222329	0	0.00138389	0	0	0.0626281	0.00778052	0	0.00196982	0	0.00412922
NC_000001.11:g.87400150G>A	1	87400150	G	A	0.576043	0	0.640291	0.0345156	0	0.00157344	0	0	0.0949606	0.0121298	0	0	0	0.0472017
NC_000001.11:g.87620441G>A	1	87620441	G	A	-2.29	0.0229291	0.327921	0.00264477	0	0	0	0	0.00832928	0	0	0	0	0
NC_000001.11:g.88259583C>T	1	88259583	C	T	-6.82403	0	-0.201433	0.0618235	0	0.00363087	0.00259742	0	0.0127999	0.182461	0	0.0301919	0.458398	0.0628094
NC_000001.11:g.88637599C>A	1	88637599	C	A	5.47041	0.0058189	0.191701	0.205955	0	0.152981	0.128726	0.094201	0.312706	0.143368	0.0603898	0.281919	0.222168	0.185439
NC_000001.11:g.88670433T>A	1	88670433	T	A	4.79831	0.456693	-0.17911	0.091617	0	0.0960315	0.245295	0.10205	0.0502289	0.0436891	0.299789	0.100032	0	0.0730768
NC_000001.11:g.88740963A>G	1	88740963	A	G	-5.03216	0	0.598409	0.00156615	0	0	0	0	0	0	0	0.0135541	0.0193	0.00414322
NC_000001.11:g.88773040C>T	1	88773040	C	T	-5.47999	0	-0.160457	0.000233451	0	0	0	0	0	0	0	0.00520915	0	0
NC_000001.11:g.88836723C>G	1	88836723	C	G	-1.81047	0	0.0315039	0.202617	0	0.0976337	0.244446	0.112005	0.373155	0.103809	0.304866	0.0920023	0	0.154865
NC_000001.11:g.88852165C>T	1	88852165	C	T	-5.24538	0	-3.33682	0.00651489	0	0.000772955	0	0	0.018104	0.00295276	0	0	0.00183712	0.010822
NC_000001.11:g.88935612G>A	1	88935612	G	A	4.37804	0	-0.796504	0.0509782	0	0.0770069	0.0237462	0.0872601	0.0159373	0.0351125	0.0883199	0.0366991	0.00184092	0.0627114
NC_000001.11:g.88975354C>T	1	88975354	C	T	4.61452	0.00701575	-0.95722	0.0387507	0	0.0410453	0.0980539	0.149365	0.0107213	0.0330964	0.0451052	0.00363944	0.00342877	0.0584521
NC_000001.11:g.89105778A>G	1	89105778	A	G	-3.1186	0	-0.775441	0.00327768	0	0.00017828	0	0	0.00979693	0.00130058	0	0	0	0
NC_000001.11:g.89117861T>A	1	89117861	T	A	4.47477	0	-1.36094	0.65637	0	0.636599	0.504228	0.672941	0.692355	0.651188	0.682908	0.639066	0.522037	0.65714
NC_000001.11:g.89554154G>T	1	89554154	G	T	2.56568	0	-0.805291	0.693133	0	0.688781	0.691656	0.681472	0.680345	0.692756	0.688205	0.681216	0.512237	0.692982
NC_000001.11:g.89693376A>G	1	89693376	A	G	-0.405236	0	-1.78933	0.00474075	0	0.000178255	0	0	0.0133809	0.00447677	0	0	0	0
NC_000001.11:g.89834181C>G	1	89834181	C	G	-5.44548	0.0471496	-0.333079	0.0606152	0	0.0022002	0	0	0.16239	0.0227401	0	0.00196398	0	0.0562211
NC_000001.11:g.90278563C>G	1	90278563	C	G	-1.95204	0	-1.24568	0.00182304	0	0.000911638	0	0	0.000280682	0.00912692	0	0	0	0.0139363
NC_000001.11:g.90843567T>C	1	90843567	T	C	-3.43196	0	-0.560016	0.603658	0	0.586661	0.610816	0.563598	0.617925	0.609794	0.541524	0.607633	0.671317	0.595807
NC_000001.11:g.90930146C>A	1	90930146	C	A	2.21757	0	-0.34585	0.0414818	0	0.0013604	0	0	0.112567	0.0201122	0	0.00196471	0	0.0378894
NC_000001.11:g.90993884A>G	1	90993884	A	G	1.58277	0.00779528	1.5662	0.0132201	0	0	0	0	0.038812	0.00242176	0	0	0	0.010822
NC_000001.11:g.91316150A>T	1	91316150	A	T	-2.33751	1	9.2434	8.50033e-05	0	0	0	0	0	0	0	0.00196398	0	0
NC_000001.11:g.91571162C>A	1	91571162	C	A	-1.75209	0	-0.547819	0.0011543	0	0.000178328	0	0	0	0.00187305	0	0.0186616	0	0
NC_000001.11:g.91683720C>G	1	91683720	C	G	-9.01886	0	-0.270197	0.410797	0	0.464136	0.461993	0.402218	0.305248	0.381989	0.525321	0.377664	0.38805	0.387103
NC_000001.11:g.91695481T>C	1	91695481	T	C	-2.02942	0	-0.880465	0.00221109	0	0	0	0	0.00681912	0.000695795	0	0	0	0
NC_000001.11:g.92184439C>T	1	92184439	C	T	-1.23913	1	1.25121	0.00130659	0	0	0	0	0	0	0	0.0268804	0	0
NC_000001.11:g.92358763A>C	1	92358763	A	C	1.08935	0	-0.0995984	0.000656392	0	0	0	0	0	0.000696786	0	0	0.0115365	0
NC_000001.11:g.92580959C>G	1	92580959	C	G	-0.170523	0.023622	0.457236	0.00405038	0	0.00418899	0	0	0.000990819	0.0150342	0	0	0	0.00761526
NC_000001.11:g.92637649T>C	1	92637649	T	C	-2.31272	0.00785827	0.156094	0.000466565	0	0	0	0	0	0.00187151	0	0	0.00487437	0
NC_000001.11:g.92653646T>C	1	92653646	T	C	1.01269	0.716181	0.18389	0.000505643	0	0	0	0	0	0	0	0.0109413	0	0
NC_000001.11:g.92684001T>A	1	92684001	T	A	11.6252	0.152181	0.165016	0.00277404	0	0	0	0	0.000528631	0	0	0.049086	0	0.00828621
NC_000001.11:g.92792062C>T	1	92792062	C	T	-6.43499	0	-0.69452	0.51038	0	0.574875	0.572891	0.567959	0.378529	0.533224	0.482578	0.381778	0.0796104	0.548503
NC_000001.11:g.93091108C>T	1	93091108	C	T	-8.15631	0	-1.2812	0.0454655	0	0.000486271	0	0	0.124951	0.0162141	0	0.00363544	0	0.0402402
NC_000001.11:g.93187969A>G	1	93187969	A	G	3.44555	0	0.289189	0.012431	0	0.000178318	0	0	0.0367446	0.00242148	0	0	0	0.00413621
NC_000001.11:g.94169054C>T	1	94169054	C	T	1.07573	0	-1.16472	0.0508105	0	0.00144468	0	0	0.13822	0.018581	0	0.00364479	0	0.0328916
NC_000001.11:g.94246525C>A	1	94246525	C	A	-6.31172	0	-0.955433	0.562745	0	0.555963	0.532454	0.560745	0.565946	0.536448	0.57181	0.515852	0.689537	0.570661
NC_000001.11:g.94284767C>G	1	94284767	C	G	-7.13453	0.0866142	1.25162	0.00037207	0	0	0	0	0.00120901	0	0	0	0	0
NC_000001.11:g.94307382T>C	1	94307382	T	C	-3.60241	0	-1.15974	0.0312981	0	0.00104755	0	0	0.0867092	0.0146026	0	0	0	0.0223948
NC_000001.11:g.94419366C>T	1	94419366	C	T	-10.4566	0	0.396528	0.00100831	0	0	0	0	0	0	0	0.0210639	0	0
NC_000001.11:g.94820183G>A	1	94820183	G	A	-21.1253	0	1.54832	0.0383604	0	0.000631618	0	0	0.105889	0.0141896	0	0	0	0.0377684
NC_000001.11:g.95247396T>A	1	95247396	T	A	4.53693	0	0.231181	0.0243164	0	0.000486596	0	0	0.0698677	0.00593455	0	0	0	0.010822
NC_000001.11:g.95321667T>C	1	95321667	T	C	0.981026	1	1.65833	0.206175	0	0.150299	0.272161	0.318704	0.274389	0.140476	0.00858559	0.208517	0.277186	0.174578
NC_000001.11:g.95354486C>G	1	95354486	C	G	1.27197	0.201	1.05946	0.0151482	0	0.0198208	0.0546377	0	0.00264839	0.00347455	0	0.00520725	0	0.00413271
NC_000001.11:g.95474211G>A	1	95474211	G	A	-3.72211	0	-0.233748	0.689791	0	0.690201	0.67657	0.691677	0.661483	0.691107	0.692739	0.656893	0.489829	0.690505
NC_000001.11:g.95759237A>G	1	95759237	A	G	-0.674708	0	-0.888748	0.000233468	0	0.000178458	0	0	0	0	0	0.00363544	0	0
NC_000001.11:g.96300621G>A	1	96300621	G	A	8.24507	0.13515	0.249	0.00375761	0	0	0	0	0.00433933	0.0190018	0	0	0	0.00763445
NC_000001.11:g.96738657A>G	1	96738657	A	G	0.336059	0	-0.584614	0.0150631	0	0.00033618	0	0	0.0444274	0.00242063	0	0	0	0.00413271
NC_000001.11:g.97578390C>A	1	97578390	C	A	-0.93921	0	0.0306142	0.0292844	0	0.000631769	0	0	0.0810658	0.0142072	0	0	0	0.0277559
NC_000001.11:g.97743347C>T	1	97743347	C	T	-5.0197	1	1.97865	0.000698936	0	0	0	0	0	0	0	0.00364747	0.0115172	0
NC_000001.11:g.97798054C>A	1	97798054	C	A	-3.87993	0	-0.0656929	0.576623	0	0.547578	0.593118	0.430531	0.663576	0.481564	0.654298	0.47606	0.0900739	0.564688
NC_000001.11:g.97994550G>A	1	97994550	G	A	6.73111	0	-1.41516	0.439665	0	0.448632	0.534254	0.298991	0.461943	0.349013	0.323143	0.427214	0.222169	0.418116
NC_000001.11:g.98270427C>T	1	98270427	C	T	1.13877	0	-0.194787	0.0171628	0	0.000336496	0	0	0.0428162	0.00915516	0	0.0557728	0	0.0168561
NC_000001.11:g.98760389A>G	1	98760389	A	G	-1.87915	1	2.75619	0.00973876	0	0	0	0	0.0289024	0.002428	0	0	0	0.00761526
NC_000001.11:g.98890719T>C	1	98890719	T	C	3.67727	0.141732	4.2777	0.00454521	0	0.00182783	0	0	0.00120901	0.0029562	0	0.0650605	0	0
NC_000001.11:g.98960572G>A	1	98960572	G	A	-2.14502	0	0.319386	0.0248537	0	0.0362875	0.00259394	0.0523698	0.00699214	0.0181844	0.070179	0.0419754	0	0.0377986
NC_000001.11:g.98962001T>C	1	98962001	T	C	3.72503	0	-2.51028	0.0387533	0	0.000911686	0	0	0.10888	0.0100052	0	0	0	0.010813
NC_000001.11:g.99135761A>G	1	99135761	A	G	2.89586	0	0.258843	0.105117	0	0.00195374	0	0	0.270069	0.0434057	0	0	0	0.075049
NC_000001.11:g.100150809T>A	1	100150809	T	A	-4.06706	0	-0.397575	0.145043	0	0.00539741	0.000967908	0.00487768	0.354524	0.0695992	0.0396091	0.0095531	0.00629504	0.102185
NC_000001.11:g.100187703T>A	1	100187703	T	A	-7.26609	0	0.407992	0.0485754	0	0.0710216	0.0448971	0.0442813	0.0132924	0.0558196	0	0.0161726	0	0.0569373
NC_000001.11:g.100381945T>C	1	100381945	T	C	-3.57258	0.00787402	1.61075	0.0050845	0	0.000336152	0	0	0.0153394	0	0	0	0	0.00413621
NC_000001.11:g.100473531C>T	1	100473531	C	T	1.01022	0	-2.65104	0.0196947	0	0	0	0	0.0351583	0.00497677	0	0.00364881	0.153349	0.0196861
NC_000001.11:g.100883657G>A	1	100883657	G	A	1.83541	0	-0.631661	0.0547303	0	0.00144442	0	0	0.148433	0.0205135	0	0.00196689	0	0.0378288
NC_000001.11:g.100952560C>T	1	100952560	C	T	-0.762206	0	0.36552	0.0368747	0	0.00315857	0	0	0.0947742	0.0327495	0	0	0	0.0516996
NC_000001.11:g.100996379G>C	1	100996379	G	C	-6.50824	0.110236	0.849213	0.0136313	0	0.00017827	0	0	0.0401275	0.0029538	0	0	0	0.00759619
NC_000001.11:g.101019177A>G	1	101019177	A	G	2.13419	0	0.565244	0.332153	0	0.416556	0.411057	0.449012	0.128428	0.327891	0.304866	0.17954	0.254066	0.360166
NC_000001.11:g.101037692T>A	1	101037692	T	A	4.67964	0	-2.2815	0.0758605	0	0.0120111	0	0	0.185776	0.0518202	0	0.0135735	0.0197443	0.085091
NC_000001.11:g.101339598A>G	1	101339598	A	G	7.60824	0	1.33157	0.0135032	0	0.000631399	0	0	0.0392712	0.00295173	0	0	0	0.010831
NC_000001.11:g.101707616A>G	1	101707616	A	G	1.59133	0	-0.128724	0.000762544	0	0	0.000968567	0	0	0	0	0	0.0139989	0
NC_000001.11:g.101781123C>G	1	101781123	C	G	-2.2076	0.464567	-0.577213	0.0206459	0	0.00066635	0	0	0.0583335	0.00689497	0	0	0	0.0251849
NC_000001.11:g.101800007C>T	1	101800007	C	T	2.49315	0	-1.39042	0.00160521	0	0.000777091	0	0	0.00164412	0.000702376	0	0.0148952	0.00186019	0
NC_000001.11:g.101872006T>C	1	101872006	T	C	2.54131	0	-1.99103	0.692986	0	0.685512	0.693099	0.684948	0.693092	0.677246	0.660287	0.642515	0.646761	0.69314
NC_000001.11:g.103066184A>T	1	103066184	A	T	7.03511	0.024252	0.441764	0.0107293	0	0	0	0	0.0318195	0.00295276	0	0	0	0.00413971
NC_000001.11:g.104075123A>G	1	104075123	A	G	-0.837303	0	-0.221764	0.538851	0	0.429587	0.520808	0.379704	0.617663	0.615259	0.284199	0.521918	0.691609	0.512854
NC_000001.11:g.105006193G>C	1	105006193	G	C	4.768	0	0.328362	0.692643	0	0.685401	0.691643	0.68477	0.653948	0.691912	0.665881	0.674739	0.66191	0.692221
NC_000001.11:g.105026191G>A	1	105026191	G	A	-2.77499	0	0.527	0.00253906	0	0	0	0	0	0.0182028	0	0	0	0.00760889
NC_000001.11:g.105026290C>T	1	105026290	C	T	-0.670547	0	-0.491118	0.0182441	0	0.000911613	0	0	0.0498882	0.012561	0	0	0.00629078	0.010831
NC_000001.11:g.106004383G>C	1	106004383	G	C	6.55676	0.00374803	0.773535	0.00317861	0	0.00256649	0	0.00488264	0.00121196	0.00295724	0	0.026871	0	0.010849
NC_000001.11:g.106849916T>C	1	106849916	T	C	-2.00598	0	0.090685	0.00285799	0	0	0	0	0.00882232	0	0	0	0	0.00412922
NC_000001.11:g.107186300A>G	1	107186300	A	G	-0.947689	0	-0.251866	0.0631988	0	0.00256475	0	0.0197248	0.167336	0.0275013	0	0	0	0.0472391
NC_000001.11:g.107245874A>G	1	107245874	A	G	-2.45433	0	-0.322449	0.0107215	0	0.000336144	0	0.0180259	0.000280522	0.00709483	0	0	0.154936	0.010822
NC_000001.11:g.107250451G>A	1	107250451	G	A	2.64416	0	-0.252157	0.0056187	0	0	0	0	0.000528399	0	0	0.100899	0	0.00413271
NC_000001.11:g.107383375T>C	1	107383375	T	C	1.0603	0	-0.283717	0.000946961	0	0	0	0	0.00264964	0.00130149	0	0	0	0
NC_000001.11:g.107408414C>A	1	107408414	C	A	1.1322	0	-1.22005	0.000161051	0	0	0	0	0	0	0	0	0.00342289	0
NC_000001.11:g.107409032G>A	1	107409032	G	A	5.30616	0	0.398047	0.00278442	0	0	0	0	0.000762683	0	0	0	0.0488791	0
NC_000001.11:g.107412886G>A	1	107412886	G	A	0.544746	0	0.00433858	0.0262267	0	0.00220026	0	0	0.0717526	0.0146191	0	0.00196544	0	0.0138903
NC_000001.11:g.107482564G>A	1	107482564	G	A	-2.83575	1	1.7393	0.000823906	0	0	0	0	0.000280707	0	0	0	0.0151458	0
NC_000001.11:g.107589466G>A	1	107589466	G	A	-6.42681	0	-1.82291	0.234125	0	0.0380161	0.00943765	0.0145266	0.505122	0.127123	NA	0.123145	0.00184368	0.185174
NC_000001.11:g.107600214G>T	1	107600214	G	T	0.869143	0	-0.270252	0.141186	0	0.186877	0.0936279	0.178961	0.0472704	0.129226	0.0450232	0.15128	0.243537	0.13865
NC_000001.11:g.107605477C>T	1	107605477	C	T	-1.66407	0.00777953	-0.867756	0.00523221	0	0	0	0	0.0154913	0.00242233	0	0	0	0.00413271
NC_000001.11:g.107688761C>T	1	107688761	C	T	-4.00221	0	0.229567	0.000371963	0	0	0	0	0	0	0	0	0.007646	0
NC_000001.11:g.107738900G>A	1	107738900	G	A	-1.18447	0	0.283906	0.0583889	0	0.0626245	0.0106926	0.190292	0.0150474	0.0452568	0	0.193599	0.147999	0.0627114
NC_000001.11:g.107767837T>C	1	107767837	T	C	-2.92572	0.015748	1.42044	0.0263015	0	0	0	0	0.0745403	0.0117154	0	0	0	0.00759619
NC_000001.11:g.107840082G>A	1	107840082	G	A	4.55839	0	0.144402	0.000246032	0	0	0	0	0.000528422	0	0	0.00196398	0	0
NC_000001.11:g.108135739T>C	1	108135739	T	C	2.98687	0	0.0109528	0.436476	0	0.230865	0.141159	0.349098	0.678179	0.266738	0.327006	0.316353	0.0208617	0.389139
NC_000001.11:g.108194587G>A	1	108194587	G	A	0.553738	0	-0.32848	0.0692238	0	0.00416003	0	0	0.147461	0.0523219	0	0.00787288	0	0.0471916
NC_000001.11:g.108667672G>A	1	108667672	G	A	17.9186	0.0066378	0.103331	0.00459381	0	0.000336234	0	0	0.0129279	0.00347132	0	0	0	0.00412922
NC_000001.11:g.108929133C>T	1	108929133	C	T	-2.00865	0	-0.928228	0.00552403	0	0.000178328	0	0	0.0153566	0.00398433	0	0	0	0.0138674
NC_000001.11:g.109074622C>A	1	109074622	C	A	-0.046367	0	-0.0782283	0.00313783	0	0.00140067	0	0	0.00371625	0.0100094	0	0	0.00488763	0.00415379
NC_000001.11:g.109201789G>A	1	109201789	G	A	1.82912	0	0.236614	0.0178528	0	0.0250078	0	0.0692343	0.0076689	0.0181824	0	0.00520346	0	0.010813
NC_000001.11:g.109215921C>G	1	109215921	C	G	-4.54485	0.0157008	0.463803	0.00871704	0	0.000336252	0	0	0.0243996	0.0039871	0	0.00364345	0	0.0197832
NC_000001.11:g.109224147G>C	1	109224147	G	C	-6.51139	0.23622	0.0102756	0.0118356	0	0.000336152	0	0	0.0339804	0.00545311	0	0	0	0.010822
NC_000001.11:g.109274341A>G	1	109274341	A	G	-3.03421	1	2.69137	0.00209335	0	0.00170117	0.00335062	0	0	0.00347455	0	0.0147703	0	0
NC_000001.11:g.109343675G>A	1	109343675	G	A	1.33047	0	-0.679913	0.0118007	0	0.00136007	0	0	0.0326238	0.00686965	0	0	0	0.00762165
NC_000001.11:g.109401700C>T	1	109401700	C	T	-3.17612	0	-0.274465	0.00390827	0	0.00604472	0.000983483	0	0.00143094	0.00400057	0	0	0	0.0139942
NC_000001.11:g.109426624G>A	1	109426624	G	A	-3.72748	0.992126	0.46515	0.00542409	0	0	0	0	0.0162271	0.00187239	0	0	0	0.00413621
NC_000001.11:g.109482502G>C	1	109482502	G	C	-4.62904	0.00787402	1.90882	0.0278579	0	0.00182759	0	0	0.075203	0.0185727	0	0	0	0.0277559
NC_000001.11:g.109599034G>A	1	109599034	G	A	-2.4537	0	-0.92311	0.000570792	0	0.000178313	0	0	0.00142536	0	0	0	0.00183712	0
NC_000001.11:g.109911528T>C	1	109911528	T	C	-7.54379	0.00787402	-0.749276	0.000763162	0	0	0	0	0.000529632	0	0	0.0136027	0	0
NC_000001.11:g.110036309C>G	1	110036309	C	G	-3.43987	0	-0.866205	0.0154141	0	0.000178409	0	0	0.0436937	0.00687123	0	0.00364077	0	0.0168146
NC_000001.11:g.110044344A>G	1	110044344	A	G	1.14718	0	0.0600551	0.000439058	0	0	0	0	0.000527588	0	0	0.00670467	0	0
NC_000001.11:g.110189885G>A	1	110189885	G	A	-7.27422	0	-0.633039	0.0108115	0	0.000178241	0	0	0.0310573	0.00614769	0	0	0	0.00760253
NC_000001.11:g.110233303G>A	1	110233303	G	A	-2.28079	0	-1.8522	0.176133	0	0.00970194	0	0.064157	0.41522	0.0813989	0	0.0186417	0	0.128342
NC_000001.11:g.110416713G>A	1	110416713	G	A	-7.93096	0	0.0357402	0.00449391	0	0	0	0	0.0136864	0	0	0	0	0.00761526
NC_000001.11:g.110687778A>G	1	110687778	A	G	4.26654	0	0.163276	0.0477845	0	0.000336189	0	0	0.130185	0.0201122	0	0	0	0.0517811
NC_000001.11:g.111211728C>T	1	111211728	C	T	1.76991	0.0787402	0.132945	0.00439821	0	0	0	0	0	0.00187305	0	0	0.0748526	0.00413621
NC_000001.11:g.111286195A>C	1	111286195	A	C	1.0074	0	-0.0174646	0.508507	0	0.513548	0.505756	0.470694	0.563461	0.417452	0.615798	0.455755	0.0516642	0.505664
NC_000001.11:g.111320665A>G	1	111320665	A	G	4.01781	0	-0.857354	0.00124759	0	0	0	0	0.0039848	0	0	0	0	0
NC_000001.11:g.111413989T>C	1	111413989	T	C	-1.75508	0	-0.121008	0.000823827	0	0.000178251	0	0	0	0	0	0.00520346	0.0115018	0
NC_000001.11:g.111417605T>C	1	111417605	T	C	-2.43846	0	0.226898	0.00112868	0	0	0	0	0	0	0	0.0067071	0.0163216	0.00413971
NC_000001.11:g.111461500C>G	1	111461500	C	G	0.552288	0	-0.722323	0.59802	0	0.633172	0.620533	0.506658	0.543751	0.492252	0.60168	0.673012	0.614952	0.58363
NC_000001.11:g.111462138C>T	1	111462138	C	T	-2.89142	0.00787402	-0.89474	0.1684	0	0.00790502	0	0.0441119	0.39913	0.0888371	0	0.00669981	0	0.143344
NC_000001.11:g.111641629G>A	1	111641629	G	A	2.22343	0	-0.490787	0.00182373	0	0	0	0	0.00578738	0	0	0	0	0
NC_000001.11:g.111673677C>T	1	111673677	C	T	-3.24554	0.771654	0.415142	0.000505606	0	0.000178284	0	0	0.00098948	0	0	0	0.00341587	0
NC_000001.11:g.111775892C>T	1	111775892	C	T	-6.46833	0.00787402	-0.11885	0.00138814	0	0.000179169	0	0	0	0	0	0.0262086	0	0
NC_000001.11:g.111885273C>G	1	111885273	C	G	-3.1585	0	-1.13544	0.000655506	0	0.000178222	0.00334838	0	0	0.00187195	0	0.00196616	0	0
NC_000001.11:g.111974297A>G	1	111974297	A	G	6.22359	0	0.849685	0.693137	0	0.684834	0.692808	0.689405	0.679708	0.692981	0.693087	0.673497	0.682188	0.69248
NC_000001.11:g.111999298C>A	1	111999298	C	A	4.2591	0	0.000385827	0.0920358	0	0.00312579	0	0.00487273	0.237039	0.0397776	0	0.00197275	0	0.0690176
NC_000001.11:g.112608473C>A	1	112608473	C	A	-5.43056	0	0.0932047	0.0207993	0	0.00104794	0	0	0.0586673	0.00912901	0	0	0	0.010831
NC_000001.11:g.112872415A>C	1	112872415	A	C	-8.72536	0	0.130488	0.00242925	0	0.000178236	0	0	0	0.000696043	0	0	0.0432676	0
NC_000001.11:g.113030601G>A	1	113030601	G	A	-0.728265	0	-0.22178	0.684233	0	0.621301	0.592318	0.691675	0.650027	0.674707	0.692993	0.687553	0.628744	0.679059
NC_000001.11:g.113120260G>A	1	113120260	G	A	-6.56319	0.345071	0.311291	0.00125664	0	0.00170562	0.000973875	0	0.000995338	0.00131231	0	0	0	0
NC_000001.11:g.113555779T>C	1	113555779	T	C	5.28714	0.0157165	0.455819	0.00469559	0	0.000486414	0	0.00696213	0.000280967	0.000696952	0	0.0801893	0	0.00413271
NC_000001.11:g.113683888G>A	1	113683888	G	A	-4.28642	0	-0.152583	0.000160916	0	0	0	0	0	0.00130149	0	0	0	0
NC_000001.11:g.113761899A>G	1	113761899	A	G	-5.52197	1	5.13971	0.157637	0	0.212242	0.18133	0.178961	0.0575408	0.138526	0.055396	0.149017	0.0810568	0.165264
NC_000001.11:g.113783435T>C	1	113783435	T	C	-2.21532	0.125984	0.292031	0.00527159	0	0.00281412	0.028562	0.0279003	0.000767446	0.00190319	0	0.00370893	0.0049329	0.00773191
NC_000001.11:g.113829553A>G	1	113829553	A	G	-5.71012	0	0.482315	0.00094749	0	0	0	0	0	0	0	0.0198251	0	0
NC_000001.11:g.113901397C>G	1	113901397	C	G	-7.12542	0.96063	1.13342	0.000505848	0	0	0	0	0	0	0	0	0.0102543	0
NC_000001.11:g.113928961C>A	1	113928961	C	A	-5.25729	0.00787402	0.697756	0.259876	0	0.250728	0.349748	0.220322	0.0833419	0.371676	0.292509	0.217804	0.652992	0.285115
NC_000001.11:g.113934603C>T	1	113934603	C	T	-2.50145	0	0.862157	0.00109451	0	0.000178351	0	0	0.00323693	0	0	0	0	0
NC_000001.11:g.113974099A>G	1	113974099	A	G	-6.05997	0	0.0234567	0.00640136	0	0.00278132	0.000968238	0	0.000280559	0.0132621	0	0.0036381	0.0594884	0.0168008
NC_000001.11:g.114097584C>G	1	114097584	C	G	-1.07997	0	-0.103559	0.454251	0	0.445077	0.505256	0.504606	0.464225	0.4535	0.248389	0.462275	0.378832	0.402699
NC_000001.11:g.114113771C>T	1	114113771	C	T	-5.20514	0	-0.0670472	0.0027521	0	0	0	0	0.00833489	0.000695878	0	0	0	0.00412922
NC_000001.11:g.114438915A>G	1	114438915	A	G	-4.34262	0	-0.151732	0.00242919	0	0	0	0	0.00766341	0	0	0	0	0
NC_000001.11:g.114928209G>C	1	114928209	G	C	2.72695	0.00580315	0.326165	0.0128958	0	0.0196505	0	0.0048752	0.0041726	0.01975	0	0	0	0.01967
NC_000001.11:g.115105695C>A	1	115105695	C	A	-0.807498	0	-0.671449	0.0072153	0	0	0	0	0.0212235	0.00187173	0	0	0	0.0139248
NC_000001.11:g.115318078G>A	1	115318078	G	A	2.87891	0	-0.394591	0.105874	0	0.0970118	0.165165	0.0355342	0.126668	0.087922	0.212483	0.0802162	0	0.0689122
NC_000001.11:g.115648524G>C	1	115648524	G	C	-3.49983	0.178567	1.43939	0.362744	0	0.336925	0.444176	0.350161	0.260951	0.44125	0.292063	0.636034	0.543181	0.374438
NC_000001.11:g.115693128G>A	1	115693128	G	A	-1.031	0	-3.75447	0.217448	0	0.115081	0.102142	0.12852	0.396294	0.156993	0.421756	0.127502	0.0441541	0.237186
NC_000001.11:g.115697014A>G	1	115697014	A	G	2.6698	0	-0.875724	0.000464208	0	0.000336162	0	0	0.000988318	0	0	0	0	0
NC_000001.11:g.115698189C>G	1	115698189	C	G	0.929182	1	2.23428	0.00030347	0	0	0	0	0	0	0	0	0.00627805	0
NC_000001.11:g.115769930C>T	1	115769930	C	T	0.107213	0	-1.01395	0.0745239	0	0.00144399	0	0	0.195962	0.0364504	0	0.00196689	0.00183902	0.056177
NC_000001.11:g.116029799T>C	1	116029799	T	C	-0.439942	0	0.127142	0.111775	0	0.00280367	0	0	0.285657	0.0430134	0	0	0	0.0710298
NC_000001.11:g.116110342C>T	1	116110342	C	T	-2.31009	0	-1.2262	0.31651	0	0.16536	0.186683	0.278459	0.550313	0.225285	0.133367	0.137549	0	0.299488
NC_000001.11:g.116382315T>C	1	116382315	T	C	-3.73788	0	-2.36214	0.0359249	0	0.0525032	0.0137005	0	0.0127711	0.0499423	0.0502789	0.0222223	0	0.0377684
NC_000001.11:g.116492894T>C	1	116492894	T	C	-6.05327	0	-4.62113	0.00270143	0	0	0	0	0.00767441	0.00295551	0	0	0	0
NC_000001.11:g.116495185C>T	1	116495185	C	T	-2.42698	0	-2.3374	0.0624618	0	0.000773202	0	0	0.167757	0.0260431	0	0.00196398	0	0.0495627
NC_000001.11:g.116503446A>G	1	116503446	A	G	-1.2899	0	-0.608819	0.000233237	0	0	0	0	0	0	0	0.00520346	0	0
NC_000001.11:g.117012100T>C	1	117012100	T	C	-4.6575	0	-0.367118	0.00419468	0	0.00517933	0	0	0.000762217	0.0129656	0	0	0	0.00760253
NC_000001.11:g.117060605C>G	1	117060605	C	G	-14.4555	0	-0.664787	0.00106794	0	0.000631517	0	0	0	0	0	0.00196325	0.0151558	0
NC_000001.11:g.117108122C>G	1	117108122	C	G	2.48189	0.00596063	-0.524425	0.0255673	0	0.00466721	0.0010214	0	0.0655275	0.010372	0	0.00568854	0.00981614	0.021298
NC_000001.11:g.117110758G>A	1	117110758	G	A	-4.59633	0	-0.0114488	0.60343	0	0.638914	0.623474	0.588936	0.536457	0.656054	0.53877	0.517489	0.145711	0.603709
NC_000001.11:g.117123246C>T	1	117123246	C	T	-4.16777	0	0.154535	0.000160905	0	0	0	0	0	0	0	0.00196107	0.00184092	0
NC_000001.11:g.117493518C>T	1	117493518	C	T	-5.74116	0.00787402	-0.703945	0.0253005	0	0.00033627	0	0	0.0710973	0.00957323	0	0	0.00184538	0.0303102
NC_000001.11:g.117861383A>G	1	117861383	A	G	1.43411	0.241134	0.785063	0.00248382	0	0.00017826	0	0	0.00284374	0.00242204	0	0.00671687	0.024184	0
NC_000001.11:g.117922803T>C	1	117922803	T	C	-2.17631	0.497386	0.117764	0.0719222	0	0.0485522	0.0252984	0.0108671	0.0615106	0.0866796	0	0.308863	0.195271	0.0539285
NC_000001.11:g.117971474A>C	1	117971474	A	C	-0.62935	0	0.426354	0.00248304	0	0.000178241	0	0	0.00284336	0.00242035	0	0.00669738	0.0241367	0
NC_000001.11:g.117972105A>T	1	117972105	A	T	-4.06616	0.015748	0.884614	0.118605	0	0.00550322	0.000966593	0	0.295518	0.0628673	0	0.00669738	0	0.098262
NC_000001.11:g.118056695T>C	1	118056695	T	C	1.23594	0.422362	0.349354	0.0249879	0	0.000911541	0	0	0.0700845	0.010856	0	0.00196325	0	0.0138903
NC_000001.11:g.118118581T>C	1	118118581	T	C	3.54802	0.00761417	0.162008	0.0613269	0	0.0006316	0	0	0.165235	0.0245835	0	0.00196253	0	0.0401761
NC_000001.11:g.118207021G>A	1	118207021	G	A	0.364614	0	-0.0453701	0.00758185	0	0.00035678	0	0	0.0223505	0.00187371	0	0	0	0.00413271
NC_000001.11:g.118882558C>T	1	118882558	C	T	-2.12342	0	-0.0418032	0.150891	0	0.00280352	0	0.00696213	0.369683	0.0640366	0	0.0081468	0.00895858	0.10576
NC_000001.11:g.118976194G>A	1	118976194	G	A	6.1542	0	-0.328929	0.00364001	0	0	0	0	0.00996121	0.00347172	0	0	0	0.010822
NC_000001.11:g.119063760C>T	1	119063760	C	T	-0.029766	0.332677	0.296402	0.000634937	0	0	0	0	0	0	0	0	0.0127483	0
NC_000001.11:g.119370766T>C	1	119370766	T	C	4.42769	0	-1.72358	0.0900875	0	0.00517933	0	0.00696213	0.232079	0.0404282	0	0.00670955	0	0.0584062
NC_000001.11:g.119381062G>A	1	119381062	G	A	2.26824	0	-0.881118	0.000303489	0	0	0	0	0.000280645	0.00130211	0	0.00196325	0	0
NC_000001.11:g.119620246C>T	1	119620246	C	T	-4.87298	0	0.111717	0.0459583	0	0.0720648	0.0507164	0.0145274	0.0138479	0.0253352	0.0604982	0.012287	0	0.0377684
NC_000001.11:g.119716863G>A	1	119716863	G	A	-3.63697	0	-0.514583	0.00193606	0	0	0	0	0.00613527	0	0	0	0	0
NC_000001.11:g.119802478A>G	1	119802478	A	G	0.982826	0	-0.506772	0.124699	0	0.0386788	0.0137005	0.0108616	0.277796	0.086231	0.0340102	0.0678074	0.00628654	0.100189
NC_000001.11:g.119952362C>G	1	119952362	C	G	-2.73002	0	-0.398669	0.000233417	0	0	0	0	0	0	0	0	0.00488099	0
NC_000001.11:g.119958664A>G	1	119958664	A	G	-8.79688	0	0.0974882	0.000948617	0	0	0	0	0	0	0	0	0.0186815	0
NC_000001.11:g.145897310G>A	1	145897310	G	A	-9.32171	0	-3.17607	0.00023338	0	0	0	0	0.000280955	0.00069629	0	0.00196616	0	0
NC_000001.11:g.145917837G>A	1	145917837	G	A	-6.97564	0	-0.196898	0.149058	0	0.00268486	0	0	0.36788	0.0521438	0	0	0	0.118307
NC_000001.11:g.145996756C>A	1	145996756	C	A	-3.2713	0.992126	1.12161	0.0024325	0	0	0	0	0.00767571	0	0	0	0	0
NC_000001.11:g.146044455A>G	1	146044455	A	G	-11.2739	0.0309528	0.182953	0.000581714	0	0.000185392	0.00105516	0	0.00140558	0	0	0	0	0
NC_000001.11:g.147166386C>T	1	147166386	C	T	-4.89532	0	0.226165	0.00528416	0	0	0	0	0.0160997	0.00130365	0	0	0	0
NC_000001.11:g.147226692A>C	1	147226692	A	C	-2.72466	0	0.094315	0.0151902	0	0.000336189	0	0	0.0443398	0.00347253	0	0.00196325	0	0.00413971
NC_000001.11:g.147381955T>C	1	147381955	T	C	-3.86483	0	0.0090315	0.12775	0	0.00339002	0	0	0.319735	0.0566379	0	0.00363944	0	0.0851566
NC_000001.11:g.147509787G>A	1	147509787	G	A	3.39097	0.944882	1.876	0.000885463	0	0	0	0	0.00284324	0	0	0	0	0
NC_000001.11:g.147643367C>G	1	147643367	C	G	-3.44658	0	-0.0143937	0.00547531	0	0	0	0	0.0163872	0.00187305	0	0	0.00184156	0
NC_000001.11:g.147717690C>T	1	147717690	C	T	4.26452	0.582677	0.229323	0.0200191	0	0.00256441	0	0.0692018	0.00120933	0.00242091	0	0.0135735	0.25213	0.0138674
NC_000001.11:g.147913536T>C	1	147913536	T	C	3.18628	0	-3.23299	0.00758112	0	0.0124789	0.0148753	0	0.00163644	0	0	0	0	0.00413271
NC_000001.11:g.149885759G>A	1	149885759	G	A	-16.6408	0	0.233504	0.00673208	0	0.000951174	0	0	0.0178195	0.00545374	0	0.00196253	0	0.00412922
NC_000001.11:g.149928454A>G	1	149928454	A	G	-3.92803	0	-0.234992	0.0046444	0	0	0	0	0.0144524	0	0	0	0	0
NC_000001.11:g.150178314A>G	1	150178314	A	G	-3.50876	0	-1.35601	0.00726798	0	0.00851244	0.00180606	0.012725	0.00614569	0.00295931	0	0.0122914	0.00342055	0.0196861
NC_000001.11:g.150407692A>G	1	150407692	A	G	1.44252	0.201858	0.207087	0.00016083	0	0	0	0	0	0.00130119	0	0	0	0
NC_000001.11:g.150473816G>C	1	150473816	G	C	-6.36205	0.0866142	1.85369	0.00387699	0	0	0	0	0.0100797	0.00592978	0	0	0	0.00414322
NC_000001.11:g.150550370A>G	1	150550370	A	G	-10.6948	0.992126	0.898323	0.010466	0	0.000178289	0	0	0.0302878	0.00592773	0	0	0	0
NC_000001.11:g.150560491G>C	1	150560491	G	C	-6.46466	0	0.613165	0.0207445	0	0.00614471	0	0.00263875	0.0494204	0.0177886	0	0	0	0.0353237
NC_000001.11:g.150626796G>A	1	150626796	G	A	4.25592	0	-0.564724	0.00106899	0	0.000912001	0	0	0.000280856	0	0	0.00364747	0.0102715	0
NC_000001.11:g.150646034A>C	1	150646034	A	C	-7.0244	0	0.0431181	0.000508623	0	0	0	0	0	0	0	0	0.0102577	0
NC_000001.11:g.150718080A>G	1	150718080	A	G	-1.99925	0.875528	0.309921	0.0466592	0	0.0595201	0.0148657	0.173808	0.0157736	0.0581307	0	0.0439254	0.00340772	0.0689656
NC_000001.11:g.150796136C>T	1	150796136	C	T	-3.98477	0	-0.70715	0.00304035	0	0.00157685	0	0	0.000533388	0.0176226	0	0	0	0
NC_000001.11:g.150824495G>T	1	150824495	G	T	-1.93639	0	0.242441	0.0470389	0	0.0592464	0.018644	0.165277	0.0163768	0.0580784	0	0.0397983	0.00362481	0.0665774
NC_000001.11:g.151046873G>C	1	151046873	G	C	-5.67375	0	0.0205197	0.0165022	0	0.0251707	0.00259002	0.0293898	0.00595455	0.014601	0	0.0135541	0	0.019654
NC_000001.11:g.151116221G>A	1	151116221	G	A	-7.18054	0	-0.71578	0.608097	0	0.528905	0.558273	0.468213	0.693111	0.557329	0.504939	0.561877	0.352439	0.572131
NC_000001.11:g.151125844C>A	1	151125844	C	A	-10.9799	0.00787402	0.679764	0.21166	0	0.285606	0.239347	0.193822	0.0765353	0.210957	0.381016	0.0960315	0.00764857	0.237814
NC_000001.11:g.151170527T>C	1	151170527	T	C	-0.269375	1	3.34403	0.0442221	0	0.000486232	0	0	0.12308	0.0112889	0	0	0	0.0303102
NC_000001.11:g.151190953G>A	1	151190953	G	A	-1.87806	0.0393701	0.89689	0.00385753	0	0	0	0	0.000531081	0.000700447	0	0.0678989	0.00342642	0.00413971
NC_000001.11:g.151291344A>C	1	151291344	A	C	-0.002975	0	0.119102	0.0191776	0	0.0277792	0.00683801	0.0230499	0.00699155	0.0245754	0	0.00520346	0	0.0394855
NC_000001.11:g.151699909A>G	1	151699909	A	G	-1.70797	0	-0.767205	0.00623279	0	0	0	0	0.0189616	0	0	0.00196107	0	0.00412922
NC_000001.11:g.151800158T>C	1	151800158	T	C	3.8624	0	-2.65535	0.0585574	0	0.0020778	0	0.0550465	0.154332	0.025687	0	0.00196689	0	0.0403368
NC_000001.11:g.151806543T>C	1	151806543	T	C	-0.826417	0	-1.67083	0.00358842	0	0.000178318	0	0	0	0	0	0.00364211	0.0613932	0.00413621
NC_000001.11:g.151807133G>T	1	151807133	G	T	-6.44348	0.740157	1.95224	0.000160865	0	0	0	0	0.000528005	0	0	0	0	0
NC_000001.11:g.152107347C>G	1	152107347	C	G	-8.25287	0	-2.25535	0.670389	0	0.669484	0.641478	0.674389	0.608911	0.692986	0.692906	0.624496	0.692259	0.676027
NC_000001.11:g.152153945C>T	1	152153945	C	T	-3.02803	0	-0.53078	0.00434639	0	0.0067735	0.00259263	0.00894654	0.00120985	0.00398156	0	0	0	0.00413271
NC_000001.11:g.152160367T>A	1	152160367	T	A	0.930463	0	-0.931386	0.0217634	0	0.0018272	0	0	0.0581452	0.00823257	0	0.00196253	0.021996	0.019654
NC_000001.11:g.152414760A>G	1	152414760	A	G	2.51221	0	-2.24659	0.365506	0	0.471731	0.41406	0.417424	0.144155	0.355844	0.305326	0.202258	0.103251	0.358676
NC_000001.11:g.152687278C>A	1	152687278	C	A	6.84876	0	-1.08255	0.00322633	0	0.000486401	0	0	0.00915153	0.00130164	0	0	0	0.00413271
NC_000001.11:g.152699301C>T	1	152699301	C	T	-1.96904	0	-1.42308	0.00215696	0	0	0	0	0.00560917	0.00187239	0	0	0.00489095	0.00412922
NC_000001.11:g.152699758A>T	1	152699758	A	T	2.5111	0.023622	0.470394	0.000238792	0	0	0	0	0.000794141	0	0	0	0	0
NC_000001.11:g.152720386G>C	1	152720386	G	C	0.578348	0	-0.89711	0.665347	0	0.651618	0.61451	0.583729	0.693075	0.661404	0.599273	0.533946	0.444394	0.660825
NC_000001.11:g.152827836G>A	1	152827836	G	A	2.1028	0	-0.541063	0.000372109	0	0	0	0	0.000280719	0	0	0.00363677	0.00342172	0
NC_000001.11:g.153039869G>A	1	153039869	G	A	-0.412782	0	-0.22163	0.0547892	0	0.00144399	0	0	0.148283	0.021238	0	0	0	0.0353237
NC_000001.11:g.153039963G>A	1	153039963	G	A	4.44096	0	-0.409346	0.000439263	0	0	0	0	0	0	0	0	0.00897055	0
NC_000001.11:g.153174016T>C	1	153174016	T	C	3.95851	0	-1.40542	0.0094174	0	0.01341	0.0040776	0.012725	0.00360807	0.00639827	0.109594	0	0	0
NC_000001.11:g.153537416A>G	1	153537416	A	G	-1.71571	0	-2.30143	0.364643	0	0.315212	0.271496	0.244575	0.487353	0.317625	0.173205	0.308829	0.266675	0.360844
NC_000001.11:g.153541917G>T	1	153541917	G	T	0.232684	0	0.23589	0.0110676	0	0.000178245	0	0	0.03272	0.00295173	0	0	0	0.00413621
NC_000001.11:g.153567476A>G	1	153567476	A	G	1.69999	0	-0.415307	0	0	0	0	0	0	0	0	0	0	0
NC_000001.11:g.153616155C>T	1	153616155	C	T	1.9058	0	-0.582346	0.00176762	0	0	0	0	0.00561179	0	0	0	0	0
NC_000001.11:g.154019235G>A	1	154019235	G	A	-2.06951	0	-1.50508	0.17149	0	0.215984	0.36193	0.0469499	0.0538434	0.174764	0.173492	0.0291226	0	0.145069
NC_000001.11:g.154167548C>T	1	154167548	C	T	0.33458	0	0.000448819	0.0890592	0	0.000911492	0	0	0.234714	0.0282017	0	0.00196325	0	0.0562211
NC_000001.11:g.154234350G>A	1	154234350	G	A	-3.11188	0	-0.597417	0.00930146	0	0	0	0	0.0274752	0.00348101	0	0	0.00183839	0
NC_000001.11:g.154480083C>T	1	154480083	C	T	-7.76515	0	-0.378063	0.00037194	0	0	0	0	0.00120886	0	0	0	0	0
NC_000001.11:g.154484051T>C	1	154484051	T	C	-4.84326	0	-0.122827	0.00670016	0	0.0111498	0	0	0.00303562	0.00544997	0	0	0	0.00412922
NC_000001.11:g.154500472T>C	1	154500472	T	C	1.30726	0	-0.917118	0.000233204	0	0	0	0	0	0.00187063	0	0	0	0
NC_000001.11:g.154532424G>A	1	154532424	G	A	1.80455	0.00237008	0.157622	0.458419	0	0.51027	0.648103	0.473154	0.250055	0.427004	0.375164	0.54454	0.432803	0.480996
NC_000001.11:g.154921037C>G	1	154921037	C	G	-2.96109	0.182087	0.20226	0.0113748	0	0.0181751	0.00180545	0.0108671	0.00398445	0.00545877	0	0.018655	0	0.010831
NC_000001.11:g.154943226C>T	1	154943226	C	T	1.86517	0	-0.185071	0.0257275	0	0.00144399	0	0	0.0722673	0.00955798	0	0	0	0.010813
NC_000001.11:g.155172746A>C	1	155172746	A	C	-11.5478	1	5.22476	0.000761473	0	0	0	0	0.00245058	0	0	0	0	0
NC_000001.11:g.155197003G>A	1	155197003	G	A	-11.1525	0.00787402	0.662567	0.0219148	0	0.035308	0.00479009	0.0127187	0.00664751	0.0212333	0	0.00196107	0	0.0302858
NC_000001.11:g.155336406C>T	1	155336406	C	T	2.00686	0	-0.57785	0.00267567	0	0.000637639	0.00498513	0	0.0054795	0.003548	0	0	0	0.00787288
NC_000001.11:g.155783204C>T	1	155783204	C	T	-3.36097	0	-0.0794882	0.000439363	0	0.000336135	0	0	0	0.000696456	0	0.00520915	0	0
NC_000001.11:g.155810824G>A	1	155810824	G	A	-3.90051	0.0391732	0.164425	0.000161202	0	0	0	0	0	0	0	0.00364479	0	0
NC_000001.11:g.155883291T>C	1	155883291	T	C	-6.53735	0.0211181	-0.066748	0.020136	0	0.0271174	0.0033467	0	0.00799882	0.0414148	0	0.00196835	0	0.0328652
NC_000001.11:g.155966502G>A	1	155966502	G	A	-9.25624	0.0393701	0.54226	8.49796e-05	0	0	0	0	0.000280769	0	0	0	0	0
NC_000001.11:g.156057759C>T	1	156057759	C	T	-9.64274	0	0	0.423935	0	0.514016	0.502886	0.48731	0.229679	0.416773	0.574064	0.27974	0.0127525	0.460444
NC_000001.11:g.156071977G>A	1	156071977	G	A	-5.52404	0	0	0.024031	0	0	0	0	0.0691043	0.00546129	0	0.00197055	0	0.0196861
NC_000001.11:g.156342081A>G	1	156342081	A	G	-5.43487	0.0849685	0.0849685	0.00171766	0	0.000336432	0	0	0	0.000698694	0	0	0.0294757	0
NC_000001.11:g.156368719T>A	1	156368719	T	A	1.15421	0.00603937	0.00603937	0.0445287	0	0.0484225	0.113348	0.0427192	0.0104449	0.0487254	0.206526	0.0623248	0.0018422	0.0328388
NC_000001.11:g.156407200G>C	1	156407200	G	C	-0.943786	0.393701	0.393701	0.00209573	0	0.00313972	0.00479247	0.00696213	0	0.00069563	0	0	0	0
NC_000001.11:g.156465350G>A	1	156465350	G	A	-3.99371	0	0	0.00112806	0	0	0	0	0.0036093	0	0	0	0	0
NC_000001.11:g.156493515A>G	1	156493515	A	G	-7.48791	1	1	8.54678e-05	0	0.000178863	0	0	0	0	0	0	0	0
NC_000001.11:g.156585258G>A	1	156585258	G	A	-4.94161	0	0	0.0531458	0	0.0652536	0.0309837	0.048309	0.0317707	0.0421232	0	0.108826	0.0837924	0.0377986
NC_000001.11:g.156590569G>A	1	156590569	G	A	6.97332	0.367661	0.367661	0.15804	0	0.00561195	0	0	0.383391	0.0677825	0	0.00814385	0	0.110992
NC_000001.11:g.156599775C>T	1	156599775	C	T	-1.25335	0	0	0.00118765	0	0.000772975	0	0	0	0	0	0.018589	0	0
NC_000001.11:g.156752273G>A	1	156752273	G	A	-13.1849	0	0	0.000303365	0	0	0	0	0	0	0	0.00520346	0.00183586	0
NC_000001.11:g.156767393C>T	1	156767393	C	T	0.994578	0	0	0.0136375	0	0.0015736	0	0	0.000280732	0.00130211	0	0.00956687	0.196694	0.0278234
NC_000001.11:g.156929487T>C	1	156929487	T	C	-2.09691	0	0	0.00813588	0	0.00017839	0	0	0.0237379	0.00295551	0	0	0	0.010822
NC_000001.11:g.156977215C>T	1	156977215	C	T	4.04618	0	0	0.0133446	0	0.0180841	0.00479327	0.064157	0.0057837	0.00545311	0	0.0148633	0	0.0139017
NC_000001.11:g.156998138C>T	1	156998138	C	T	-7.72204	0	0	0.0111573	0	0.00033618	0	0.00263875	0.0323581	0.00397925	0	0	0	0.00760889
NC_000001.11:g.157096881T>C	1	157096881	T	C	9.25402	0.012063	0.012063	0.574726	0	0.654351	0.639126	0.656472	0.318693	0.55558	0.62753	0.480673	0.390107	0.600818
NC_000001.11:g.157263777G>T	1	157263777	G	T	2.33988	0	0	0.0100855	0	0.000178409	0	0	0.0294323	0.00295965	0	0	0	0.0139017
NC_000001.11:g.157652032G>A	1	157652032	G	A	-0.907804	0	0	0.00043919	0	0	0	0	0.000762516	0	0	0	0.00487603	0
NC_000001.11:g.157660967T>G	1	157660967	T	G	-2.70828	0.152961	0.152961	0.0011281	0	0	0	0	0	0	0	0	0.0208549	0.00413621
NC_000001.11:g.157793163C>A	1	157793163	C	A	3.86753	0	0	0.0386236	0	0.00170109	0	0	0.107351	0.0117181	0	0	0	0.0197022
NC_000001.11:g.157831503G>T	1	157831503	G	T	-7.70679	0	0	0.100324	0	0.000912922	0	0	0.25833	0.0463384	0	0.00365284	0	0.0629572
NC_000001.11:g.157949348A>C	1	157949348	A	C	-0.976806	0	0	0.00594955	0	0	0	0	0.0179604	0.000695878	0	0	0	0.00760253
NC_000001.11:g.157986673G>A	1	157986673	G	A	-5.29776	0	0	0.00118791	0	0.000178245	0	0	0.00163672	0	0	0.00363944	0.0102543	0.00413621
NC_000001.11:g.158049562G>A	1	158049562	G	A	2.80863	0.015748	0.015748	0.00985725	0	0	0	0	0.0300397	0	0	0	0	0
NC_000001.11:g.158070426G>A	1	158070426	G	A	-2.27986	0	0	0.00142248	0	0.00244374	0	0	0	0	0	0.00670467	0	0
NC_000001.11:g.158257826G>T	1	158257826	G	T	6.25373	0	0	0.0112033	0	0.000178328	0	0	0.0331301	0.00130149	0	0	0	0.00413621
NC_000001.11:g.158288048A>C	1	158288048	A	C	-1.15977	0	0	0.658748	0	0.545007	0.606691	0.577036	0.662989	0.66551	0.620219	0.639723	0.656967	0.641794
NC_000001.11:g.158492821C>T	1	158492821	C	T	-0.807419	0	0	0.081446	0	0.101255	0.153898	0.0754334	0.0241209	0.108449	0.0156171	0.0419465	0	0.0773002
NC_000001.11:g.158620153G>A	1	158620153	G	A	-2.61941	0	0	0.000505498	0	0	0	0	0.00163644	0	0	0	0	0
NC_000001.11:g.158639426G>A	1	158639426	G	A	1.6105	0	0	0.00706755	0	0	0	0	0.0207911	0.00398294	0	0	0	0
NC_000001.11:g.158665061T>A	1	158665061	T	A	3.13884	0	0	0.270461	0	0.00698071	0	0.0145346	0.578124	0.141456	0	0.0173702	0	0.227598
NC_000001.11:g.158829403C>T	1	158829403	C	T	8.37782	0.145677	0.145677	0.162866	0	0.132685	0.211158	0.123607	0.0431208	0.384821	0.00856917	0.161072	0.372335	0.149885
NC_000001.11:g.158985254A>G	1	158985254	A	G	2.65724	0.0130315	0.0130315	0.0206855	0	0.000178467	0	0	0.0589493	0.007793	0	0.00364345	0	0.0139017
NC_000001.11:g.159196323G>A	1	159196323	G	A	-3.583	0	0	0.00215632	0	0.000178255	0	0	0.000280682	0	0	0.0408613	0	0
NC_000001.11:g.159308387T>A	1	159308387	T	A	-2.19653	0	0	0.0241506	0	0.00635389	0.0154501	0.0230386	0.002451	0.00496873	0	0.0388275	0.271927	0.0402081
NC_000001.11:g.159313633C>T	1	159313633	C	T	0.237711	0	0	0.00215666	0	0.00131356	0	0	0.000280695	0	0	0.0313146	0	0.00413971
NC_000001.11:g.159576059T>C	1	159576059	T	C	7.89552	0.0174803	0.0174803	0.388811	0	0.469772	0.340214	0.551478	0.230613	0.333943	0.281978	0.552994	0.0746895	0.406666
NC_000001.11:g.159779076T>A	1	159779076	T	A	4.18528	0	0	0.684036	0	0.691134	0.655684	0.687188	0.622836	0.673361	0.677998	0.685732	0.495099	0.691492
NC_000001.11:g.159800268C>T	1	159800268	C	T	4.83426	0	0	0.000160815	0	0	0	0	0	0.00130042	0	0	0	0
NC_000001.11:g.159827857C>T	1	159827857	C	T	6.95664	0	0	0.0112537	0	0.00105114	0	0	0.0315389	0.00244087	0	0.00366772	0.011579	0.00415732
NC_000001.11:g.159841029G>A	1	159841029	G	A	2.16913	0	0	0.00262246	0	0.000178231	0	0	0.00750071	0.00130058	0	0.00196253	0	0
NC_000001.11:g.159868166G>C	1	159868166	G	C	5.67223	0	0	0.0200495	0	0	0	0	0.0566984	0.00999156	0	0	0	0.0196379
NC_000001.11:g.159900345G>A	1	159900345	G	A	-12.7579	0	0	0.000160863	0	0	0	0	0.000280621	0	0	0	0.00184283	0
NC_000001.11:g.159901567T>A	1	159901567	T	A	-0.259875	0	0	0.000160908	0	0	0	0	0	0	0	0	0.0034112	0
NC_000001.11:g.160040600G>A	1	160040600	G	A	-2.42189	0	0	0.00531407	0	0.000178226	0	0	0.0157775	0.00199691	0	0	0	0
NC_000001.11:g.160044081C>A	1	160044081	C	A	-4.02907	0	0	0.000160854	0	0	0	0	0	0.00130073	0	0	0	0
NC_000001.11:g.160088822C>G	1	160088822	C	G	-3.59854	0	0	0.612444	0	0.633512	0.676608	0.662368	0.565634	0.574613	0.52383	0.530826	0.588964	0.607247
NC_000001.11:g.160089970G>C	1	160089970	G	C	0.007326	0.0629921	0.0629921	0.416979	0	0.391232	0.441265	0.3555	0.478681	0.439509	0.438575	0.278567	0.207158	0.380482
NC_000001.11:g.160218105A>G	1	160218105	A	G	-5.73946	0.362205	0.362205	0.0486734	0	0.000631517	0	0	0.132558	0.018556	0	0.00363677	0	0.0448551
NC_000001.11:g.160278698G>A	1	160278698	G	A	-4.31326	0	0	0.00148094	0	0.00104769	0.0106891	0	0	0	0	0	0	0.00413271
NC_000001.11:g.160289130C>T	1	160289130	C	T	-5.48404	0	0	0.0263401	0	0.0363483	0.0041801	0.0354999	0.00979953	0.0403786	0	0.0235466	0.0018441	0.0199308
NC_000001.11:g.160291797C>A	1	160291797	C	A	-0.530731	0	0	8.50404e-05	0	0	0.000968732	0	0	0	0	0	0	0
NC_000001.11:g.160315407C>T	1	160315407	C	T	-3.55842	0.272528	0.272528	0.000761193	0	0	0	0	0.00224953	0.00069563	0	0	0	0
NC_000001.11:g.160318961G>A	1	160318961	G	A	-6.85863	0.141732	0.141732	8.57724e-05	0	0	0	0	0	0	0	0	0.00184602	0
NC_000001.11:g.160367781G>A	1	160367781	G	A	-0.579921	0.173228	0.173228	0.281435	0	0.290785	0.379333	0.272564	0.235285	0.23439	0.242609	0.338415	0.353672	0.296321
NC_000001.11:g.160486133A>T	1	160486133	A	T	3.89818	0.0218268	0.0218268	0.0425745	0	0.000631635	0	0	0.116456	0.0189508	0	0.0019618	0	0.0377684
NC_000001.11:g.160486710C>T	1	160486710	C	T	-3.01808	0	0	8.49878e-05	0	0	0	0	0	0	0	0.00196616	0	0
NC_000001.11:g.160542598C>G	1	160542598	C	G	8.00712	0.676819	0.676819	0.00789972	0	0.000336198	0	0	0	0.00130104	0	0.0335154	0.110537	0.00413621
NC_000001.11:g.160691184G>A	1	160691184	G	A	0.900854	0.237126	0.237126	0.00187982	0	0.00017826	0.00096725	0.014549	0.000281116	0.00242233	0	0.00363944	0.01862	0
NC_000001.11:g.160738358C>T	1	160738358	C	T	5.193	0	0	0.0951273	0	0.0257472	0.0837981	0.0802979	0.172842	0.0653439	0.0221314	0.206766	0.184105	0.0837146
NC_000001.11:g.160876244C>T	1	160876244	C	T	1.88351	0	0	0.00848446	0	0.00615568	0	0.0470397	0.000531808	0.0143302	0	0.0592586	0	0.00766664
NC_000001.11:g.160959192T>A	1	160959192	T	A	-0.95433	0.164646	0.164646	0.0011328	0	0.000178603	0	0	0.000282352	0	0	0.0199521	0	0.00414322
NC_000001.11:g.161070510A>T	1	161070510	A	T	-4.2588	0	0	0.00409937	0	0.000178394	0	0.0231065	0.0018469	0.000696207	0	0.00196689	0.0498306	0.0138903
NC_000001.11:g.161118037T>C	1	161118037	T	C	-18.5884	0.692913	0.692913	0.000590155	0	0	0	0.00263739	0	0	0	0.00520156	0.00628018	0
NC_000001.11:g.161121462T>C	1	161121462	T	C	-2.64317	0	0	0.000570676	0	0.000773202	0	0	0.000762917	0	0	0	0	0
NC_000001.11:g.161124523C>T	1	161124523	C	T	-10.3437	0	0	0.00454311	0	0.0066677	0.00259046	0	0.00120896	0.00295139	0	0.0135638	0	0.00413271
NC_000001.11:g.161159046G>A	1	161159046	G	A	-3.93657	0	0	0.0268073	0	0	0	0	0.0730614	0.021238	0	0.0019618	0	0.019654
NC_000001.11:g.161277964A>C	1	161277964	A	C	-0.533871	0	0	0.105533	0	0.00820766	0.0661134	0.0197248	0.0903574	0.175337	0	0.353588	0.522888	0.130222
NC_000001.11:g.161332962A>G	1	161332962	A	G	3.23413	0.311244	0.311244	0.0679372	0	0.00256488	0	0	0.173149	0.0599283	0	0.0036381	0	0.0402402
NC_000001.11:g.161348169T>G	1	161348169	T	G	1.77149	0.0157323	0.0157323	0.0125996	0	0.00292312	0.000967743	0	0.027571	0.0231112	0	0.00364345	0	0.0168146
NC_000001.11:g.161364868A>C	1	161364868	A	C	-5.41281	0	0	0.287797	0	0.237581	0.334939	0.12852	0.331144	0.197821	0.176628	0.478447	0.512105	0.256793
NC_000001.11:g.161767686C>T	1	161767686	C	T	-3.04388	0	0	0.00409528	0	0.00144414	0	0	0.000527959	0.0154131	0	0.0312928	0	0.00759619
NC_000001.11:g.161867081T>G	1	161867081	T	G	0.993693	0.109795	0.109795	0	0	0	0	0	0	0	0	0	0	0
NC_000001.11:g.161962648T>C	1	161962648	T	C	-0.241271	0	0	0.00112793	0	0	0	0	0.00360822	0	0	0	0	0
NC_000001.11:g.162301253G>A	1	162301253	G	A	-0.337554	0	0	0.0429233	0	0.00250129	0	0	0.116727	0.0181864	0	0	0	0.0303836
NC_000001.11:g.162341896C>T	1	162341896	C	T	6.53172	0	0	0.180786	0	0.161627	0.183731	0.249971	0.145787	0.138582	0.152005	0.334533	0.465457	0.178781
NC_000001.11:g.162726196A>G	1	162726196	A	G	0.112758	0	0	0.380675	0	0.271097	0.313427	0.237674	0.567662	0.333314	0.324601	0.221281	0.0827949	0.365706
NC_000001.11:g.162771018G>A	1	162771018	G	A	0.409491	0	0	0.183042	0	0.00473791	NA	NA	0.43246	0.0847213	NA	0.0122458	NA	0.157546
NC_000001.11:g.162851455T>C	1	162851455	T	C	0.899271	0.00631496	0.00631496	0.012225	0	0.0155156	0.00548952	0	0.00453938	0.0231267	0.0747434	0.00521486	0	0.0168423
NC_000001.11:g.163056012T>A	1	163056012	T	A	0.357508	0	0	0.342562	0	0.202833	0.328879	0.324956	0.517802	0.275615	0.12952	0.271149	0.450251	0.333627
NC_000001.11:g.163203855G>C	1	163203855	G	C	-1.44848	0	0	0.169389	0	0.0374166	0.0248737	0.0413136	0.381526	0.0835484	0.101441	0.0708586	0.00185889	0.142137
NC_000001.11:g.163304103C>T	1	163304103	C	T	2.30443	0	0	0.0354325	0	0.0527816	0.00617306	0.064157	0.00996248	0.0340953	0	0.0313473	0	0.0605221
NC_000001.11:g.164775084C>G	1	164775084	C	G	-3.40988	0.015748	0.015748	0.00100803	0	0	0	0	0.00225157	0	0	0.00196762	0.00628654	0
NC_000001.11:g.164781205A>G	1	164781205	A	G	-0.226881	0.685039	0.685039	0.0208268	0	0.000178289	0	0	0.0607069	0.00497218	0	0	0	0
NC_000001.11:g.164832687G>A	1	164832687	G	A	-3.00658	0	0	0.00405449	0	0.0007738	0	0	0.0106238	0.00399035	0	0	0	0
NC_000001.11:g.165579818A>G	1	165579818	A	G	1.00947	0	0	0.181607	0	0.150856	0.0461582	0.161665	0.279142	0.171233	0.203671	0.0670378	0	0.188984
NC_000001.11:g.165655728T>G	1	165655728	T	G	0.856429	0	0	0.0260662	0	0.00678067	0	0.0163108	0.0628784	0.0240936	0	0	0	0.0329978
NC_000001.11:g.165698344G>A	1	165698344	G	A	-13.66	0	0	0.107069	0	0.00033609	0	0	0.275526	0.0410537	0	0	0	0.0849606
NC_000001.11:g.165726360A>C	1	165726360	A	C	8.72526	0	0	0.0900655	0	0.12114	0.180012	0.0920039	0.0272669	0.0422707	0.0750093	0.101533	0.00184283	0.0774796
NC_000001.11:g.165775777T>C	1	165775777	T	C	3.00209	0.0242835	0.0242835	0.00810651	0	0.00958319	0	0.00487273	0.00163651	0.00732758	0	0.0518617	0.00341004	0.010831
NC_000001.11:g.165851429C>A	1	165851429	C	A	-5.07086	0	0	0.0232382	0	0.000486453	0	0	0.0656639	0.00956888	0	0.00196253	0	0.0168423
NC_000001.11:g.165855307T>A	1	165855307	T	A	1.89032	0	0	0.0167071	0	0.0191271	0.0199645	0.100987	0.00398258	0.0208581	0	0	0	0.010831
NC_000001.11:g.166608779A>G	1	166608779	A	G	-0.629644	0.263583	0.263583	0.000233285	0	0	0	0	0.000762616	0	0	0	0	0
NC_000001.11:g.166856263G>A	1	166856263	G	A	-3.11112	0	0	0.000763891	0	0.000336387	0	0	0.000282114	0.00399732	0	0	0	0.00415026
NC_000001.11:g.167011019A>G	1	167011019	A	G	-7.35041	0	0	0.0160333	0	0.000338168	0	0	0.0462825	0.00549362	0	0	0	0.0139826
NC_000001.11:g.167052415A>G	1	167052415	A	G	-4.83734	0	0	0	0	0	0	0	0	0	0	0	0	0
NC_000001.11:g.167414292T>C	1	167414292	T	C	-0.905204	0	0	0.0126315	0	0.000178245	0	0	0.0369449	0.00447833	0	0	0	0.00412922
NC_000001.11:g.167423133G>T	1	167423133	G	T	1.46087	0.0787402	0.0787402	0.0014228	0	0	0	0	0.00453473	0	0	0	0	0
NC_000001.11:g.167427704C>T	1	167427704	C	T	12.3057	0.653543	0.653543	0.00498923	0	0.000773326	0	0	0.0135468	0.00295482	0	0.00196471	0.00183966	0.00412922
NC_000001.11:g.167431385C>T	1	167431385	C	T	-8.70744	0	0	0.00414486	0	0.00017826	0	0	0.0127727	0	0	0	0	0
NC_000001.11:g.167640112G>A	1	167640112	G	A	1.85207	0	0	0.0754414	0	0.0443587	0.150666	0.0262557	0.01924	0.157098	0	0.22715	0.219017	0.0791199
NC_000001.11:g.167774271G>C	1	167774271	G	C	-1.4626	0	0	0.153923	0	0.163722	0.177246	0.258057	0.0859969	0.15589	0.0502789	0.272613	0.228216	0.194701
NC_000001.11:g.168082685T>G	1	168082685	T	G	-6.29519	0	0	0.0050384	0	0.00017826	0	0	0.0152169	0.000696125	0	0	0	0.00413621
NC_000001.11:g.168224698C>G	1	168224698	C	G	-6.3402	0.00730709	0.00730709	0.0131339	0	0.0215205	0.0136917	0	0.00578223	0.00187129	0	0	0	0.0138788
NC_000001.11:g.168903710C>G	1	168903710	C	G	-0.190176	0	0	0.00273729	0	0.000345736	0	0	0.00783929	0.00208515	0	0	0	0.00446234
NC_000001.11:g.169024456G>C	1	169024456	G	C	-1.2467	0	0	0.00048451	0	0	0	0	0	0	0	0	0.00958413	0
NC_000001.11:g.169087851A>G	1	169087851	A	G	4.64844	0	0	0.189723	0	0.0048515	0	0.0398562	0.442999	0.0998766	0	0.00196107	0	0.141823
NC_000001.11:g.169184470A>G	1	169184470	A	G	-2.93047	0	0	0.00618781	0	0.000336224	0	0	0.0182511	0.00130196	0	0	0	0.00762165
NC_000001.11:g.169279703G>A	1	169279703	G	A	7.61569	NA	NA	0.0013062	0	0.00017827	0	0	0.00342099	0.00130164	0	0	0	0
NC_000001.11:g.169313807T>C	1	169313807	T	C	-1.68618	0	0	0.014832	0	0.00131443	0.00097022	0	0.0423381	0.00448196	0	0	0	0.00414322
NC_000001.11:g.169532387A>C	1	169532387	A	C	-1.18026	0.0407244	0.0407244	0.00238994	0	0	0	0	0.0066492	0.000696373	0	0.00520725	0	0
NC_000001.11:g.169709253G>A	1	169709253	G	A	-5.65987	0.330709	0.330709	8.50579e-05	0	0	0	0	0.000280818	0	0	0	0	0
NC_000001.11:g.169709543A>G	1	169709543	A	G	-5.84938	0.00787402	0.00787402	0.0250002	0	0.000336198	0	0	0.0690792	0.0150393	0	0.00196398	0	0.0251033
NC_000001.11:g.169722553C>T	1	169722553	C	T	6.85832	0	0	0.00758627	0	0.00830969	0.000971048	0.0163028	0.00265101	0.0158314	0	0.00816151	0	0.0252055
NC_000001.11:g.169735585C>T	1	169735585	C	T	12.0119	0	0	0.0218221	0	0.000178714	0	0	0.0606116	0.0122156	0	0.00524553	0	0.0253085
NC_000001.11:g.169875265G>A	1	169875265	G	A	-1.9435	0	0	0.119503	0	0.00338975	0.000966757	0.00695862	0.268446	0.0560374	0	0.266853	0.152943	0.0983367
NC_000001.11:g.170233526A>G	1	170233526	A	G	5.37419	0	0	0.0462374	0	0.00157591	NA	NA	0.12556	0.0204984	NA	0.00363883	NA	0.0354106
NC_000001.11:g.170654827G>A	1	170654827	G	A	-5.03308	0.00774803	0.00774803	0.024946	0	0.0326709	0.00183019	0.0162947	0.0137718	0.0182478	0.248389	0.0211612	0.00185179	0.0197508
NC_000001.11:g.171211776G>T	1	171211776	G	T	-4.70583	0	0	0.000239182	0	0	0	0	0	0	0	0.00196398	0.00341353	0
NC_000001.11:g.171228126C>T	1	171228126	C	T	2.52933	0	0	0.000233297	0	0	0	0	0.00076235	0	0	0	0	0
NC_000001.11:g.171574440C>T	1	171574440	C	T	0.259926	0	0	0.379236	0	0.451152	0.512426	0.330618	0.134396	0.370055	0.381016	0.651179	0.0344674	0.384395
NC_000001.11:g.171647609G>A	1	171647609	G	A	-3.19724	0	0	0.0203741	0	0	0	0	0.0588306	0.00545311	0	0	0.00183839	0.010831
NC_000001.11:g.171772637G>T	1	171772637	G	T	8.98505	0.0116693	0.0116693	0.0162309	0	0.000631551	0	0	0.046759	0.00295551	0	0	0	0.0224495
NC_000001.11:g.172394174T>C	1	172394174	T	C	5.807	1	1	0.00725787	0	0	0	0	0.021631	0.00187108	0	0	0	0.00413621
NC_000001.11:g.173183654C>T	1	173183654	C	T	-4.37566	0	0	0.0447356	0	0.00930764	0	0.156913	0.0931562	0.048163	0	0.00364747	0	0.0831992
NC_000001.11:g.173386084T>A	1	173386084	T	A	-4.97136	0.0227638	0.0227638	0.00790181	0	0.000178328	0	0	0.0234239	0.00242063	0	0.00196398	0	0
NC_000001.11:g.173419068T>A	1	173419068	T	A	9.85238	0	0	0.0120724	0	0.00340881	0	0	0.0132376	0.00497045	0	0.111318	0.0142574	0.00412922
NC_000001.11:g.173488517T>A	1	173488517	T	A	2.51846	0	0	0.0189007	0	0.000631702	0	0	0.0541774	0.00545877	0	0	0	0.0168008
NC_000001.11:g.173489215C>T	1	173489215	C	T	2.96926	0	0	0.0095971	0	0.000336144	0	0	0.0281099	0.00187305	0	0.00363677	0	0.00760253
NC_000001.11:g.173539159C>G	1	173539159	C	G	0.283835	0	0	0.000233428	0	0	0	0	0	0	0	0.00522249	0	0
NC_000001.11:g.173583390A>G	1	173583390	A	G	0.962985	0.023622	0.023622	0.540434	0	0.562441	0.544239	0.52842	0.273359	0.652944	0.563541	0.664586	0.626823	0.564688
NC_000001.11:g.173862265G>A	1	173862265	G	A	4.48257	0	0	0.819714	0	0.842958	0.765401	1.01235	0.632719	0.796436	0.823503	0.883173	1.09596	0.831618
NC_000001.11:g.174150299G>C	1	174150299	G	C	-2.95696	0	0	0.0710935	0	0.00350597	0	0.00696565	0.183989	0.0418124	0	0.00364211	0	0.0711403
NC_000001.11:g.174619288A>G	1	174619288	A	G	4.78683	0.002	0.002	0.0265581	0	0.0381597	0.00259263	0.0741432	0.00833133	0.0231087	0.133367	0.0067071	0	0.0401761
NC_000001.11:g.174997705A>T	1	174997705	A	T	1.8046	0	0	0.239241	0	0.317681	0.345263	0.245335	0.0768128	0.205454	0.289457	0.162409	0.00487603	0.265302
NC_000001.11:g.175010499C>T	1	175010499	C	T	2.07463	0	0	0.296301	0	0.348509	0.26804	0.458677	0.0935082	0.28775	0.27077	0.432918	0.536839	0.33919
NC_000001.11:g.175101867A>T	1	175101867	A	T	-0.742149	0.139583	0.139583	0.000904707	0	0	0	0	0	0	0	0	0.0193291	0
NC_000001.11:g.175147568T>A	1	175147568	T	A	-0.93913	0	0	0.00199086	0	0.000178245	0	0	0	0	0	0.0388409	0	0
NC_000001.11:g.175193828C>A	1	175193828	C	A	-3.05012	0	0	0.0028586	0	0	0	0	0.00899205	0	0	0	0	0
NC_000001.11:g.175395108A>G	1	175395108	A	G	0.986763	0.023622	0.023622	0.0459513	0	0.000631466	0	0	0.126091	0.0166146	0	0.00196398	0	0.0426172
NC_000001.11:g.175582818A>G	1	175582818	A	G	1.90455	0	0	0.120372	0	0.00373432	0	0	0.301092	0.0643057	0	0.00196689	0	0.0870329
NC_000001.11:g.175666887C>T	1	175666887	C	T	6.16752	0.036	0.036	0.272877	0	0.227496	0.237001	0.222023	0.374638	0.22504	0.199805	0.34792	0.0432953	0.267523
NC_000001.11:g.175745254C>T	1	175745254	C	T	-1.05864	0	0	0.051966	0	0.00603816	0.000968567	0.0577159	0.128652	0.0384849	0	0	0.0197637	0.0472017
NC_000001.11:g.176158785G>A	1	176158785	G	A	-1.06244	0.00777165	0.00777165	0.01774	0	0	0	0	0.0508224	0.00826089	0	0	0	0.0108762
NC_000001.11:g.176182749A>G	1	176182749	A	G	-0.191824	0.00766142	0.00766142	0.0124635	0	0	0	0	0.0363359	0.00496759	0	0	0	0
NC_000001.11:g.176814242T>C	1	176814242	T	C	1.84193	0.0777638	0.0777638	0.0021578	0	0	0	0	0.00630677	0.00187591	0	0	0	0
NC_000001.11:g.176838124G>A	1	176838124	G	A	-2.07026	0	0	0.259472	0	0.29383	0.288641	0.137574	0.233424	0.240238	0.276617	0.111783	0.162785	0.260637
NC_000001.11:g.176842785C>T	1	176842785	C	T	-1.32831	0	0	0.138062	0	0.00304167	0.000969558	0	0.341992	0.0627569	0	0.00670955	0	0.0946683
NC_000001.11:g.177029171T>A	1	177029171	T	A	-4.09478	0	0	0.498203	0	0.515255	0.473971	0.578511	0.264102	0.587772	0.487365	0.655016	0.660488	0.546322
NC_000001.11:g.177030597A>T	1	177030597	A	T	-4.67185	0	0	0.00794247	0	0.0123832	0.0081578	0	0.0043507	0.00295173	0	0	0	0.00759619
NC_000001.11:g.177118370T>C	1	177118370	T	C	-3.49941	0	0	0.383902	0	0.23286	0.211883	0.0680143	0.620014	0.311046	0.215594	0.086782	0.0570091	0.333413
NC_000001.11:g.177710630T>C	1	177710630	T	C	3.84466	0.968504	0.968504	0.00182283	0	0	0	0	0	0.00187195	0	0.00196689	0.0294661	0.00414322
NC_000001.11:g.178025560A>G	1	178025560	A	G	-0.634179	0	0	0.0018221	0	0.000178216	0	0	0.000280546	0	0	0.0334573	0.00183586	0
NC_000001.11:g.178028815G>A	1	178028815	G	A	-1.55969	0.00787402	0.00787402	0.0121486	0	0.000336333	0	0	0.0337908	0.00913629	0	0	0	0.0139017
NC_000001.11:g.178115100T>A	1	178115100	T	A	-0.2801	0.158197	0.158197	0.399967	0	0.272395	0.211609	0.399949	0.599295	0.337079	0.481569	0.259981	0.17366	0.417772
NC_000001.11:g.178184393T>C	1	178184393	T	C	-5.86812	0	0	0.0179126	0	0	0	0	0.0690662	0.00623394	0	0.00464902	0	0.0124163
NC_000001.11:g.178284390G>A	1	178284390	G	A	-0.678987	0	0	0.000635119	0	0.000772975	0	0	0.000528399	0	0	0.00364077	0	0
NC_000001.11:g.178323334A>G	1	178323334	A	G	1.08144	0	0	0.166141	0	0.00496101	0	0.0162947	0.396517	0.0911846	0	0.00520915	0	0.133576
NC_000001.11:g.178479131A>T	1	178479131	A	T	-3.03556	0	0	0.0424365	0	0.000336152	0	0	0.115095	0.0238445	0	0.00363944	0	0.0377383
NC_000001.11:g.178581734C>T	1	178581734	C	T	3.23983	0	0	0.0014811	0	0.000631551	0	0	0.000528005	0	0	0.0234304	0	0
NC_000001.11:g.178919369G>A	1	178919369	G	A	0.460492	0	0	0.000533601	0	0.00111082	0	0	0	0	0	0	0	0
NC_000001.11:g.179142344C>T	1	179142344	C	T	-4.85274	0	0	0.00479459	0	0.00104813	0	0	0.01309	0.00187348	0	0	0	0.00759619
NC_000001.11:g.179496091C>T	1	179496091	C	T	-1.39445	0.0128504	0.0128504	0.0593473	0	0.0698833	0.202379	0.00897359	0.0177084	0.0261039	0.0747434	0.00521677	0.00183966	0.0329181
NC_000001.11:g.179816416G>A	1	179816416	G	A	-3.93882	0.622047	0.622047	0.00513257	0	0.000336117	0	0	0.00595858	0.000695547	0	0.0291023	0.0423197	0.00413621
NC_000001.11:g.179840315C>A	1	179840315	C	A	-2.7986	0	0	0.00218655	0	0.000631551	0	0	0.00606516	0	0	0.00196325	0	0
NC_000001.11:g.179840316G>A	1	179840316	G	A	-2.7986	0	0	0.00637585	0	0	0	0	0.0182579	0.0029538	0	0	0	0.0168008
NC_000001.11:g.179859797C>T	1	179859797	C	T	-2.08802	0	0	0.0325344	0	0.0405335	0.00684591	0.0884624	0.0126277	0.0310103	0.00856917	0.0992955	0	0.0402081
NC_000001.11:g.179919709G>T	1	179919709	G	T	-1.94579	0	0	0.100866	0	0.00182706	0	0	0.259702	0.0437081	0	0	0	0.0773002
NC_000001.11:g.180113134G>C	1	180113134	G	C	-2.44275	0	0	0.286923	0	0.367088	0.378103	0.397436	0.104116	0.237479	0.447015	0.311188	0.0479792	0.265662
NC_000001.11:g.180277095C>G	1	180277095	C	G	-1.6917	0	0	0.0042483	0	0.0018274	0.00259175	0	0	0	0	0.00196398	0.061335	0
NC_000001.11:g.180281710A>G	1	180281710	A	G	-0.749567	0	0	0.0477834	0	0.0500911	0.124707	0.0884214	0.0138451	0.0267519	0	0.0585747	0.0888894	0.0668834
NC_000001.11:g.180747203G>A	1	180747203	G	A	1.85315	0	0	0.177085	0	0.00536078	0	0.00263739	0.417916	0.10223	0	0.00815271	0	0.126931
NC_000001.11:g.180877474A>G	1	180877474	A	G	4.68261	0.133457	0.133457	0.00967797	0	0.000178251	0	0	0.0282168	0.00295208	0	0.00196253	0	0.00413271
NC_000001.11:g.180886299G>A	1	180886299	G	A	3.10078	0.992126	0.992126	0.0413083	0	0.0589344	0.0429853	0.0230386	0.0141431	0.0471437	0.0883199	0.00955651	0	0.0378288
NC_000001.11:g.180938995A>T	1	180938995	A	T	-8.58727	0	0	0.000570533	0	0	0	0	0	0	0	0.0122562	0	0
NC_000001.11:g.180952075T>G	1	180952075	T	G	-1.41632	0	0	0.00355476	0	0.000178675	0	0	0.000283257	0.0154723	0	0	0.0232974	0.0252055
NC_000001.11:g.181091095T>C	1	181091095	T	C	-2.66618	0	0	0.46956	0	0.437121	0.470589	0.39515	0.49941	0.53249	0.414035	0.429514	0.529974	0.420629
NC_000001.11:g.181182497T>C	1	181182497	T	C	-1.61062	0	0	0.000439279	0	0	0	0	0	0	0	0.00954962	0	0
NC_000001.11:g.181316455T>C	1	181316455	T	C	0.792066	0	0	0.208715	0	0.236494	0.265031	0.286605	0.166674	0.185523	0.297228	0.148182	NA	0.22098
NC_000001.11:g.181387399C>T	1	181387399	C	T	-2.36456	0	0	0.00050528	0	0	0	0	0	0	0	0.0109296	0	0
NC_000001.11:g.181417741C>G	1	181417741	C	G	2.36976	0	0	0.00113789	0	0.000336117	0	0	0.00204939	0.00311721	0	0	0	0
NC_000001.11:g.181609096A>G	1	181609096	A	G	-1.84476	0.0727559	0.0727559	0.0636515	0	0.0668347	0.0424678	0.0884214	0.0183904	0.165608	0.144665	0.0302129	0	0.085091
NC_000001.11:g.181803578G>C	1	181803578	G	C	3.09662	0	0	0.127923	0	0.171585	0.125271	0.162595	0.0442937	0.151727	0.343479	0.0377273	0	0.130126
NC_000001.11:g.182156981C>T	1	182156981	C	T	2.70972	0	0	0.000234017	0	0	0	0	0	0	0	0.00522249	0	0
NC_000001.11:g.182450819T>C	1	182450819	T	C	5.30707	0	0	0.0846695	0	0.00138389	0	0	0.221301	0.036123	0	0.00196544	0	0.0710849
NC_000001.11:g.182480275A>G	1	182480275	A	G	4.5319	0.0435118	0.0435118	0.00880258	0	0.0111541	0.00259524	0	0.00342187	0.0170173	0	0.00364747	0	0.0303102
NC_000001.11:g.182481743G>A	1	182481743	G	A	0.030594	0	0	0.000607431	0	0.000542138	0	0	0.00104732	0.000899158	0	0	0	0
NC_000001.11:g.182555146C>G	1	182555146	C	G	4.76029	0.015748	0.015748	0.00476736	0	0.000336144	0	0	0.0142913	0.000695712	0	0	0	0
NC_000001.11:g.182644238G>T	1	182644238	G	T	-0.049978	0.0629921	0.0629921	0.000233274	0	0	0	0	0	0	0	0.00520725	0	0
NC_000001.11:g.182749834G>A	1	182749834	G	A	-2.28928	0.113386	0.113386	0.00353851	0	0.00048657	0	0	0	0.000696538	0	0.00364747	0.0577614	0.00414322
NC_000001.11:g.183052169A>G	1	183052169	A	G	-5.28834	0	0	0.000947782	0	0	0	0	0.00304071	0	0	0	0	0
NC_000001.11:g.183107711T>A	1	183107711	T	A	-0.078333	0.00692913	0.00692913	0.692922	0	0.688465	0.673711	0.692761	0.599953	0.67212	0.687707	0.649832	0.669205	0.692735
NC_000001.11:g.183144723C>T	1	183144723	C	T	1.0726	0	0	0.00489142	0	0.00017826	0	0	0.0141578	0.00295586	0	0	0	0.00412922
NC_000001.11:g.183248081C>A	1	183248081	C	A	-0.813052	0	0	0.04248	0	0.000486336	0	0	0.117785	0.0150122	0	0.00196253	0	0.0224312
NC_000001.11:g.183304506A>G	1	183304506	A	G	-4.70713	0	0	0.00380482	0	0.00080975	0	0	0.000280707	0	0	0.00520536	0.0577979	0.00414322
NC_000001.11:g.183482842G>A	1	183482842	G	A	-1.55429	0.820984	0.820984	0.0439853	0	0.00063187	0	0	0.120479	0.0216456	0	0	0	0.0197022
NC_000001.11:g.183647646G>A	1	183647646	G	A	3.12861	0	0	0.23579	0	0.130328	0.121639	0.0655513	0.413191	0.143947	0.0603898	0.233862	0.279616	0.214409
NC_000001.11:g.183723043G>A	1	183723043	G	A	5.16103	0.137409	0.137409	0.00165457	0	0	0	0	0.00525884	0	0	0	0	0
NC_000001.11:g.184624254G>T	1	184624254	G	T	0.552294	0.125984	0.125984	0.00312279	0	0.000336144	0	0	0.00931745	0	0	0	0	0.00413971
NC_000001.11:g.184663722T>C	1	184663722	T	C	-7.151	0	0	0.0343971	0	0.000336207	0	0	0.0963664	0.0111272	0	0	0	0.0277335
NC_000001.11:g.184754381T>A	1	184754381	T	A	-8.00051	0.00787402	0.00787402	0.00400537	0	0	0	0	0.0118917	0.00130318	0	0	0	0.00764086
NC_000001.11:g.185054081C>G	1	185054081	C	G	-5.69658	0	0	0.101149	0	0.00418801	0	0	0.257265	0.0503442	0	0.00364345	0	0.0870329
NC_000001.11:g.185136435C>T	1	185136435	C	T	-2.65954	0	0	0.00395245	0	0	0.000973208	0	0.0121829	0	0	0	0	0
NC_000001.11:g.185206777A>G	1	185206777	A	G	-3.09729	0.511811	0.511811	0.000303558	0	0	0	0	0	0	0	0.00670467	0	0
NC_000001.11:g.185287576G>A	1	185287576	G	A	-0.280099	0	0	0.0654399	0	0.00851005	0.117252	0.00894654	0.0221862	0.212969	0	0.0469373	0.296501	0.0689122
NC_000001.11:g.185385360G>A	1	185385360	G	A	1.68437	0	0	0.00849729	0	0.000912243	0	0	0.0238691	0.00398803	0	0	0	0.00760253
NC_000001.11:g.185651370A>C	1	185651370	A	C	1.56721	0	0	0.016501	0	0	0	0	0.0477923	0.00545122	0	0	0	0.0138788
NC_000001.11:g.185769533A>G	1	185769533	A	G	-0.966053	0	0	0.00327725	0	0	0	0	0.0102758	0	0	0	0	0
NC_000001.11:g.185880946A>C	1	185880946	A	C	-2.17649	0	0	0.000233195	0	0	0	0	0	0	0	0	0.00488099	0
NC_000001.11:g.185993559T>C	1	185993559	T	C	-0.081782	0	0	0.171765	0	0.00871133	0	0	0.409255	0.0740187	0	0.00954621	0	0.151365
NC_000001.11:g.186119183A>C	1	186119183	A	C	-2.93959	0	0	0.118455	0	0.00540034	0.0474431	0.0230386	0.262076	0.0472153	0	0.272062	0.126778	0.109288
NC_000001.11:g.186182361C>G	1	186182361	C	G	2.0842	0	0	0.599069	0	0.603766	0.626306	0.657535	0.629499	0.524652	0.55807	0.517881	0.268518	0.600018
NC_000001.11:g.186351927A>T	1	186351927	A	T	-0.086526	0	0	0.00698167	0	0	0	0	0.0203714	0.00397879	0	0	0	0.00413971
NC_000001.11:g.186384387C>T	1	186384387	C	T	6.18652	0.718693	0.718693	0.155625	0	0.19347	0.264061	0.102003	0.0907236	0.0797887	0.307382	0.185996	0.00766147	0.126836
NC_000001.11:g.186935301A>C	1	186935301	A	C	6.0339	0	0	0.00599563	0	0.0107871	0.000969228	0	0.00204983	0.00130518	0	0.0019618	0	0
NC_000001.11:g.186989172A>C	1	186989172	A	C	4.86913	0.00787402	0.00787402	0.00685046	0	0.000178328	0	0	0.0205512	0.000696952	0	0	0	0.00414322
NC_000001.11:g.187477422G>A	1	187477422	G	A	-0.013449	0	0	0.00551565	0	0.000178342	0	0	0	0.00130472	0	0	0.0929238	0
NC_000001.11:g.187504166A>C	1	187504166	A	C	5.29437	0	0	0.00662768	0	0	0	0	0.0198444	0.00188342	0	0	0	0.00415026
NC_000001.11:g.187507602C>T	1	187507602	C	T	6.97787	0	0	0.017335	0	0	0	0	0.0494533	0.00919194	0	0	0	0.0108671
NC_000001.11:g.187513531A>C	1	187513531	A	C	5.92695	0	0	0	0	0	0	0	0	0	0	0	0	0
NC_000001.11:g.189276807G>T	1	189276807	G	T	6.33105	0	0	0.120215	0	0.00385647	0	0	0.306241	0.056328	0	0.00670467	0	0.0756331
NC_000001.11:g.189385082C>T	1	189385082	C	T	1.05038	0	0	0.284835	0	0.367636	0.40088	0.429323	0.0990466	0.237249	0.531387	0.103893	0.00499815	0.296376
NC_000001.11:g.189390808C>T	1	189390808	C	T	1.72213	0	0	0.010053	0	0.000178834	0	0	0.0291545	0.00399499	0	0	0	0.00760253
NC_000001.11:g.189410267C>A	1	189410267	C	A	1.97053	0	0	0.0381969	0	0.000486492	0	0	0.105827	0.0150393	0	0	0	0.0328388
NC_000001.11:g.189536876T>C	1	189536876	T	C	3.00199	0	0	0.0330247	0	0.0331254	0.0906442	0.0538401	0.00596795	0.0261941	0	0.104939	0	0.0543125
NC_000001.11:g.189806809T>G	1	189806809	T	G	-4.14821	0.00191339	0.00191339	0.0256443	0	0.000631651	0	0	0.071191	0.0142168	0	0.00364345	0	0.0168284
NC_000001.11:g.190205982G>A	1	190205982	G	A	-2.05869	0	0	0.00101077	0	0	0	0	0.000529398	0	0	0.0187147	0	0
NC_000001.11:g.190309250C>A	1	190309250	C	A	-5.51558	0	0	0.0780649	0	0.00220775	0	0.0398946	0.20281	0.0353882	0	0.00364613	0	0.0691806
NC_000001.11:g.190749724C>A	1	190749724	C	A	-0.089774	0	0	0.00182555	0	0	0	0	0.00543764	0.00130565	0	0	0	0
NC_000001.11:g.192146393G>A	1	192146393	G	A	-2.77564	0	0	0.00739028	0	0.00203701	0	0	0.0189369	0.00139225	0	0.00196471	0.00629504	0
NC_000001.11:g.192185925A>C	1	192185925	A	C	2.81088	0	0	0.0101943	0	0	0	0	0.0295754	0.00450123	0	0	0	0.0108762
NC_000001.11:g.192187577G>A	1	192187577	G	A	-0.646854	0.0392913	0.0392913	0.00923799	0	0.000179218	0	0	0.0272345	0.00243799	0	0	0	0.00764729
NC_000001.11:g.192499519G>A	1	192499519	G	A	28.0573	0.00477953	0.00477953	0.00935918	0	0.0117267	0.00407692	0	0.00630894	0.0154079	0	0.00520725	0	0.00759619
NC_000001.11:g.192515693A>G	1	192515693	A	G	0.651107	0	0	0.0198282	0	0.000336152	0	0	0.0556286	0.0112889	0	0.00196544	0	0.0138788
NC_000001.11:g.192526512C>T	1	192526512	C	T	1.31213	0	0	0.02155	0	0.0265143	0.0229441	0.211227	0.00431311	0.0107372	0	0	0	0.0263636
NC_000001.11:g.192547143G>A	1	192547143	G	A	-1.10124	0.0639213	0.0639213	0.0112203	0	0.00970441	0	0.0802606	0.00614673	0.0154513	0	0.0109492	0	0.0251849
NC_000001.11:g.192582289G>C	1	192582289	G	C	10.9531	0	0	0.00508627	0	0	0	0	0.0154868	0.000697118	0	0	0	0.00413621
NC_000001.11:g.192812042C>G	1	192812042	C	G	-5.14338	0	0	0.611432	0	0.586595	0.552979	0.606301	0.629697	0.632615	0.684389	0.607094	0.693147	0.600386
NC_000001.11:g.193012577T>C	1	193012577	T	C	-6.26806	0	0	0.000372017	0	0.000631685	0	0	0.000280645	0	0	0	0	0
NC_000001.11:g.193084112T>C	1	193084112	T	C	-5.74822	0	0	0.0026977	0	0.000773037	0	0	0.000527635	0	0	0.0458917	0	0
NC_000001.11:g.193226449G>A	1	193226449	G	A	2.7082	0.65811	0.65811	0.0140446	0	0.000178303	0	0	0.0408531	0.0039811	0	0	0	0.0138903
NC_000001.11:g.194291022G>A	1	194291022	G	A	3.14595	0	0	0.00435196	0	0.000486791	0	0	0.000281328	0.0216601	0	0.00364613	0.0263585	0.00413621
NC_000001.11:g.194321699C>A	1	194321699	C	A	-4.7128	0	0	0.000506879	0	0	0	0	0	0	0	0.0109531	0	0
NC_000001.11:g.196317644G>A	1	196317644	G	A	-2.12331	0	0	0.0991156	0	0.00157898	0	0	0.253398	0.0521238	0	0.00196544	0	0.0814158
NC_000001.11:g.196326706A>C	1	196326706	A	C	-5.47108	0.88189	0.88189	0.000318434	0	0.000356673	0	0	0.000280608	0.000697863	0	0	0	0
NC_000001.11:g.196366438C>T	1	196366438	C	T	6.26318	0	0	0.0214036	0	0.0159617	0.0106996	0.225409	0.00225195	0.0296381	0	0.0122737	0	0.0378288
NC_000001.11:g.196406609T>A	1	196406609	T	A	1.01666	0	0	0.0200723	0	0	0	0	0.0553893	0.0145122	0	0	0	0.022784
NC_000001.11:g.196410185C>T	1	196410185	C	T	8.10587	0.0158661	0.0158661	0.221062	0	0.291148	0.401814	0.11399	0.0727738	0.172341	0.0156171	0.0716813	0.0794745	0.195814
NC_000001.11:g.196524756A>T	1	196524756	A	T	-5.48923	0	0	0.00023329	0	0	0	0	0	0	0	0	0.00488099	0
NC_000001.11:g.197211332G>A	1	197211332	G	A	3.31004	0.925197	0.925197	0.000824307	0	0	0	0	0.000280794	0	0	0.0161669	0	0
NC_000001.11:g.197267368G>A	1	197267368	G	A	-3.24574	0	0	0.0775169	0	0.00268549	0	0	0.190716	0.0368091	0	0.0678989	0.106615	0.0449263
NC_000001.11:g.197305187A>G	1	197305187	A	G	0.844568	0	0	0.00170989	0	0.000631567	0	0	0.000527705	0	0	0.0256847	0	0.00413971
NC_000001.11:g.197347514C>T	1	197347514	C	T	0.460465	0	0	0.140285	0	0.148903	0.221805	0.0814158	0.0441989	0.187653	0.00856917	0.227355	0.287835	0.130126
NC_000001.11:g.197506591T>C	1	197506591	T	C	1.82682	0	0	0.00710168	0	0.0111147	0.011297	0	0.00163857	0.00500163	0	0	0	0.00764086
NC_000001.11:g.197552346C>G	1	197552346	C	G	0.086617	0	0	0.0369177	0	0.000514943	0	0	0.0990524	0.0274032	0	0.00196689	0	0.0138788
NC_000001.11:g.197639482C>T	1	197639482	C	T	1.05874	0	0	0.428514	0	0.524001	0.42343	0.460472	0.167938	0.451298	0.375164	0.527736	0.302253	0.470522
NC_000001.11:g.197752761A>G	1	197752761	A	G	0.200119	0.015748	0.015748	0.0042524	0	0.00220009	0	0	0.00185276	0.0201257	0	0	0	0.0138788
NC_000001.11:g.197933378G>A	1	197933378	G	A	-3.31322	0	0	0.0834402	0	0.122918	0.0507322	0.0986662	0.0286461	0.0694885	0.186724	0.0460335	0	0.0871663
NC_000001.11:g.198291686T>C	1	198291686	T	C	-4.63942	0	0	0.0278517	0	0.00077312	0	0	0.0784335	0.0104336	0	0	0	0.0168284
NC_000001.11:g.199010689C>A	1	199010689	C	A	3.87837	0	0	0.553245	0	0.5575	0.588946	0.571944	0.544666	0.552885	0.403607	0.599138	0.430363	0.534464
NC_000001.11:g.199019050C>T	1	199019050	C	T	-1.67783	0	0	0.55729	0	0.627753	0.609056	0.558823	0.400024	0.55913	0.686088	0.292761	0.331989	0.591502
NC_000001.11:g.199180722T>G	1	199180722	T	G	8.34919	0	0	0.0231313	0	0.0183492	0.0131416	0.0920039	0.00380101	0.00868557	0	0.182315	0	0.0251033
NC_000001.11:g.199947228T>C	1	199947228	T	C	8.83811	0	0	0.00618717	0	0.000336162	0	0	0.00435256	0.0367809	0	0	0	0
NC_000001.11:g.199951370G>A	1	199951370	G	A	-0.34103	0	0	0.0616987	0	0.0880489	0.109871	0.0354486	0.0202503	0.0395224	0	0.0186285	0.00342055	0.0494454
NC_000001.11:g.200405035A>T	1	200405035	A	T	-6.3436	1	1	0.00716589	0	0.000178289	0	0	0.0214863	0.000695795	0	0	0	0.00760253
NC_000001.11:g.200480362A>G	1	200480362	A	G	0.212612	0.0228898	0.0228898	0.31714	0	0.304679	0.303688	0.280569	0.214635	0.389475	0.317304	0.371802	0.66435	0.353337
NC_000001.11:g.200485179C>A	1	200485179	C	A	1.50948	0	0	0.00560855	0	0.000514473	0	0	0.0162419	0.00130257	0	0	0	0.00761526
NC_000001.11:g.200519192C>T	1	200519192	C	T	5.89519	0	0	0.00171397	0	0.00268809	0.000972044	0	0.000991944	0.00130688	0	0	0	0
NC_000001.11:g.200590887G>A	1	200590887	G	A	5.13359	0	0	0.00703202	0	0.0011819	0	0	0.003611	0.00295586	0	0.017401	0.0883332	0
NC_000001.11:g.200603484T>C	1	200603484	T	C	2.26032	0.96063	0.96063	0.013923	0	0.0204183	0.000967579	0	0.00471597	0.01542	0.133367	0	0	0.0138903
NC_000001.11:g.200916119C>A	1	200916119	C	A	-5.97852	0	0	0.675776	0	0.692965	0.689256	0.693099	0.482267	0.691256	0.693145	0.6689	0.5748	0.689336
NC_000001.11:g.200989082C>T	1	200989082	C	T	-1.90703	0	0	0.196538	0	0.111563	0.222903	0.192962	0.244794	0.188944	0	0.299146	0.51245	0.21032
NC_000001.11:g.201135361G>A	1	201135361	G	A	1.74919	0.00787402	0.00787402	0.00144907	0	0	0	0	0.000561141	0	0	0	0.0252342	0
NC_000001.11:g.201192046G>A	1	201192046	G	A	1.81176	0	0	0.00164144	0	0.000486375	0	0	0.00173675	0.00130104	0	0.0186219	0	0
NC_000001.11:g.201379108G>A	1	201379108	G	A	0.961964	0	0	0.000464415	0	0.000514417	0	0	0	0	0	0.00364077	0	0.00412922
NC_000001.11:g.201403585T>C	1	201403585	T	C	-5.56368	0	0	0.689475	0	0.684789	0.632826	0.679419	0.685361	0.671825	0.693087	0.637801	0.691979	0.689684
NC_000001.11:g.201516446G>T	1	201516446	G	T	-2.52109	0	0	0.000886	0	0	0	0	0.00284495	0	0	0	0	0
NC_000001.11:g.201715060C>G	1	201715060	C	G	4.45394	0	0	0.672488	0	0.691713	0.693098	0.673454	0.490754	0.681159	0.682953	0.676809	0.685082	0.672228
NC_000001.11:g.201719827A>G	1	201719827	A	G	-3.13202	0	0	0.596047	0	0.629654	0.623821	0.634904	0.509627	0.633503	0.485391	0.456659	0.553192	0.622218
NC_000001.11:g.201767392A>T	1	201767392	A	T	-0.198052	0.0912126	0.0912126	0.0199736	0	0.0281243	0.00560552	0.0801627	0.00664658	0.0161649	0	0.0159298	0	0.0153285
NC_000001.11:g.201884766A>C	1	201884766	A	C	-0.418558	0	0	0.0294871	0	0.0351884	0.10467	0.0214264	0.00632794	0.0162433	0	0.00523975	0	0.0138903
NC_000001.11:g.202087310C>A	1	202087310	C	A	-4.5623	0	0	0.00525944	0	0	0	0	0.0151408	0.00301206	0	0	0.0063946	0
NC_000001.11:g.202110843T>A	1	202110843	T	A	-1.23654	0	0	0.0942234	0	0.00350588	0	0	0.243483	0.0367849	0	0.00718089	0	0.0669875
NC_000001.11:g.202129842A>G	1	202129842	A	G	3.00157	0.984252	0.984252	0.0208285	0	0.0334102	0.0226801	0	0.00882829	0.00823538	0	0	0	0.010831
NC_000001.11:g.202132315A>C	1	202132315	A	C	-2.70541	0	0	0.563129	0	0.486705	0.499853	0.559466	0.639182	0.584086	0.546127	0.592507	0.659581	0.57901
NC_000001.11:g.202133811C>T	1	202133811	C	T	1.58855	0	0	0.100555	0	0.00280514	0	0.0398946	0.256051	0.0400923	0.0747434	0.00521867	0.0152569	0.0649851
NC_000001.11:g.202239098C>G	1	202239098	C	G	-4.70333	0.094063	0.094063	0.0193716	0	0	0	0	0.0550833	0.00911964	0	0.00196689	0	0.0138788
NC_000001.11:g.202260364C>T	1	202260364	C	T	1.99353	0	0	0.0520453	0	0.00131415	0	0	0.141684	0.0201302	0	0.00196544	0	0.0353803
NC_000001.11:g.202441967G>A	1	202441967	G	A	4.26008	0	0	0.00510591	0	0.000913311	0.00182519	0	0.0145274	0.000699111	0	0	0	0
NC_000001.11:g.202562945C>T	1	202562945	C	T	0.898911	0	0	0.000824268	0	0.000911638	0	0	0	0.00295551	0	0.00196616	0	0
NC_000001.11:g.202563324C>A	1	202563324	C	A	-0.217363	0.023622	0.023622	0.00328085	0	0.00561253	0.0018082	0	0.00121076	0.0013035	0	0	0	0.00413271
NC_000001.11:g.202580689C>T	1	202580689	C	T	-3.68865	0	0	0.00118746	0	0.00118149	0	0	0.00120891	0.00295104	0	0	0	0
NC_000001.11:g.202581943A>G	1	202581943	A	G	-8.10137	0	0	0.692865	0	0.663942	0.662308	0.687195	0.495216	0.631954	0.687779	0.621148	0.622108	0.687776
NC_000001.11:g.202993541A>G	1	202993541	A	G	-0.306381	0.066685	0.066685	0.0517811	0	0.00170234	0	0	0.137009	0.0324232	0	0	0	0.0562656
NC_000001.11:g.203007879G>A	1	203007879	G	A	-12.6553	0	0	0.000371913	0	0	0	0	0	0	0	0	0.00764857	0
NC_000001.11:g.203008122T>C	1	203008122	T	C	-2.80051	0	0	0.234483	0	0.00729082	0	0.0603272	0.522453	0.113568	0	0.0122606	0	0.19484
NC_000001.11:g.203068870T>C	1	203068870	T	C	0.760879	0	0	0.00688958	0	0	0	0	0.0209415	0.00130073	0	0	0	0
NC_000001.11:g.203078989G>A	1	203078989	G	A	-0.462296	0	0	0.0154061	0	0.000178318	0	0	0.0453438	0.00347899	0	0	0	0.00415732
NC_000001.11:g.203079209A>G	1	203079209	A	G	1.04064	0	0	0.0474059	0	0.00645993	0	0.00696213	0.0105963	0.236752	0	0.113321	0.021996	0.0627114
NC_000001.11:g.203083591G>A	1	203083591	G	A	5.72886	0	0	0.00623243	0	0.000631466	0	0	0	0.00295208	0.361561	0	0	0
NC_000001.11:g.203342289C>A	1	203342289	C	A	-3.26991	0.984252	0.984252	0.00556632	0	0	0	0	0.0168034	0.00187217	0	0	0	0
NC_000001.11:g.203489526T>G	1	203489526	T	G	-5.95683	0	0	0.0301752	0	0.000336098	0	0	0.0828717	0.0177766	0	0	0	0.0277111
NC_000001.11:g.203503427G>A	1	203503427	G	A	-1.54347	0	0	0.0531205	0	0.00131371	0	0.00696565	0.144514	0.0158368	0	0	0	0.0472391
NC_000001.11:g.203768089T>A	1	203768089	T	A	4.22929	0	0	0.00498963	0	0	0	0	0.015048	0	0	0	0	0.010822
NC_000001.11:g.203775488A>G	1	203775488	A	G	-1.81939	0	0	0.0103786	0	0.000486349	0	0	0.0304264	0.00242063	0	0	0	0.00760253
NC_000001.11:g.203776786T>C	1	203776786	T	C	1.14132	0.0227953	0.0227953	0.045929	0	0.00170068	0	0.012725	0.123323	0.0246081	0	0	0	0.0377986
NC_000001.11:g.204126138C>A	1	204126138	C	A	-2.42472	0	0	0.0142097	0	0.0140562	0	0.0884214	0.00416922	0.0223628	0	0.0256937	0.0034182	0.0251033
NC_000001.11:g.204127936C>T	1	204127936	C	T	-4.91702	0	0	0.00536295	0	0.000772915	0	0	0.0148905	0.00241978	0	0.00196325	0.00183966	0
NC_000001.11:g.204154736T>C	1	204154736	T	C	-1.26887	0	0	0.0179995	0	0	0	0	0.0524587	0.00347172	0	0	0	0.0168146
NC_000001.11:g.204198127C>T	1	204198127	C	T	-2.40368	0	0	0.0310786	0	0.000773223	0	0	0.0872273	0.0112876	0	0	0	0.0168423
NC_000001.11:g.204371859G>T	1	204371859	G	T	-2.94698	0	0	0.0327669	0	0.0115329	0.000968238	0.0441119	0.0715904	0.0281892	0	0.00364345	0	0.0563096
NC_000001.11:g.204413834A>T	1	204413834	A	T	-2.90249	0	0	0.000777667	0	0.000336568	0	0	0.000811578	0.00246468	0	0	0	0
NC_000001.11:g.204422845C>G	1	204422845	C	G	-4.42592	0	0	0.0754152	0	0.00157311	0	0	0.199998	0.0292567	0	0	0.00184029	0.051822
NC_000001.11:g.204438912G>A	1	204438912	G	A	-5.17399	0.0472441	0.0472441	0.0117972	0	0.000178274	0	0	0.0343745	0.0039811	0	0	0	0.01084
NC_000001.11:g.204551671A>G	1	204551671	A	G	2.86865	0	0	0.00165508	0	0	0	0	0.00490785	0.0006972	0	0	0	0.00413271
NC_000001.11:g.204626753G>A	1	204626753	G	A	2.60237	0	0	0.00130633	0	0.000336125	0	0	0	0.00187436	0	0.0198602	0.00184156	0
NC_000001.11:g.204732090G>C	1	204732090	G	C	-2.66029	0.338583	0.338583	0.116747	0	0.00195262	0	0.00487768	0.295669	0.0520877	0	0	0	0.088893
NC_000001.11:g.204937169T>C	1	204937169	T	C	0.348072	0.00481102	0.00481102	0.00842422	0	0.000497314	0	0	0.00422226	0	0	0.0155351	0.110839	0.0112523
NC_000001.11:g.205018020C>T	1	205018020	C	T	2.0876	0	0	0.00130546	0	0.00048631	0	0	0.000527566	0.00069563	0	0	0.01862	0
NC_000001.11:g.205077610C>T	1	205077610	C	T	-5.51534	0	0	0.0159489	0	0.00718688	0	0	0.00435238	0.0720096	0	0	0.0506135	0.019654
NC_000001.11:g.205085852C>T	1	205085852	C	T	3.2538	0	0	0.0124292	0	0.000336135	0	0	0.0354918	0.00592978	0	0.00196762	0	0.010822
NC_000001.11:g.205302003A>C	1	205302003	A	C	5.15156	0	0	0.0904074	0	0.00603879	0	0.0214054	0.229891	0.0481056	0	0.00520725	0	0.0668834
NC_000001.11:g.205337086G>C	1	205337086	G	C	-5.01318	0	0	0.0196871	0	0.000664614	0	0	0.0559334	0.00732926	0	0.00196835	0.00184029	0.010813
NC_000001.11:g.205554002G>A	1	205554002	G	A	-3.39732	0	0	0.00484064	0	0	0	0	0.0145919	0.00130196	0	0	0	0.00413971
NC_000001.11:g.205601728C>T	1	205601728	C	T	2.33076	0	0	0.0239127	0	0.00162266	0	0	0.0651016	0.0150241	0	0	0	0.0168423
NC_000001.11:g.206432530C>G	1	206432530	C	G	3.89472	0.0141417	0.0141417	0.000303832	0	0	0	0	0	0	0	0.00672665	0	0
NC_000001.11:g.206572468G>T	1	206572468	G	T	6.15551	0	0	0.0122136	0	0.000486375	0	0	0.0352216	0.0044773	0	0	0	0.010822
NC_000001.11:g.206580736T>C	1	206580736	T	C	1.54399	0	0	0.0245278	0	0	0	0	0.0689239	0.0133867	0	0	0	0.0139017
NC_000001.11:g.206841127A>C	1	206841127	A	C	-4.4297	0	0	0.619307	0	0.539909	0.591663	0.515754	0.677458	0.63919	0.59154	0.624597	0.672713	0.610946
NC_000001.11:g.206864112C>G	1	206864112	C	G	-2.30645	0	0	0.0208649	0	0.00144411	0	0	0.00507703	0.0459113	0	0.0291226	0.208762	0.0377986
NC_000001.11:g.207642123C>A	1	207642123	C	A	-2.06077	0	0	0.235687	0	0.219607	0.202566	0.359938	0.114949	0.229457	0.252438	0.402854	0.651874	0.286445
NC_000001.11:g.207817558A>G	1	207817558	A	G	0.082659	0	0	0.0459423	0	0.0690232	0.0618906	0.0398371	0.0150381	0.0234837	0	0.0198743	0.00183902	0.0516996
NC_000001.11:g.207901716G>A	1	207901716	G	A	0.538847	0.00637795	0.00637795	0.0790241	0	0.0941486	0.0836372	0.0309442	0.0251806	0.125428	0.117709	0.103118	0.0982492	0.0791199
NC_000001.11:g.208026680A>G	1	208026680	A	G	2.88316	0	0	0.00116028	0	0	0	0	0.000795959	0	0	0.0204254	0	0
NC_000001.11:g.208096370C>G	1	208096370	C	G	-0.295474	0	0	0.00159652	0	0	0	0	0	0	0	0	0.0295525	0.00413621
NC_000001.11:g.208269060C>G	1	208269060	C	G	0.216381	1	1	0.00222469	0	0.000356491	0	0.00263604	0.00561156	0	0	0	0.00184156	0.00761526
NC_000001.11:g.208682263G>A	1	208682263	G	A	-1.61988	0	0	0.0798568	0	0.0144217	0.0387667	0.083785	0.0126277	0.128981	0	0.370265	0.482011	0.0731335
NC_000001.11:g.208865763C>A	1	208865763	C	A	7.18939	0.00369291	0.00369291	0.151797	0	0.0953611	0.0113136	0.146468	0.259005	0.141427	0.00856917	0.0984584	0.168751	0.174578
NC_000001.11:g.208939153A>G	1	208939153	A	G	8.9588	0	0	0.0538862	0	0.000485377	NA	NA	0.146793	0.0189606	NA	0.00364662	NA	0.0426176
NC_000001.11:g.208960566T>C	1	208960566	T	C	4.41775	0.175968	0.175968	0.013053	0	0	0	0	0.0380756	0.00497332	0	0	0	0.00759619
NC_000001.11:g.209432106T>C	1	209432106	T	C	0.032164	0	0	0.00204784	0	0.00017839	0	0	0.00578836	0.000696703	0	0.00363411	0	0
NC_000001.11:g.209524073A>G	1	209524073	A	G	-0.804222	0	0	0.00130563	0	0	0	0	0	0	0	0	0.0252178	0
NC_000001.11:g.209543534C>T	1	209543534	C	T	4.53666	0	0	0.0106992	0	0.000178337	0	0	0.0311392	0.00448455	0	0	0.00184156	0.00415026
NC_000001.11:g.209613840T>C	1	209613840	T	C	0.772097	0	0	0.000885453	0	0	0	0	0.00284312	0	0	0	0	0
NC_000001.11:g.209735298T>C	1	209735298	T	C	0.796942	0.00404724	0.00404724	0.048737	0	0.00144445	0	0	0.128544	0.0347704	0	0.014858	0	0.0303102
NC_000001.11:g.209766794G>A	1	209766794	G	A	-6.79837	0	0	0.00226569	0	0	0	0	0.00715765	0	0	0	0	0
NC_000001.11:g.209852428C>T	1	209852428	C	T	-1.34513	0	0	0.00498726	0	0.000178241	0	0	0.00120944	0	0	0.0852726	0	0.010822
NC_000001.11:g.210536742T>C	1	210536742	T	C	5.03628	0	0	0.0140823	0	0.000178255	0	0	0.0406029	0.00545122	0	0	0	0.0138903
NC_000001.11:g.210565815C>T	1	210565815	C	T	4.82498	0	0	0.223916	0	0.019813	0.000967908	0.0896191	0.494793	0.124023	0.00856917	0.0489182	0.00765631	0.207573
NC_000001.11:g.210754155G>A	1	210754155	G	A	9.81463	0	0	0.690264	0	0.691405	0.69301	0.691481	0.663152	0.692787	0.649795	0.682605	0.602288	0.689488
NC_000001.11:g.210899378C>T	1	210899378	C	T	1.97024	0	0	0.00216384	0	0.000336432	0.000976552	0	0.000531292	0.000698611	0	0.0367882	0	0
NC_000001.11:g.211053327T>C	1	211053327	T	C	1.40839	0	0	0.000635134	0	0	0	0	0	0	0	0	0.0127525	0
NC_000001.11:g.211374180T>C	1	211374180	T	C	-0.725099	0	0	0.182724	0	0.21275	0.275972	0.236125	0.0658116	0.296435	0.0502789	0.0842597	0.00341237	0.165503
NC_000001.11:g.211375045T>G	1	211375045	T	G	1.72471	0.700787	0.700787	0.386155	0	0.441227	0.358411	0.445729	0.301812	0.325658	0.452321	0.511463	0.202345	0.410238
NC_000001.11:g.211478995C>T	1	211478995	C	T	-12.7073	0	0	0.000160803	0	0	0	0	0	0	0	0.0036381	0	0
NC_000001.11:g.211943260G>A	1	211943260	G	A	-2.1074	0	0	0.182124	0	0.156311	0.121021	0.0692668	0.276771	0.113004	0.0838705	0.188464	0.00633144	0.161473
NC_000001.11:g.211958486C>T	1	211958486	C	T	1.35196	0	0	0.119544	0	0.100764	0.103506	0.0741776	0.183453	0.0979574	0.02209	0.0210639	0.007646	0.0890291
NC_000001.11:g.212236401A>G	1	212236401	A	G	-1.72797	0	0	0.0219868	0	0.0035697	0	0	0.0525672	0.0112902	0	0.0651483	0.00489427	0.00760253
NC_000001.11:g.212312058C>A	1	212312058	C	A	-1.89411	0.36737	0.36737	0.000160862	0	0	0	0	0	0	0	0.00364479	0	0
NC_000001.11:g.212415188T>C	1	212415188	T	C	-7.36374	0	0	0.0501154	0	0.00182735	0.000966264	0.00696213	0.0109094	0.18792	0	0.0222067	0.318865	0.0583608
NC_000001.11:g.212471221A>T	1	212471221	A	T	-2.31587	0	0	0.158636	0	0.100502	0.0160256	0.188639	0.292823	0.111368	0.125629	0.0429248	0.00183712	0.154865
NC_000001.11:g.212727251A>G	1	212727251	A	G	-1.59167	0	0	0.00038849	0	0.00017826	0	0	0	0	0	0.00670467	0	0
NC_000001.11:g.212839489C>T	1	212839489	C	T	-3.55446	0.298181	0.298181	0.000574634	0	0	0	0	0	0	0	0	0.011579	0
NC_000001.11:g.212860133A>G	1	212860133	A	G	-1.5668	0	0	0.00317726	0	0.00407991	0	0	0.000580267	0.00907539	0	0.00275062	0	0
NC_000001.11:g.212873227C>T	1	212873227	C	T	-1.15033	0	0	0.000465973	0	0	0	0	0.000529678	0	0	0.00522632	0.00184858	0
NC_000001.11:g.212895963G>A	1	212895963	G	A	-3.70423	0.0551181	0.0551181	0.530903	0	0.487935	0.40593	0.624287	0.470706	0.679226	0.658545	0.581791	0.685973	0.583669
NC_000001.11:g.212990678T>C	1	212990678	T	C	-4.39235	0.992126	0.992126	0.00670201	0	0	0	0	0.0205114	0.000696125	0	0	0	0
NC_000001.11:g.213061546A>G	1	213061546	A	G	-3.20738	0	0	0.0191244	0	0.000675112	0	0	0.0526837	0.0127021	0	0	0	0.0170101
NC_000001.11:g.213220675T>G	1	213220675	T	G	2.32592	0.0393701	0.0393701	0.000160796	0	0	0	0	0.00052752	0	0	0	0	0
NC_000001.11:g.213347632A>T	1	213347632	A	T	-1.5481	0.0938268	0.0938268	0.000570539	0	0	0	0	0.00184403	0	0	0	0	0
NC_000001.11:g.213445242G>A	1	213445242	G	A	-0.085709	0	0	0.00057088	0	0.000178313	0	0	0.000280906	0	0	0	0.00895858	0
NC_000001.11:g.214041576T>C	1	214041576	T	C	-3.53577	0.614173	0.614173	0.139419	0	0.00496667	0	0	0.340997	0.0744072	0	0.00671931	0.0263327	0.100981
NC_000001.11:g.214899002T>C	1	214899002	T	C	2.42069	0	0	0.0322019	0	0.0450755	0.00259002	0.00894654	0.00963198	0.0575412	0.0502789	0.0122694	0	0.0647826
NC_000001.11:g.215073948G>A	1	215073948	G	A	5.37538	0	0	0.00518415	0	0.000336207	0	0	0.0139965	0.00347535	0	0	0	0.019654
NC_000001.11:g.215076583G>T	1	215076583	G	T	3.41285	0	0	0.0251411	0	0.00170081	0	0	0.0699036	0.00956233	0	0	0	0.0223948
NC_000001.11:g.215080195A>G	1	215080195	A	G	0.821221	0	0	0.408696	0	0.418172	0.360976	0.481732	0.417484	0.362684	0.462784	0.430436	0.303668	0.453124
NC_000001.11:g.215148831G>A	1	215148831	G	A	-3.89725	0.00658268	0.00658268	8.50074e-05	0	0	0	0	0	0	0	0	0.00184029	0
NC_000001.11:g.215705046C>T	1	215705046	C	T	3.77379	0.614173	0.614173	0.00374082	0	0.00104774	0	0	0.00163586	0	0	0.0161323	0.0441823	0.00412922
NC_000001.11:g.216020982G>C	1	216020982	G	C	-1.10147	0	0	0.667556	0	0.665694	0.594452	0.652456	0.689324	0.640592	0.57746	0.687347	0.56191	0.654206
NC_000001.11:g.216204299A>T	1	216204299	A	T	3.97634	0	0	0.0399267	0	0.00104788	0	0	0.109693	0.0177886	0	0	0	0.0223948
NC_000001.11:g.216388590C>T	1	216388590	C	T	-3.475	0.291339	0.291339	0.00153866	0	0.00017827	0	0	0.00052789	0	0	0.0279822	0	0
NC_000001.11:g.216648482T>C	1	216648482	T	C	2.44667	0.944882	0.944882	0.00124721	0	0	0	0	0	0	0	0.0245431	0	0.00413271
NC_000001.11:g.216700856G>A	1	216700856	G	A	-4.96211	0	0	0.00148111	0	0	0	0	0	0	0	0	0.0284273	0
NC_000001.11:g.216723605G>A	1	216723605	G	A	-14.003	1	1	0.000233274	0	0	0	0	0	0	0	0.00520725	0	0
NC_000001.11:g.217430172T>C	1	217430172	T	C	-2.03654	0	0	0	0	0	0	0	0	0	0	0	0	0
NC_000001.11:g.217630983G>A	1	217630983	G	A	-8.99294	0.858268	0.858268	0.670759	0	0.65861	0.61847	0.690667	0.626676	0.687857	0.693125	0.688622	0.484105	0.684731
NC_000001.11:g.217686023A>G	1	217686023	A	G	-0.871748	0.00689764	0.00689764	0.000761546	0	0	0	0	0	0	0	0	0.0151258	0
NC_000001.11:g.217774554T>A	1	217774554	T	A	-2.21501	0	0	0.00969975	0	0	0	0	0.0262537	0.00999275	0	0	0	0.01967
NC_000001.11:g.217780972T>C	1	217780972	T	C	5.78922	0.0551181	0.0551181	0.0103802	0	0.000336224	0	0	0.0289949	0.00593114	0	0	0	0.022413
NC_000001.11:g.217785639A>G	1	217785639	A	G	-1.17602	0.0222283	0.0222283	0.00338156	0	0.00441051	0.000967414	0.0180259	0.000280559	0	0	0.0161209	0	0.00413271
NC_000001.11:g.217891544C>T	1	217891544	C	T	4.00884	0	0	0.00394955	0	0	0	0	0.0115538	0.00295965	0	0	0	0
NC_000001.11:g.217896534T>C	1	217896534	T	C	-1.39572	0.976378	0.976378	0.00124678	0	0	0	0	0	0	0	0.0245862	0	0.00413621
NC_000001.11:g.218369027C>T	1	218369027	C	T	6.31853	0	0	0.0273249	0	0.00104955	0	0	0.0746239	0.0190296	0	0	0.00185824	0.010849
NC_000001.11:g.218409044G>A	1	218409044	G	A	-6.2076	0.00564567	0.00564567	0.00253816	0	0.00118175	0.0171759	0	0.000280658	0	0	0.0109335	0	0
NC_000001.11:g.218443167G>A	1	218443167	G	A	-3.58299	0	0	0.00803403	0	0.000486375	0	0	0.0239539	0.000696207	0	0.0019618	0	0
NC_000001.11:g.219125052A>G	1	219125052	A	G	-2.22578	0.622047	0.622047	0.0445559	0	0.0570032	0.0778587	0.00263739	0.0120051	0.0446492	0	0.105623	0.00184538	0.019654
NC_000001.11:g.219318771T>C	1	219318771	T	C	1.35881	0.976378	0.976378	0.00291106	0	0	0	0	0.00915193	0	0	0	0	0
NC_000001.11:g.219444605C>A	1	219444605	C	A	0.556559	0.023622	0.023622	0.00082367	0	0	0	0	0.00264782	0	0	0	0	0
NC_000001.11:g.219685247C>T	1	219685247	C	T	6.20522	0	0	0.00159795	0	0.00104847	0	0	0.00380377	0	0	0	0	0
NC_000001.11:g.220790470A>C	1	220790470	A	C	-1.29857	0	0	0.044914	0	0.0721856	0.0210409	0	0.0191029	0.0260258	0	0.0186087	0	0.0401442
NC_000001.11:g.220814193T>C	1	220814193	T	C	0.503403	0	0	0.0445862	0	0.000772935	0	0.00696213	0.117794	0.0320322	0	0	0.00183902	0.0449263
NC_000001.11:g.220860388G>A	1	220860388	G	A	0.556084	0.0492598	0.0492598	0.0171606	0	0.000912122	0	0	0.048671	0.00594207	0	0	0	0.0197345
NC_000001.11:g.221302411T>C	1	221302411	T	C	3.3523	0	0	0.684979	0	0.68206	0.688307	0.681183	0.691762	0.642811	0.582492	0.594518	0.598472	0.679805
NC_000001.11:g.221555375G>A	1	221555375	G	A	-0.808909	0	0	0.00030362	0	0.0006316	0	0	0	0	0	0	0	0
NC_000001.11:g.221700995G>T	1	221700995	G	T	0.976683	0	0	0.0311518	0	0.00052026	0	0	0.0858081	0.00994075	0	0.00251138	0	0.024065
NC_000001.11:g.221703711G>C	1	221703711	G	C	-2.89572	0	0	0.00322562	0	0	0	0	0	0	0	0.00364211	0.0569373	0
NC_000001.11:g.221735281T>C	1	221735281	T	C	3.97368	0	0	0.000761509	0	0	0	0	0	0	0	0	0.0151508	0
NC_000001.11:g.222562028C>T	1	222562028	C	T	-5.12477	0	0	0.370423	0	0.428131	0.37192	0.35459	0.30547	0.342254	0.510273	0.296242	0.0139478	0.411584
NC_000001.11:g.222567024A>G	1	222567024	A	G	1.97036	0	0	0.00464219	0	0.00708401	0	0.0127187	0.0016353	0.00295311	0	0.00814385	0	0
NC_000001.11:g.222615949A>C	1	222615949	A	C	-5.29207	0	0	0.191561	0	0.134447	0.141057	0.269701	0.245051	0.109854	0.0220874	0.323531	0.466192	0.163733
NC_000001.11:g.222724233G>A	1	222724233	G	A	-2.57883	0	0	0.0197608	0	0.020591	0.0040844	0.062878	0.00471939	0.00912591	0	0.126931	0.00183839	0.0303346
NC_000001.11:g.222772257G>A	1	222772257	G	A	-4.27363	0	0	0.000844061	0	0.000609053	0	0	0.0012421	0.0013145	0	0	0	0
NC_000001.11:g.222852701G>A	1	222852701	G	A	0.942613	0	0	0.00369099	0	0	0	0	0	0.00130149	0	0	0.0638513	0.00413271
NC_000001.11:g.223092759T>A	1	223092759	T	A	6.20193	0.00294488	0.00294488	0.0187163	0	0.000773161	0	0	0.0529575	0.00868258	0	0	0	0.010822
NC_000001.11:g.223220462T>G	1	223220462	T	G	-0.281369	0.0234331	0.0234331	0.00148099	0	0.00220049	0	0	0.000280658	0.00242233	0	0	0	0.00762165
NC_000001.11:g.223293913A>T	1	223293913	A	T	3.56286	0	0	0.00215835	0	0	0	0	0.00613995	0.00187348	0	0	0	0.00412922
NC_000001.11:g.223663070G>A	1	223663070	G	A	0.817845	0.0074252	0.0074252	0.0542243	0	0.00850965	0	0.0213949	0.0101196	0.0166109	0	0.302154	0.442519	0.0402402
NC_000001.11:g.223677620C>T	1	223677620	C	T	1.01707	0.00729921	0.00729921	0.0207777	0	0.00607646	0	0.0214686	0.00543059	0.0132094	0	0.0375988	0.231044	0.0202503
NC_000001.11:g.223742183G>A	1	223742183	G	A	-2.9905	0.339732	0.339732	0.00188039	0	0	0	0	0.00142585	0.0013035	0	0	0.0264882	0.00412922
NC_000001.11:g.224506281G>A	1	224506281	G	A	1.96257	0	0	0.166068	0	0.124165	0.292318	0.0303482	0.182407	0.166096	0.0550986	0.017166	0	0.162342
NC_000001.11:g.224723963C>A	1	224723963	C	A	5.13365	0.0385984	0.0385984	0.00130597	0	0	0	0	0	0	0	0.0269087	0	0
NC_000001.11:g.224773349A>C	1	224773349	A	C	-1.28788	0	0	0.000885495	0	0.000336152	0	0	0	0	0	0.0148686	0	0.00413971
NC_000001.11:g.224815131T>G	1	224815131	T	G	0.262191	0	0	0.000303489	0	0	0	0	0	0	0	0	0.00629717	0
NC_000001.11:g.224899005T>C	1	224899005	T	C	-1.83336	0	0	0.0151854	0	0.000178274	0	0	0.0439629	0.00545374	0	0.00196253	0	0.00759619
NC_000001.11:g.225078398C>T	1	225078398	C	T	-0.466161	0	0	0.00187895	0	0	0	0	0	0.000695878	0	0.03675	0	0
NC_000001.11:g.225167281G>T	1	225167281	G	T	-0.414327	0	0	0.091193	0	0.124533	0.0994001	0.116062	0.03511	0.0819133	0.339332	0.0173763	0	0.100265
NC_000001.11:g.225368545A>C	1	225368545	A	C	-0.801797	0	0	0.05667	0	0.0013144	0	0	0.151465	0.0303363	0	0.00196253	0	0.0377383
NC_000001.11:g.225465725A>C	1	225465725	A	C	-1.79099	0	0	0.497518	0	0.466998	0.532983	0.357852	0.545157	0.389345	0.448792	0.67813	0.490339	0.454138
NC_000001.11:g.225489975A>C	1	225489975	A	C	-2.46794	0.0630709	0.0630709	0.000833879	0	0.000336198	0	0	0.00121028	0.000696703	0	0.00521486	0	0
NC_000001.11:g.225840460T>A	1	225840460	T	A	-5.03648	0	0	0.00130586	0	0	0	0	0	0	0	0	0.0252342	0
NC_000001.11:g.225845226A>G	1	225845226	A	G	1.43146	1	1	0.000233322	0	0	0	0	0	0	0	0.00520725	0	0
NC_000001.11:g.225845944T>A	1	225845944	T	A	-3.11282	0	0	0.176614	0	0.167551	0.283316	0.236322	0.0830544	0.189424	0	0.302461	0.422004	0.189254
NC_000001.11:g.226308741G>C	1	226308741	G	C	-10.7394	0.015748	0.015748	0.000571119	0	0	0	0	0	0	0	0.0122737	0	0
NC_000001.11:g.226360998C>A	1	226360998	C	A	4.19675	0.976378	0.976378	0.00176826	0	0.0026857	0	0	0.000528561	0.00347414	0	0	0	0
NC_000001.11:g.226519915A>G	1	226519915	A	G	-5.41394	0	0	0.16271	0	0.0922787	0.214054	0.0469275	0.270723	0.117853	0.101265	0.164049	0.10486	0.141718
NC_000001.11:g.226572813G>A	1	226572813	G	A	3.63785	0	0	0.00656282	0	0	0	0	0.0195311	0.00242176	0	0	0	0.00413271
NC_000001.11:g.226609634G>A	1	226609634	G	A	-5.20867	0	0	0.0038505	0	0.000178251	0	0	0.0113878	0.00130104	0	0	0	0
NC_000001.11:g.226666088G>A	1	226666088	G	A	0.219691	0.0228346	0.0228346	0.0119195	0	0.000178245	0	0	0.0351071	0.00295414	0	0	0	0.00759619
NC_000001.11:g.226673600T>C	1	226673600	T	C	1.7426	0	0	0.0121727	0	0	0	0	0.0359722	0.00295208	0	0	0	0.00760889
NC_000001.11:g.226722858G>T	1	226722858	G	T	1.56613	0	0	0.000189839	0	0	0	0	0	0	0	0.00406744	0	0
NC_000001.11:g.226725810G>A	1	226725810	G	A	-6.71712	0	0	0.00291028	0	0.00170059	0	0	0.00682056	0.00130088	0	0	0	0
NC_000001.11:g.226992589G>A	1	226992589	G	A	0.083254	0	0	0.00285813	0	0.00017827	0	0	0.00866068	0.000696125	0	0	0	0
NC_000001.11:g.227015112T>C	1	227015112	T	C	4.50725	0	0	0.0994388	0	0.00232446	0	0	0.256174	0.045306	0	0.00366229	0	0.0539708
NC_000001.11:g.227072183G>A	1	227072183	G	A	4.73508	0	0	0.317264	0	0.404577	0.251709	0.473784	0.200191	0.266895	0.162752	0.20843	0.00488099	0.337361
NC_000001.11:g.227195314T>A	1	227195314	T	A	0.25558	0.0471496	0.0471496	0.320124	0	0.257756	0.426546	0.25732	0.216632	0.492805	0.209349	0.420582	0.653449	0.311809
NC_000001.11:g.227731401C>T	1	227731401	C	T	2.2413	0	0	0.0263735	0	0.000336135	0	0	0.074037	0.0117061	0	0.00196471	0	0.0196861
NC_000001.11:g.227733528G>A	1	227733528	G	A	-10.6925	0	0	0.0029629	0	0.00407431	0.00878799	0	0.0012087	0	0	0.00196107	0	0
NC_000001.11:g.227920811T>C	1	227920811	T	C	2.44726	0	0	0.00237863	0	0.00157456	0	0	0.000281179	0.00187283	0	0	0.0296685	0
NC_000001.11:g.228097585C>T	1	228097585	C	T	-12.8338	0	0	0.000761537	0	0.000178289	0	0	0.00184419	0	0	0	0.00341237	0
NC_000001.11:g.228098881G>A	1	228098881	G	A	-1.14031	0.976378	0.976378	0.00176595	0	0	0	0	0.00525214	0.00130058	0	0	0	0
NC_000001.11:g.228107635G>A	1	228107635	G	A	-3.73214	0	0	0.000698536	0	0.000336162	0	0	0.000280658	0	0	0.0109296	0	0
NC_000001.11:g.228143802G>A	1	228143802	G	A	-1.77852	0.0314331	0.0314331	0.341599	0	0.310737	0.406869	0.349231	0.350691	0.348969	0.484786	0.495713	0.261394	0.348391
NC_000001.11:g.228159349G>A	1	228159349	G	A	-0.468974	0	0	0.0169037	0	0	0	0	0.0487142	0.00544997	0	0.0036381	0	0.0138788
NC_000001.11:g.228214582C>G	1	228214582	C	G	-3.49411	0	0	0.364355	0	0.176105	0.221702	0.227506	0.599844	0.306522	0.125628	0.171689	0.3491	0.331346
NC_000001.11:g.228261320C>T	1	228261320	C	T	1.76591	0	0	0.00849764	0	0.0137937	0.00180942	0	0.00435907	0.00545814	0	0	0.00184092	0.00760889
NC_000001.11:g.228408666C>T	1	228408666	C	T	-2.30954	0	0	0.000303438	0	0	0	0	0.000527867	0.000695547	0	0	0.00184156	0
NC_000001.11:g.228496379A>T	1	228496379	A	T	-1.84396	0.00658268	0.00658268	0.0577715	0	0.00033609	0	0	0.157002	0.0197147	0	0	0	0.0494844
NC_000001.11:g.228650580C>G	1	228650580	C	G	1.19221	0.0787402	0.0787402	0.00204577	0	0	0	0	0.00613059	0.00130073	0	0	0	0
NC_000001.11:g.228743761A>G	1	228743761	A	G	-7.08084	0	0	0.00479036	0	0.000178236	0	0	0.0147395	0	0	0	0	0
NC_000001.11:g.228744719G>A	1	228744719	G	A	-0.952278	0	0	0.431438	0	0.502816	0.418297	0.514453	0.320521	0.34448	0.440983	0.530974	0.205105	0.420041
NC_000001.11:g.228948698G>C	1	228948698	G	C	11.1303	NA	NA	0.0699839	0	0.0484774	0.023207	0.0384061	0.0372072	0.135051	0.254491	0.0944336	0.299361	0.0927075
NC_000001.11:g.229087013T>A	1	229087013	T	A	-1.63536	0	0	0.00524414	0	0	0	0	0.016006	0.00130073	0	0	0	0
NC_000001.11:g.229157459G>A	1	229157459	G	A	0.836695	0	0	0.482742	0	0.497673	0.52144	0.530388	0.434594	0.529359	0.567123	0.511925	0.253273	0.489869
NC_000001.11:g.229516121T>G	1	229516121	T	G	-3.27902	0	0	0.00776467	0	0.000336207	0	0	0.0225978	0.00398341	0	0	0	0
NC_000001.11:g.229778161G>A	1	229778161	G	A	0.0688	0	0	0.0106798	0	0.00017826	0	0	0.0308045	0.00496816	0	0	0	0.00412922
NC_000001.11:g.230281268G>A	1	230281268	G	A	13.4126	0	0	0.0466912	0	0.0555823	0.0901439	0.0849619	0.0283684	0.0309932	0	0.0291226	0.00184347	0.0402402
NC_000001.11:g.230321234T>A	1	230321234	T	A	-2.00746	0	0	0.0471639	0	0.00195225	0.00548498	0	0.100719	0.0141976	0	0.0537651	0.203465	0.0353237
NC_000001.11:g.230327791A>G	1	230327791	A	G	-6.74312	0	0	0.469112	0	0.429275	0.380601	0.564226	0.526763	0.515985	0.368147	0.539051	0.294708	0.475313
NC_000001.11:g.230747369G>T	1	230747369	G	T	0.417804	1	1	0.00264496	0	0	0	0	0.0083303	0	0	0	0	0
NC_000001.11:g.230772141G>A	1	230772141	G	A	3.93989	0	0	0.000761256	0	0	0	0.00487273	0.00120854	0.00241978	0	0	0	0
NC_000001.11:g.230857426C>T	1	230857426	C	T	-2.87092	0.00810236	0.00810236	0.00358767	0	0.000631517	0	0	0.00995995	0.00130104	0	0	0	0.00761526
NC_000001.11:g.230882454G>A	1	230882454	G	A	4.24804	0	0	0.0288119	0	0.0387492	0.00683914	0.071752	0.00833379	0.0351087	0.0838705	0.0366864	0.00183966	0.0425157
NC_000001.11:g.231242637G>A	1	231242637	G	A	-1.02099	0.0869291	0.0869291	0.0160234	0	0.0205822	0.00407828	0.0294184	0.00524991	0.0260287	0	0.0148527	0	0.0328388
NC_000001.11:g.231549930C>A	1	231549930	C	A	3.5567	0	0	0.0377561	0	0.00144422	0	0	0.10501	0.00999839	0	0.00364881	0	0.0303836
NC_000001.11:g.231586865A>T	1	231586865	A	T	5.47881	0.00480315	0.00480315	0.0526313	0	0.0131368	0.00617715	0.0398562	0.12016	0.0497289	0	0.00817044	0	0.0751654
NC_000001.11:g.232041023C>T	1	232041023	C	T	-2.62799	0	0	0.275681	0	0.322183	0.239968	0.311578	0.184912	0.290958	0.363767	0.252975	0.244218	0.350049
NC_000001.11:g.232537149T>C	1	232537149	T	C	-0.11471	0.079937	0.079937	0.0500339	0	0.00244457	0	0.0197248	0.131572	0.0313681	0	0.00196398	0	0.0472017
NC_000001.11:g.232841606C>T	1	232841606	C	T	-1.69656	0.756142	0.756142	0.02205	0	0.00304072	0.00097022	0.0563986	0.0524543	0.010003	0	0.0409601	0	0.0168561
NC_000001.11:g.232949875G>C	1	232949875	G	C	0.124134	0	0	0.554122	0	0.537916	0.479279	0.586851	0.616604	0.474685	0.49734	0.537408	0.50822	0.550749
NC_000001.11:g.232986357G>A	1	232986357	G	A	-5.10871	0.0944882	0.0944882	0.000570485	0	0	0	0	0	0	0	0	0.0102715	0.00413621
NC_000001.11:g.232986368G>A	1	232986368	G	A	-4.13004	1	1	0.00023329	0	0.00017827	0.000966921	0	0	0	0	0	0.00184474	0
NC_000001.11:g.233028180A>T	1	233028180	A	T	-2.29776	0.107756	0.107756	0.00332907	0	0.005825	0	0	0.00163615	0.000695547	0	0	0	0.00413621
NC_000001.11:g.233064610C>T	1	233064610	C	T	4.08267	0	0	0.0182831	0	0.0236934	0.0119195	0.094244	0.00471537	0.017401	0	0.00521296	0.00340887	0.0277783
NC_000001.11:g.233148778G>A	1	233148778	G	A	3.2552	0	0	0.329564	0	0.0170276	0.00180637	0.0262813	0.637956	0.196254	0	0.129657	0.270858	0.274644
NC_000001.11:g.233246606C>G	1	233246606	C	G	1.69997	0	0	0.000245872	0	0.00017827	0	0	0	0	0	0.00363944	0	0
NC_000001.11:g.233293773G>A	1	233293773	G	A	15.6834	0	0	0.0169058	0	0.0210947	0.000967579	0.0309591	0.00416922	0.00999156	0	0.0222145	0.072299	0.0138903
NC_000001.11:g.233336720A>G	1	233336720	A	G	4.0703	0	0	0.0402278	0	0.0486188	0.116803	0.0441541	0.0113825	0.0267696	0.055396	0.00520346	0	0.0277783
NC_000001.11:g.233698536C>G	1	233698536	C	G	-2.85549	0.00585039	0.00585039	0.00703169	0	0.000911662	0	0	0.019404	0.00448196	0	0	0	0.00762804
NC_000001.11:g.233932045A>G	1	233932045	A	G	1.27125	0.00423622	0.00423622	0.321052	0	0.406008	0.228562	0.334479	0.127236	0.315159	0.368673	0.40039	0.412478	0.330307
NC_000001.11:g.234055915C>T	1	234055915	C	T	-1.51491	0.586591	0.586591	0.00848597	0	0	0	0	0.0249089	0.00295551	0	0	0	0.010813
NC_000001.11:g.234392505T>C	1	234392505	T	C	-0.83356	1	1	0.00237514	0	0	0	0	0.00749628	0	0	0	0	0
NC_000001.11:g.234527486A>C	1	234527486	A	C	-3.3058	0	0	0.679191	0	0.678485	0.680459	0.693147	0.455605	0.666131	0.691253	0.514264	0.229937	0.684605
NC_000001.11:g.234527779A>C	1	234527779	A	C	-1.53332	0	0	0.0421418	0	0.000912364	0	0	0.114961	0.020907	0	0	0	0.0353803
NC_000001.11:g.234527887T>C	1	234527887	T	C	1.06954	0	0	0.167212	0	0.0182845	0.00829571	0.0966863	0.38096	0.0875944	0	0.0635919	0.112891	0.153061
NC_000001.11:g.234607930C>G	1	234607930	C	G	0.157659	0	0	0.199681	0	0.00441097	0	0.0048752	0.462034	0.108673	0	0.00520536	0	0.16397
NC_000001.11:g.234675383G>A	1	234675383	G	A	-2.6387	0	0	0.00484198	0	0	0	0	0	0	0	0.00196689	0.0842168	0
NC_000001.11:g.234676207T>C	1	234676207	T	C	1.99478	0	0	0.00275185	0	0.000178265	0	0	0.00833311	0	0	0.00196325	0	0
NC_000001.11:g.235131423G>A	1	235131423	G	A	-1.25231	0.015685	0.015685	0.00204743	0	0	0	0	0.0059644	0.00187327	0	0	0	0
NC_000001.11:g.235420723C>T	1	235420723	C	T	-4.75139	0.0631181	0.0631181	0.00871072	0	0.000178265	0	0	0.0247753	0.00640268	0	0	0	0.00412922
NC_000001.11:g.235448656C>A	1	235448656	C	A	1.97918	0	0	0.00353711	0	0.000336189	0	0	0	0.00130164	0	0.00670955	0.0568655	0
NC_000001.11:g.235454094C>T	1	235454094	C	T	-7.66228	0.023622	0.023622	0.00159612	0	0.00268493	0	0	0	0	0	0.0067071	0	0.00413971
NC_000001.11:g.235475978C>T	1	235475978	C	T	-1.91414	0	0	0.46167	0	0.351334	0.374182	0.35189	0.471875	0.620464	0.505271	0.630247	0.692052	0.446943
NC_000001.11:g.235548106G>A	1	235548106	G	A	-2.34434	0	0	0.687134	0	0.681461	0.666237	0.671897	0.68862	0.665487	0.685314	0.689828	0.457841	0.679032
NC_000001.11:g.235695522A>C	1	235695522	A	C	-3.70936	0	0	0.000505189	0	0	0	0	0	0	0	0.0109178	0	0
NC_000001.11:g.235714753C>T	1	235714753	C	T	0.099643	0	0	0.00721631	0	0.00373519	0	0.00264147	0.00996785	0.00447937	0	0.0479304	0	0.00413621
NC_000001.11:g.235715450C>G	1	235715450	C	G	-1.84157	0	0	0.0154388	0	0.00063187	0	0	0.0443682	0.00640636	0	0	0	0.00412922
NC_000001.11:g.235723877C>T	1	235723877	C	T	-2.27417	0	0	0.00030358	0	0	0	0	0	0	0	0.00670467	0	0
NC_000001.11:g.235918076T>A	1	235918076	T	A	-0.71381	0	0	0.344382	0	0.424547	0.315645	0.499603	0.231258	0.317677	0.29979	0.159832	0.0102496	0.357253
NC_000001.11:g.236177201G>A	1	236177201	G	A	-0.18759	0	0	0.0417678	0	0.0518877	0.103028	0.0145418	0.0101187	0.0316938	0	0.0722566	0.00488763	0.0352954
NC_000001.11:g.236211415T>C	1	236211415	T	C	-0.700115	0	0	0.000761175	0	0	0	0	0.000527588	0.000695547	0	0	0.011498	0
NC_000001.11:g.236593685T>C	1	236593685	T	C	2.40645	0	0	0.0209387	0	0.00292236	0.00479168	0	0.00816831	0.096097	0	0.0135735	0.0828463	0.0251441
NC_000001.11:g.236831433C>G	1	236831433	C	G	-2.78455	0	0	0.000160841	0	0	0	0	0	0	0	0	0.00341353	0
NC_000001.11:g.236969886G>A	1	236969886	G	A	0.20319	0.209181	0.209181	0.037125	0	0.000336224	0	0	0.104257	0.00911863	0	0	0	0.0303102
NC_000001.11:g.236971820A>C	1	236971820	A	C	3.70371	0	0	0.00454548	0	0.00780337	0	0	0.00142505	0.00398433	0	0	0	0.00413621
NC_000001.11:g.237082811T>G	1	237082811	T	G	-3.90971	0	0	0.0462004	0	0.000336234	0	0	0.126271	0.0185747	0	0.00365016	0.00184347	0.0449263
NC_000001.11:g.237115484G>A	1	237115484	G	A	2.28464	0	0	0.101915	0	0.125534	0.290027	0.0469275	0.0315787	0.041094	0.097013	0.0528199	0	0.0752233
NC_000001.11:g.237638765A>C	1	237638765	A	C	-1.74203	0	0	0.518334	0	0.52947	0.581984	0.468937	0.512959	0.474399	0.598699	0.314581	0.541613	0.519137
NC_000001.11:g.237910361C>G	1	237910361	C	G	3.92943	0	0	0.0370952	0	0.00118203	0	0	0.103161	0.012561	0	0.0036381	0	0.0168008
NC_000001.11:g.239255367T>C	1	239255367	T	C	4.2828	0.00865354	0.00865354	0.31458	0	0.374368	0.313622	0.358574	0.161743	0.412955	0.162752	0.27595	0.180221	0.329692
NC_000001.11:g.239504241A>G	1	239504241	A	G	0.394621	0.0134646	0.0134646	0.0655315	0	0.000486817	0	0	0.17525	0.0264098	0	0.00521296	0	0.0562656
NC_000001.11:g.239691912T>C	1	239691912	T	C	-0.748626	0.984252	0.984252	0.00264623	0	0.00104799	0.0226911	0	0	0	0	0	0	0.00414322
NC_000001.11:g.239900641A>G	1	239900641	A	G	4.79004	0	0	0.0599725	0	0.00708529	0	0.0180347	0.150347	0.033071	0	0.0500548	0	0.0730768
NC_000001.11:g.239909513C>T	1	239909513	C	T	-5.61967	0	0	0.0853849	0	0.00118224	0	0	0.224211	0.0331255	0	0	0.00341704	0.0648837
NC_000001.11:g.239911774G>C	1	239911774	G	C	-0.061093	0	0	0.02423	0	0.032633	0.0821892	0.0162947	0.00416957	0.000696125	0	0	0	0.0138674
NC_000001.11:g.240083788G>C	1	240083788	G	C	-1.69506	0	0	0.0381978	0	0.00091404	0	0	0.105391	0.0159084	0	0.00198161	0	0.0279594
NC_000001.11:g.240489232A>T	1	240489232	A	T	-4.4566	0	0	0.397346	0	0.400728	0.38085	0.317417	0.452453	0.315039	0.307382	0.35345	0.215407	0.373733
NC_000001.11:g.240922467G>A	1	240922467	G	A	2.13649	0	0	0.106273	0	0.0658134	0.137811	0.0538401	0.183526	0.081037	0	0.0257117	0.00765889	0.100342
NC_000001.11:g.241320918C>A	1	241320918	C	A	-4.20639	0.117874	0.117874	0.0238211	0	0.0385257	0.00752833	0.0145346	0.00947618	0.0104277	0.00856917	0.0279529	0	0.010822
NC_000001.11:g.241356238G>A	1	241356238	G	A	-9.02686	0	0	0.040254	0	0.0620984	0.022129	0.0654897	0.0121875	0.0292826	0	0.0280509	0	0.0304081
NC_000001.11:g.241506493A>T	1	241506493	A	T	5.41286	0.00787402	0.00787402	0.000439089	0	0	0	0	0	0	0	0.00670467	0.00183712	0.00413271
NC_000001.11:g.241595329A>G	1	241595329	A	G	2.17551	0	0	0.591666	0	0.537983	0.482353	0.574642	0.63906	0.654744	0.547956	0.600718	0.681358	0.575347
NC_000001.11:g.241624533G>C	1	241624533	G	C	-3.80575	0	0	0.00182235	0	0	0	0	0	0	0	0.0367118	0	0
NC_000001.11:g.241632219C>T	1	241632219	C	T	2.09464	0	0	0.00440137	0	0.00125985	0	0	0.00225245	0.000697035	0	0.0122737	0.0525026	0.00413621
NC_000001.11:g.241877388C>T	1	241877388	C	T	-3.65075	0	0	0.0115983	0	0.000912001	0	0	0.0334233	0.00296172	0	0	0	0.0108671
NC_000001.11:g.242199200C>T	1	242199200	C	T	1.72035	0	0	0.0122315	0	0.0001784	0	0	0.0346641	0.00779211	0	0.00196908	0	0.00760889
NC_000001.11:g.242505813C>T	1	242505813	C	T	1.3212	0	0	0.000233251	0	0	0	0	0	0	0	0.00520536	0	0
NC_000001.11:g.243523944G>C	1	243523944	G	C	-2.47451	0.00612598	0.00612598	0.00153859	0	0	0	0	0	0	0	0	0.0294566	0
NC_000001.11:g.243595075G>T	1	243595075	G	T	-0.568073	0.486835	0.486835	0.000233254	0	0	0	0	0	0.00187305	0	0	0	0
NC_000001.11:g.243658076C>A	1	243658076	C	A	4.58813	0.0077874	0.0077874	0.0320949	0	0.000336306	0	0.00263739	0.0894468	0.0129817	0	0	0	0.0277335
NC_000001.11:g.244046581A>G	1	244046581	A	G	-0.163679	0.015748	0.015748	0.00780848	0	0.0103829	0.00479009	0	0.0030381	0.0162141	0	0	0	0.00761526
NC_000001.11:g.244326640C>T	1	244326640	C	T	-2.08421	0	0	0.111319	0	0.00182735	0	0	0.283064	0.049953	0	0	0	0.0947403
NC_000001.11:g.244559564C>G	1	244559564	C	G	4.48584	0	0	0.00253853	0	0.000773223	0	0.0262813	0.000280769	0	0	0.0291736	0	0
NC_000001.11:g.244618430T>A	1	244618430	T	A	-6.2896	0	0	0.672743	0	0.642479	0.652451	0.573322	0.692822	0.684275	0.681938	0.613583	0.68174	0.661808
NC_000001.11:g.244640732C>T	1	244640732	C	T	-2.61055	0.172882	0.172882	0.000233364	0	0	0	0	0	0	0	0.00521106	0	0
NC_000001.11:g.244772891C>A	1	244772891	C	A	0.091948	0	0	0.0884778	0	0.0423036	0.00486039	0.0533323	0.188346	0.0585098	0.0088053	0.0240587	0.0019431	0.0720699
NC_000001.11:g.244792013C>T	1	244792013	C	T	5.71647	0.166827	0.166827	0.000570805	0	0.000178309	0	0	0.000280769	0.000696952	0	0.00817044	0	0
NC_000001.11:g.244841820G>A	1	244841820	G	A	-2.43515	0	0	0.014576	0	0.0168505	0.0640454	0.00263739	0.00204869	0.00398156	0	0	0	0.010822
NC_000001.11:g.244843525A>G	1	244843525	A	G	1.41361	0	0	0.401816	0	0.410537	0.305937	0.565638	0.429636	0.363504	0.455816	0.375558	0.0646828	0.454138
NC_000001.11:g.245090177C>T	1	245090177	C	T	6.22364	0	0	0.00374317	0	0.0017014	0	0	0.00915887	0.00242261	0	0	0	0
NC_000001.11:g.245110048C>G	1	245110048	C	G	-8.2558	0	0	0.149718	0	0.00321877	0	0	0.367176	0.0684107	0	0.00520725	0	0.0850258
NC_000001.11:g.245307826C>T	1	245307826	C	T	9.22253	0	0	0.0461133	0	0.00131465	0	0	0.127796	0.0117461	0	0	0	0.0278009
NC_000001.11:g.245670716T>C	1	245670716	T	C	-1.70314	0.0470551	0.0470551	0.00112818	0	0	0	0	0	0	0	0.0234387	0	0
NC_000001.11:g.245704551C>T	1	245704551	C	T	1.50475	0	0	0.0055678	0	0.00131356	0.0502242	0	0	0	0	0	0	0
NC_000001.11:g.245705455C>A	1	245705455	C	A	2.14431	0	0	0.00218729	0	0.000664614	0	0.00895107	0	0	0	0	0.03153	0.00414322
NC_000001.11:g.245757833G>A	1	245757833	G	A	1.63753	0	0	0.00044	0	0.000486961	0	0	0.000528701	0.000697366	0	0	0	0
NC_000001.11:g.245850185T>G	1	245850185	T	G	1.816	0	0	0.0549653	0	0.0763232	0.0786351	0.0108671	0.0194008	0.0572669	0.02209	0.0257298	0	0.0711403
NC_000001.11:g.245877554C>T	1	245877554	C	T	0.055401	0	0	0.0229039	0	0.00207747	0	0.0339576	0.0612565	0.0100064	0	0.00196544	0	0.0138674
NC_000001.11:g.245911657T>A	1	245911657	T	A	-1.40832	0.250646	0.250646	0.474965	0	0.344024	0.389939	0.326347	0.581151	0.471572	0.304866	0.640659	0.693093	0.473419
NC_000001.11:g.245999837G>A	1	245999837	G	A	3.95299	0.259843	0.259843	0.0485183	0	0.0117265	0	0.0180259	0.111271	0.0536598	0	0.00196471	0	0.0831352
NC_000001.11:g.246079502T>A	1	246079502	T	A	3.30926	0.580929	0.580929	0.0585079	0	0.0455782	0.0215759	0.0309442	0.0907957	0.0295825	0	0.159832	0.00895256	0.0377684
NC_000001.11:g.246194486C>T	1	246194486	C	T	9.70836	0	0	0.0321914	0	0.0435109	0.0848816	0.00894654	0.00948221	0.00956667	0	0.0268522	0	0.022413
NC_000001.11:g.246287251A>G	1	246287251	A	G	-0.168555	0	0	0.0298297	0	0.00232239	0.00180332	0	0.0797031	0.0216143	0	0	0	0.0168284
NC_000001.11:g.246471705G>A	1	246471705	G	A	-3.46898	0.511811	0.511811	0.00599974	0	0.00561137	0	0	0.00142542	0.0234889	0	0	0	0.0168146
NC_000001.11:g.246540230T>A	1	246540230	T	A	42.9006	0	0	0.690063	0	0.660979	0.671985	0.651832	0.624778	0.686815	0.584086	0.596502	0.561051	0.687503
NC_000001.11:g.246664496A>C	1	246664496	A	C	33.0727	0	0	0.00527508	0	0.000954305	0	0.00489761	0.00228038	0.0279059	0	0.00525907	0.00954746	0
NC_000001.11:g.246762983G>C	1	246762983	G	C	0.591042	0	0	0.030452	0	0.00729176	0.0978476	0.00894654	0.00264998	0.000696538	0	0.0161266	0.282338	0.0251645
NC_000001.11:g.247063348C>T	1	247063348	C	T	8.05555	0.0165827	0.0165827	0.0183025	0	0.000336894	0	0	0.0522988	0.00663879	0	0.00523399	0	0.00766018
NC_000001.11:g.247144431T>G	1	247144431	T	G	-3.15049	0.105874	0.105874	0.201325	0	0.189257	0.0832513	0.181545	0.276157	0.195169	0.055396	0.0668348	0.00341237	0.23444
NC_000001.11:g.247155359T>A	1	247155359	T	A	-1.11506	0	0	0.0466272	0	0.0674218	0.0465091	0.132692	0.0134312	0.0285738	0.00856917	0.023381	0.00183776	0.0379198
NC_000001.11:g.247158689G>C	1	247158689	G	C	5.09885	0	0	0.00148354	0	0	0	0	0.00454616	0	0	0	0	0.00413971
NC_000001.11:g.247304496T>C	1	247304496	T	C	-2.17426	0.0937323	0.0937323	0.00171213	0	0	0	0	0.00543833	0	0	0	0	0
NC_000001.11:g.247336561G>A	1	247336561	G	A	0.571842	0	0	0.00826487	0	0.00048644	0	0	0.0228813	0.0073461	0	0	0	0.00413271
NC_000001.11:g.247490819A>G	1	247490819	A	G	-1.59381	0	0	0.0293436	0	0.0371885	0.0154451	0.103108	0.00578223	0.0249431	0.0450232	0.0774922	0	0.0561334
NC_000001.11:g.247671732C>T	1	247671732	C	T	-0.35715	0	0	0.635445	0	0.6527	0.623149	0.632162	0.609242	0.590787	0.666909	0.653203	0.671948	0.646585
NC_000001.11:g.247673387T>C	1	247673387	T	C	-1.7125	0	0	0.0267603	0	0.00110189	0	0	0.0722871	0.00780436	0	0.00444801	0.00234653	0.0217065
NC_000001.11:g.248063603G>A	1	248063603	G	A	-2.38723	0	0	0.0187805	0	0.000486284	0	0	0.0542675	0.00592705	0	0	0	0.00413271
NC_000001.11:g.248146536T>C	1	248146536	T	C	5.83576	0	0	0.0376891	0	0.000336252	0	0	0.105269	0.0125653	0	0	0	0.0303346
NC_000001.11:g.248326436T>A	1	248326436	T	A	-3.44828	0	0	0.00346646	0	0.00135989	0	0	0	0	0	0.00520915	0.0515512	0
NC_000001.11:g.248363075C>T	1	248363075	C	T	5.49859	0	0	0.0127228	0	0.000178274	0	0	0.0373616	0.00398202	0	0	0	0.00412922
NC_000001.11:g.248699216T>C	1	248699216	T	C	5.9396	0	0	0.570541	0	0.372968	0.486951	0.43877	0.682899	0.431773	0.397571	0.445632	0.44911	0.478692
NC_000001.11:g.248810039G>A	1	248810039	G	A	1.75011	0	0	8.50002e-05	0	0	0	0	0.000280856	0	0	0	0	0
NC_000001.11:g.248811843T>C	1	248811843	T	C	-16.8458	0	0	0.00187982	0	0.00017838	0	0	0.0028452	0.00242148	0	0	0.016392	0
NC_000002.12:g.40512G>A	2	40512	G	A	0.335492	0	0	0.0135916	0	0.000336108	0	0	0.0389619	0.00686886	0	0	0	0
NC_000002.12:g.42057C>T	2	42057	C	T	2.97821	0	0	0.00493993	0	0	0	0	0	0	0	0.0894003	0.00183776	0.00414322
NC_000002.12:g.227684G>A	2	227684	G	A	-2.51404	0	0	0.612095	0	0.645139	0.672563	0.627077	0.471497	0.584021	0.569448	0.58923	0.676905	0.613434
NC_000002.12:g.337129C>T	2	337129	C	T	3.08015	0.0455433	0.0455433	0.00484041	0	0.000178251	0	0	0.000988877	0	0	0.00363944	0.0795855	0
NC_000002.12:g.987186C>A	2	987186	C	A	-2.65536	0	0	0.000303595	0	0.000178255	0	0	0	0	0	0.00520915	0	0
NC_000002.12:g.1019814C>A	2	1019814	C	A	4.98205	0.00692913	0.00692913	0.0197958	0	0.000178429	0	0	0.0564853	0.00780194	0	0	0.00184538	0.0108671
NC_000002.12:g.1243724G>A	2	1243724	G	A	13.5101	0	0	0.430769	0	0.488015	0.359285	0.414372	0.382421	0.371126	0.540204	0.380892	0.295754	0.416681
NC_000002.12:g.1251100G>A	2	1251100	G	A	-2.89224	0	0	0.000885757	0	0.000336171	0	0	0.000280707	0	0	0	0.0139757	0
NC_000002.12:g.1306259G>A	2	1306259	G	A	3.42142	0	0	0.1346	0	0.0109652	0.00180759	0	0.331677	0.0542908	0	0	0	0.103861
NC_000002.12:g.1466117T>C	2	1466117	T	C	-4.27726	0.00472441	0.00472441	0.09227	0	0.000911395	0	0	0.241658	0.031337	0	0.00196325	0	0.0668313
NC_000002.12:g.1478845G>A	2	1478845	G	A	0.745842	0.00238583	0.00238583	0.000241539	0	0	0	0	0.000591638	0	0	0.00199506	0	0
NC_000002.12:g.1541509A>C	2	1541509	A	C	8.56668	0.0231496	0.0231496	0.00786804	0	0.00017838	0	0	0.0230531	0.00242572	0	0	0	0.010849
NC_000002.12:g.1547398A>G	2	1547398	A	G	3.72684	0	0	0.076407	0	0.00220107	0	0	0.20041	0.0341215	0	0.00196471	0.00185115	0.0627604
NC_000002.12:g.1556861T>C	2	1556861	T	C	0.822174	0	0	0.583585	0	0.501543	0.568652	0.370128	0.684874	0.532819	0.385218	0.576694	0.474431	0.54403
NC_000002.12:g.1684345A>C	2	1684345	A	C	6.11678	0	0	0.0548231	0	0.0006316	0	0	0.14931	0.0201055	0	0	0	0.0377383
NC_000002.12:g.1790594C>T	2	1790594	C	T	1.7066	0.519685	0.519685	0.000303478	0	0	0	0	0.000988834	0	0	0	0	0
NC_000002.12:g.1827790C>T	2	1827790	C	T	6.7175	0	0	0.10337	0	0.00207747	0	0	0.266114	0.0420681	0	0.00196908	0	0.0689122
NC_000002.12:g.2014558G>A	2	2014558	G	A	-2.88985	0	0	0.00148052	0	0.000911468	0	0	0.000988834	0	0	0.017364	0	0
NC_000002.12:g.2149148T>C	2	2149148	T	C	7.14076	0	0	0.0497878	0	0.00959984	0.00259046	0.0987112	0.122206	0.0197257	0	0.00957724	0	0.0401761
NC_000002.12:g.2290654G>A	2	2290654	G	A	2.34558	0	0	0.637908	0	0.648881	0.655419	0.669195	0.644968	0.530926	0.605572	0.692995	0.398404	0.618993
NC_000002.12:g.2908319C>T	2	2908319	C	T	-0.445347	0	0	0.000505352	0	0	0	0	0	0	0	0.0109217	0	0
NC_000002.12:g.2938424C>G	2	2938424	C	G	3.30138	0	0	0.680037	0	0.614472	0.58263	0.67528	0.604134	0.640216	0.41347	0.638202	0.595243	0.682967
NC_000002.12:g.3019106T>G	2	3019106	T	G	1.43457	0	0	0.0039255	0	0.00033608	0	0	0.0107115	0.00347011	0	0	0	0.00759619
NC_000002.12:g.3229769T>C	2	3229769	T	C	4.27358	0.133701	0.133701	0.00269751	0	0	0	0	0.00749344	0.00347092	0	0	0	0
NC_000002.12:g.3251315G>T	2	3251315	G	T	3.41395	0	0	0.0194789	0	0.00017826	0	0	0.0560456	0.00447781	0	0	0	0.0251237
NC_000002.12:g.3581368A>C	2	3581368	A	C	5.1834	0	0	0.000590212	0	0	0	0	0.000280583	0	0	0	0.0102474	0
NC_000002.12:g.3676569G>A	2	3676569	G	A	0.395493	0.00506299	0.00506299	0.00389607	0	0.000178309	0.000968402	0	0.0112338	0.00130196	0	0.00364211	0	0
NC_000002.12:g.4140761T>C	2	4140761	T	C	1.9218	0	0	0.662922	0	0.684842	0.667194	0.660933	0.568698	0.667688	0.686602	0.689173	0.687551	0.672817
NC_000002.12:g.4627805G>A	2	4627805	G	A	10.0021	0	0	0.0200614	0	0.026721	0.0494544	0	0.00506401	0.0108782	0	0.0234635	0.00184666	0.0303102
NC_000002.12:g.5401256A>G	2	5401256	A	G	-3.84128	0	0	0.0564495	0	0.000486271	0	0	0.151906	0.025667	0	0.00196325	0	0.0472391
NC_000002.12:g.6398112C>G	2	6398112	C	G	0.903828	0	0	0.00651819	0	0	0	0	0.0196853	0.00130104	0	0	0	0.00413271
NC_000002.12:g.6650925C>T	2	6650925	C	T	-2.58802	0	0	0.0159569	0	0	0	0	0.0464435	0.00545499	0	0	0	0.00761526
NC_000002.12:g.6828395A>T	2	6828395	A	T	2.40787	0	0	0.0135477	0	0.000178245	0	0	0.0394083	0.00496759	0	0	0	0.00759619
NC_000002.12:g.6865238A>C	2	6865238	A	C	-17.2868	0.0393701	0.0393701	0.0183517	0	0.000181612	NA	NA	0.0535796	0.00447461	NA	NA	NA	0.00413263
NC_000002.12:g.6896341A>C	2	6896341	A	C	-0.92428	0	0	0.633532	0	0.643861	0.611345	0.527651	0.657474	0.551466	0.66322	0.629583	0.525567	0.629314
NC_000002.12:g.6898517G>A	2	6898517	G	A	-2.11847	0	0	0.218529	0	0.13555	0.081987	0.155024	0.334853	0.270638	0.159204	0.324079	0.155072	0.199361
NC_000002.12:g.7039830C>T	2	7039830	C	T	-2.08023	0	0	0.244141	0	0.288853	0.123264	0.356814	0.186168	0.227946	0.0700543	0.382193	0.0127567	0.288175
NC_000002.12:g.7057036G>A	2	7057036	G	A	-1.76435	0.622992	0.622992	0.00994733	0	0.000178251	0	0	0.0292762	0.00295449	0	0.00196544	0	0
NC_000002.12:g.7378774C>A	2	7378774	C	A	-2.52394	0	0	0.00190848	0	0.00298247	0	0	0.000528121	0.00130164	0	0.00670467	0	0
NC_000002.12:g.7476184C>G	2	7476184	C	G	3.42807	0.00144094	0.00144094	0.00312141	0	0	0	0	0.000989093	0.00448144	0	0.0377795	0.0127525	0.00760253
NC_000002.12:g.8050808C>T	2	8050808	C	T	0.692332	0	0	0.0162345	0	0.000336216	0	0	0.000763083	0	0	0.256787	0	0
NC_000002.12:g.8092376C>T	2	8092376	C	T	5.69001	0	0	0.000233361	0	0	0	0	0	0.00187283	0	0	0	0
NC_000002.12:g.8682146C>T	2	8682146	C	T	-9.56185	0	0	0.000439284	0	0.000631584	0	0	0	0.00130073	0	0	0	0
NC_000002.12:g.8875903T>C	2	8875903	T	C	1.58559	0	0	0.00118743	0	0	0	0	0.00360792	0	0	0.00196253	0	0
NC_000002.12:g.8903014T>A	2	8903014	T	A	1.20509	0.0138425	0.0138425	0.0030168	0	0	0	0	0.00898941	0.00130119	0	0	0	0.00413621
NC_000002.12:g.9113852C>T	2	9113852	C	T	2.35945	0	0	0.00532432	0	0	0	0	0.000280484	0	0	0.0966836	0	0.00413271
NC_000002.12:g.9290908A>G	2	9290908	A	G	-2.19892	0	0	8.49754e-05	0	0.000178251	0	0	0	0	0	0	0	0
NC_000002.12:g.9451915A>G	2	9451915	A	G	10.0194	0.00344094	0.00344094	0.000699611	0	0	0	0	0	0	0	0	0.0142846	0
NC_000002.12:g.9512770T>C	2	9512770	T	C	1.1254	0.0226142	0.0226142	0.010943	0	0.0172031	0	0.012725	0.00647906	0.00545311	0	0	0	0.010813
NC_000002.12:g.9576044C>T	2	9576044	C	T	-4.80969	0	0	0.00753738	0	0.00698035	0	0.00263739	0.00699983	0.00347374	0.180022	0	0	0.00762165
NC_000002.12:g.9639808G>A	2	9639808	G	A	-3.47362	0	0	0.0298365	0	0.00182716	0	0	0.0813807	0.0150189	0	0.00561915	0	0.0224495
NC_000002.12:g.9655628T>C	2	9655628	T	C	4.65017	0.471858	0.471858	0.653794	0	0.555818	0.556712	0.555267	0.637094	0.568437	0.521617	0.554821	0.52526	0.641894
NC_000002.12:g.9753937C>G	2	9753937	C	G	4.30805	0	0	0.00821363	0	0	0	0	0.0250289	0.000695712	0	0	0	0
NC_000002.12:g.9805159G>T	2	9805159	G	T	-2.5707	0	0	0.00016085	0	0	0	0	0	0	0	0.0036381	0	0
NC_000002.12:g.10052942A>T	2	10052942	A	T	9.18487	0	0	0.276018	0	0.349731	0.303742	0.388115	0.113739	0.274221	0.470058	0.270555	0.00628018	0.316797
NC_000002.12:g.10316460G>A	2	10316460	G	A	2.41038	0	0	0.129052	0	0.113015	0.169812	0.0919192	0.0841612	0.176868	0.22479	0.156506	0.337711	0.138445
NC_000002.12:g.10446772C>T	2	10446772	C	T	2.55222	0.88189	0.88189	0.00884136	0	0.00642796	0	0.0197443	0.00205001	0.00187173	0	0.094309	0	0.010822
NC_000002.12:g.10455586G>A	2	10455586	G	A	1.71666	0	0	0.00237737	0	0.000773264	0	0	0.00142604	0.00130273	0	0.00197129	0.0305464	0
NC_000002.12:g.10604121A>G	2	10604121	A	G	8.87887	0	0	0.676249	0	0.692326	0.636252	0.656789	0.572875	0.686903	0.627825	0.68379	0.665715	0.691659
NC_000002.12:g.10633505T>C	2	10633505	T	C	4.3307	0.0279685	0.0279685	0.503642	0	0.610874	0.463568	0.631327	0.207698	0.5125	0.387302	0.385858	0.380036	0.549033
NC_000002.12:g.10634075G>A	2	10634075	G	A	-2.77461	0.0364961	0.0364961	0.0081299	0	0.00017828	0	0	0.00205125	0.00546003	0	0.00955999	0.117646	0
NC_000002.12:g.10720598C>G	2	10720598	C	G	1.75908	0	0	0.107494	0	0.00225471	0	0	0.274916	0.0462028	0	0.00363677	0	0.0731335
NC_000002.12:g.10722086G>A	2	10722086	G	A	-9.36873	0	0	0.0758141	0	0.00104772	0	0	0.201023	0.0313473	0	0	0	0.0472017
NC_000002.12:g.10753389C>T	2	10753389	C	T	3.54371	0	0	0.00762734	0	0.0140552	0.00259306	0	0.00142505	0.00130164	0	0.00196762	0.00183902	0.00413271
NC_000002.12:g.10753493C>A	2	10753493	C	A	6.55978	0.204724	0.204724	0.0011592	0	0.000952623	0	0.00488763	0.000282239	0.00400524	0	0	0	0
NC_000002.12:g.10766674C>T	2	10766674	C	T	-5.35656	0	0	0.00518421	0	0.00017826	0	0	0	0	0	0.0951552	0	0
NC_000002.12:g.10914198C>T	2	10914198	C	T	-1.3979	0.716535	0.716535	0.000783361	0	0	0	0	0.000280719	0.00241893	0	0.00954273	0	0
NC_000002.12:g.11403514T>C	2	11403514	T	C	0.231326	0	0	0.00269811	0	0	0	0	0.00849272	0	0	0	0	0
NC_000002.12:g.11447567C>G	2	11447567	C	G	0.460699	0	0	0.0281761	0	0.000356606	0	0	0.081505	0.0102791	0	0	0	0.0214796
NC_000002.12:g.11448133T>C	2	11448133	T	C	2.36323	0	0	0.00253799	0	0	0	0	0.00783816	0.000696125	0	0	0	0
NC_000002.12:g.11641492T>C	2	11641492	T	C	4.23488	0	0	0.0526963	0	0.00244547	0	0	0.141586	0.0242388	0	0.0036515	0	0.035352
NC_000002.12:g.11662531C>T	2	11662531	C	T	9.80994	0	0	0.0052789	0	0	0	0	0	0	0	0.00363544	0.0897157	0.00412922
NC_000002.12:g.11767802A>T	2	11767802	A	T	1.04953	1	1	0.000303427	0	0	0	0	0	0	0	0	0.00629291	0
NC_000002.12:g.11785209A>G	2	11785209	A	G	-16.6843	0	0	0.623148	0	0.622283	0.656681	0.548986	0.659861	0.565193	0.641702	0.583855	0.258585	0.588795
NC_000002.12:g.12067558C>T	2	12067558	C	T	-1.80808	0	0	0.065247	0	0.00118143	0	0	0.176151	0.0219867	0	0.00196471	0	0.0277111
NC_000002.12:g.12444939C>T	2	12444939	C	T	3.51065	0	0	0.0023231	0	0	0	0	0.00699539	0	0	0.00196908	0	0.00413271
NC_000002.12:g.12570260G>T	2	12570260	G	T	9.94605	NA	NA	0.0108995	0	0	0	0	0.0324732	0.00187283	0	0	0	0.00760889
NC_000002.12:g.13037387C>T	2	13037387	C	T	5.48315	0	0	0.000506084	0	0	0.000970882	0	0	0.00187613	0	0.00196908	0	0.00413971
NC_000002.12:g.13224464T>A	2	13224464	T	A	4.48857	0	0	0.692828	0	0.669121	0.659722	0.692053	0.506011	0.692563	0.572919	0.686895	0.657907	0.692761
NC_000002.12:g.13268852G>A	2	13268852	G	A	-1.48494	0	0	0.0385979	0	0.000632241	0	0	0.105746	0.019021	0	0	0	0.0304327
NC_000002.12:g.13724243G>T	2	13724243	G	T	8.07987	0	0	0.0169681	0	0.000912607	0	0	0.0482135	0.00594345	0	0	0.00341937	0.01084
NC_000002.12:g.14297648G>C	2	14297648	G	C	-3.8118	0	0	0.602322	0	0.67637	0.650433	0.642531	0.320613	0.568338	0.681938	0.590402	0.450975	0.642636
NC_000002.12:g.15222090G>T	2	15222090	G	T	0.689242	0	0	0.00767325	0	0.000336135	0	0	0.0217765	0.00497275	0	0	0	0.00759619
NC_000002.12:g.16376089C>A	2	16376089	C	A	3.55926	0	0	0.00215681	0	0.000178294	0	0	0	0	0	0.0409177	0	0.00413271
NC_000002.12:g.16974637G>A	2	16974637	G	A	-0.819944	0	0	0.0517357	0	0.000336098	0	0	0.139501	0.0256727	0	0.00954962	0.00184029	0.0377684
NC_000002.12:g.17375982G>A	2	17375982	G	A	1.51395	0	0	0.00665148	0	0	0	0	0	0.00592841	0	0.00717827	0.100429	0.00760889
NC_000002.12:g.17567343T>G	2	17567343	T	G	1.35527	0	0	0.144098	0	0.143406	0.0722536	0.127162	0.120034	0.159719	0.226968	0.167779	0.320735	0.164776
NC_000002.12:g.17695112T>C	2	17695112	T	C	-5.15314	0	0	8.4958e-05	0	0	0	0	0	0	0	0.00196325	0	0
NC_000002.12:g.17767449G>A	2	17767449	G	A	0.791342	0	0	0.0295352	0	0.00033627	0	0	0.0819528	0.0154322	0	0	0	0.0251237
NC_000002.12:g.18635117T>C	2	18635117	T	C	-1.85485	0.291992	0.291992	0.0844353	0	0.00157315	0	0	0.219906	0.0420407	0	0	0	0.0627114
NC_000002.12:g.18691901T>C	2	18691901	T	C	5.76178	0.00255118	0.00255118	0.00389358	0	0.000911662	0	0	0.00995829	0.00347132	0	0	0	0.00413271
NC_000002.12:g.18937428T>C	2	18937428	T	C	-2.80615	0	0	0.0192221	0	0	0	0	0.0552056	0.00640636	0	0	0	0.01967
NC_000002.12:g.19489634G>A	2	19489634	G	A	0.53448	0	0	0.000505594	0	0.000631584	0	0	0.000528121	0	0	0.00196762	0	0
NC_000002.12:g.19717713G>A	2	19717713	G	A	-1.28813	0	0	0.000761664	0	0.000336162	0	0	0	0.00447937	0	0.00196689	0	0
NC_000002.12:g.19912745T>A	2	19912745	T	A	4.76576	0.250709	0.250709	0.0191766	0	0.0293574	0.00408508	0.0180347	0.00664724	0.0197213	0	0.00364211	0	0.047314
NC_000002.12:g.19991671T>C	2	19991671	T	C	-0.321043	0	0	0.28389	0	0.318625	0.360955	0.329492	0.0974641	0.301186	0.193317	0.401006	0.54049	0.296659
NC_000002.12:g.20202752G>A	2	20202752	G	A	-1.45297	0	0	0.00968121	0	0.00157348	0	0	0.0251874	0.0100006	0	0.00196471	0	0.00413621
NC_000002.12:g.20248777A>G	2	20248777	A	G	-0.925193	1	1	0.000738466	0	0.000336098	0	0	0	0	0	0.00364077	0.00947523	0
NC_000002.12:g.20271511G>A	2	20271511	G	A	-6.0144	0	0	0.00179758	0	0.000952343	0	0	0.000763952	0	0	0.0257478	0	0
NC_000002.12:g.20286565T>A	2	20286565	T	A	0.641921	0	0	0.594497	0	0.639014	0.610656	0.647661	0.46822	0.607437	0.638023	0.627643	0.496214	0.620662
NC_000002.12:g.20415728T>G	2	20415728	T	G	-10.3477	0	0	0.000233344	0	0	0	0	0.00076265	0	0	0	0	0
NC_000002.12:g.20448480T>C	2	20448480	T	C	-1.71435	0	0	0.0113034	0	0.0163223	0.004081	0.00263875	0.00481319	0.0121271	0.0503701	0.0115119	0.00183776	0.00413271
NC_000002.12:g.20536575G>A	2	20536575	G	A	4.7735	0	0	0.00379259	0	0.00407442	0	0.00263604	0.000989222	0.00398248	0	0.0233975	0	0.00762165
NC_000002.12:g.20583937G>C	2	20583937	G	C	8.14221	0	0	0.00374827	0	0	0	0	0.000527959	0	0	0.0686857	0	0
NC_000002.12:g.20676516G>A	2	20676516	G	A	3.77699	0	0	0.000388629	0	0	0	0	0.00127004	0	0	0	0	0
NC_000002.12:g.20678640T>A	2	20678640	T	A	6.53946	0	0	0.00432769	0	0.000183106	NA	NA	0.0127688	0.00130217	NA	NA	NA	0.00413263
NC_000002.12:g.20678678C>T	2	20678678	C	T	6.074	0	0	0.00429504	0	0	0	0	0.0133864	0	0	0	0	0
NC_000002.12:g.20683737A>C	2	20683737	A	C	2.33395	0	0	0.00946131	0	0.00452126	0	0.165299	0.000280571	0.00242063	0	0.0122474	0	0
NC_000002.12:g.21143452G>A	2	21143452	G	A	3.61407	0	0	0.281284	0	0.34139	0.270395	0.344203	0.0997493	0.29641	0.378897	0.320871	0.437266	0.312835
NC_000002.12:g.21260974C>T	2	21260974	C	T	-3.80598	0	0	0.0216515	0	0.000911444	0	0	0.00699036	0.130031	0	0	0	0.0277335
NC_000002.12:g.21559563A>G	2	21559563	A	G	-5.11544	0	0	0.023338	0	0.00104766	0	0	0.0653976	0.0112902	0	0	0	0.010813
NC_000002.12:g.22464527G>A	2	22464527	G	A	6.96835	0	0	0.0112404	0	0.00960131	0.0268693	0	0.00560607	0.0104324	0	0	0.0506456	0.0138903
NC_000002.12:g.22511347G>A	2	22511347	G	A	-1.68426	0	0	0.00470269	0	0.00304486	0	0.00264011	0.000528655	0.0235676	0	0.00364479	0	0.00760889
NC_000002.12:g.23044892A>G	2	23044892	A	G	2.33405	0.0108189	0.0108189	0.395884	0	0.445791	0.514199	0.370405	0.266406	0.341768	0.401606	0.399971	0.467029	0.359423
NC_000002.12:g.23184828T>C	2	23184828	T	C	3.49959	0	0	0.00356831	0	0.000178245	0.000966429	0	0.00489323	0.000695547	0	0.00815271	0.0335113	0.00412922
NC_000002.12:g.23184982C>A	2	23184982	C	A	1.02553	0	0	0.00037228	0	0.000486453	0	0	0.000528236	0	0	0	0	0
NC_000002.12:g.23616188C>T	2	23616188	C	T	0.902375	0	0	0.0102913	0	0	0	0	0.0301614	0.00347253	0	0	0	0.010813
NC_000002.12:g.23682427C>A	2	23682427	C	A	1.86666	0	0	0.0203253	0	0.0298257	0.00616694	0.0127187	0.00360946	0.0242092	0.133367	0.0036381	0	0.0303102
NC_000002.12:g.23708000C>T	2	23708000	C	T	1.31966	0	0	0.0736808	0	0.0786013	0.0199741	0.0145274	0.0916906	0.0691754	0.133367	0.0313037	0.00184029	0.0927075
NC_000002.12:g.23708166C>A	2	23708166	C	A	2.83683	0	0	0.691608	0	0.692889	0.690863	0.691386	0.63431	0.664155	0.620219	0.688446	0.515041	0.693143
NC_000002.12:g.23734780T>C	2	23734780	T	C	3.14607	0	0	0.000621847	0	0	0	0	0.000762583	0.00311649	0	0	0	0
NC_000002.12:g.24009145G>A	2	24009145	G	A	0.577431	0.0306299	0.0306299	0.0144476	0	0	0	0	0.0408417	0.00955577	0	0	0	0.00759619
NC_000002.12:g.24148850C>G	2	24148850	C	G	0.755683	0	0	0.00767439	0	0.0127637	0.0088053	0	0.00264907	0.00130211	0	0	0.00183966	0.00762804
NC_000002.12:g.24173143G>C	2	24173143	G	C	-3.30924	0.262094	0.262094	0.0043951	0	0.00697999	0.0100643	0	0.00120928	0	0	0	0	0
NC_000002.12:g.24253944A>C	2	24253944	A	C	-2.12715	0.0708661	0.0708661	0.0655315	0	0.000631719	0	0	0.18517	0.0178031	0	0	0	0.0292104
NC_000002.12:g.24360951T>G	2	24360951	T	G	-3.78066	0	0	0.000761428	0	0	0	0	0	0	0	0.0161152	0	0
NC_000002.12:g.24454523T>C	2	24454523	T	C	-2.48541	0.00787402	0.00787402	0.00153888	0	0	0	0	0.00379662	0.00130119	0	0.00669981	0	0
NC_000002.12:g.24625824A>G	2	24625824	A	G	0.086512	0	0	0.037584	0	0.00183096	0	0	0.101273	0.0228341	0	0	0	0.0379503
NC_000002.12:g.24792644A>G	2	24792644	A	G	-11.6794	0.11752	0.11752	0.0161419	0	0	0	0	0.047436	0.00295208	0	0.0019618	0	0.00760889
NC_000002.12:g.24838650C>T	2	24838650	C	T	-6.36095	0	0	0.00753401	0	0.000178274	0	0	0.0223248	0.00187108	0	0.0019618	0	0.00413271
NC_000002.12:g.24889410G>A	2	24889410	G	A	-1.09925	0	0	0.00765569	0	0.0127572	0	0	0.00225205	0.00347333	0	0.0134087	0	0.00760889
NC_000002.12:g.24921919G>A	2	24921919	G	A	2.42985	0.863528	0.863528	0.00230338	0	0.000492087	0	0	0.000537826	0	0	0.0388437	0	0.00420024
NC_000002.12:g.25157704G>A	2	25157704	G	A	-0.650094	0	0	0.62244	0	0.64011	0.693147	0.649073	0.371362	0.687402	0.628351	0.688849	0.671692	0.619047
NC_000002.12:g.25291560C>T	2	25291560	C	T	-4.71783	0	0	0.0041942	0	0.00677211	0.00258871	0	0.001424	0.00295104	0	0.00520346	0	0
NC_000002.12:g.25321227G>C	2	25321227	G	C	-2.49549	0	0	0.0172809	0	0.000336243	0	0	0.0491449	0.00956995	0	0	0	0.00413971
NC_000002.12:g.25414304C>A	2	25414304	C	A	-1.96245	0	0	0.000330938	0	0.00017826	0	0	0.000280844	0	0	0.00363544	0	0
NC_000002.12:g.25439140G>A	2	25439140	G	A	-0.772284	0	0	0.00595051	0	0.00017827	0	0	0.0175347	0.000695795	0	0	0	0.0138788
NC_000002.12:g.25478915C>T	2	25478915	C	T	-0.864645	0	0	0.00454526	0	0	0	0	0.0138427	0.00130134	0	0	0	0
NC_000002.12:g.25747598A>G	2	25747598	A	G	-1.88778	0	0	0.159266	0	0.216678	0.243983	0.169954	0.0513464	0.0909139	0.436163	0.113321	0.00183712	0.164209
NC_000002.12:g.25765470G>A	2	25765470	G	A	14.2326	0	0	0.0655451	0	0.0024474	0	0	0.174973	0.0272734	0	0.00197275	0.00184474	0.0355801
NC_000002.12:g.25802005G>A	2	25802005	G	A	-2.56005	0	0	0.00153943	0	0	0	0	0.00453976	0.00130288	0	0	0	0
NC_000002.12:g.25854853C>A	2	25854853	C	A	-2.82976	0.0138268	0.0138268	0.62845	0	0.6274	0.522057	0.587693	0.678203	0.57024	0.682908	0.589519	0.292117	0.608245
NC_000002.12:g.25982832T>C	2	25982832	T	C	-17.8983	0	0	0.0118553	0	0	0	0	0.0355665	0.00130365	0	0	0	0.00414674
NC_000002.12:g.26032561G>A	2	26032561	G	A	-2.97709	0.115866	0.115866	0.0678091	0	0.0999578	0.118992	0.036925	0.0217703	0.0327459	0.0156171	0.00196325	0	0.0539708
NC_000002.12:g.26236008C>T	2	26236008	C	T	-0.020159	0	0	0.0439963	0	0.00170077	0	0	0.119829	0.01934	0	0	0	0.0352954
NC_000002.12:g.26326348C>T	2	26326348	C	T	-0.653175	0.114213	0.114213	0.0401148	0	0	0	0	0.109502	0.0212546	0	0.00196253	0	0.0402081
NC_000002.12:g.26346312C>T	2	26346312	C	T	-21.0438	0.559055	0.559055	0.0108953	0	0.0187848	0.00548498	0	0.0024491	0.00592568	0	0.00520156	0	0.010813
NC_000002.12:g.26389536G>A	2	26389536	G	A	-0.134354	0.992126	0.992126	0.00280857	0	0.00131415	0	0	0	0.00130333	0	0.00196982	0.0395581	0.00414674
NC_000002.12:g.26562396C>T	2	26562396	C	T	-15.6887	0	0	0.00744046	0	0	0	0	0.022443	0.00130073	0	0	0	0.00412922
NC_000002.12:g.26624503G>A	2	26624503	G	A	-2.68972	0	0	0.00130644	0	0.000773078	0	0	0.0018449	0.000696456	0	0.00815856	0	0.00413971
NC_000002.12:g.26989359T>C	2	26989359	T	C	-3.39404	0	0	0.111554	0	0.00118213	0	0	0.286178	0.0387775	0	0.00196253	0	0.0890291
NC_000002.12:g.27098338T>G	2	27098338	T	G	-1.18614	0	0	0.691923	0	0.665693	0.64402	0.674523	0.622466	0.687133	0.691378	0.618329	0.557389	0.687886
NC_000002.12:g.27119879G>A	2	27119879	G	A	2.52034	0	0	0.00275239	0	0	0	0	0.000280769	0	0	0.0519757	0	0.00413271
NC_000002.12:g.27130409C>G	2	27130409	C	G	-0.160226	0	0	0.00584465	0	0.00104766	0	0	0.0165037	0.00130164	0	0	0	0.00761526
NC_000002.12:g.27254370C>G	2	27254370	C	G	-5.49115	0	0	0.000439499	0	0	0	0	0	0	0	0	0.00765373	0.00413271
NC_000002.12:g.27281306G>A	2	27281306	G	A	-5.07888	0.00787402	0.00787402	0.060684	0	0.00407495	0	0.00263604	0.156886	0.043401	0	0	0	0.0378288
NC_000002.12:g.27281879C>A	2	27281879	C	A	-7.53074	0	0	0.000169992	0	0.00017827	0	0	0.000280695	0	0	0	0	0
NC_000002.12:g.27355067G>C	2	27355067	G	C	-7.50789	0.0128346	0.0128346	0.000439431	0	0	0	0	0	0	0	0	0.00896155	0
NC_000002.12:g.27380981C>T	2	27380981	C	T	-19.4673	0	0	0.0154682	0	0.0231125	0.000967414	0.0294041	0.00507488	0.0216215	0	0	0	0.010813
NC_000002.12:g.27441941G>T	2	27441941	G	T	-4.55933	0	0	0.0123522	0	0.000336315	0	0	0.0357864	0.00398387	0	0	0	0.0138903
NC_000002.12:g.27642262A>C	2	27642262	A	C	-3.69694	0	0	0.00226678	0	0	0	0	0.00699125	0	0	0	0	0.00413271
NC_000002.12:g.27651178C>A	2	27651178	C	A	-5.78393	0.212835	0.212835	0.00142248	0	0	0	0	0	0	0	0	0.0262813	0.00413271
NC_000002.12:g.27705493G>A	2	27705493	G	A	-3.58013	0	0	0.00969327	0	0	0	0	0.0289083	0.00187525	0	0.00196982	0	0.00414322
NC_000002.12:g.27943694A>T	2	27943694	A	T	0.335006	0.929134	0.929134	0.000439169	0	0	0	0	0.00142431	0	0	0	0	0
NC_000002.12:g.28338643C>T	2	28338643	C	T	-4.20172	0	0	0.00688672	0	0.00429809	0.0506377	0	0	0.00130073	0	0	0	0
NC_000002.12:g.28365951A>G	2	28365951	A	G	1.40684	0	0	0.0173012	0	0.000486349	0	0	0.0479384	0.0129686	0	0	0.00183776	0.00760253
NC_000002.12:g.28577433G>A	2	28577433	G	A	6.05637	0.00732283	0.00732283	0.0429496	0	0	0	0	0.118362	0.0145977	0	0.00520346	0	0.0472017
NC_000002.12:g.28632105C>A	2	28632105	C	A	-2.38332	1	1	0.0656246	0	0.0888829	0.0396713	0.0602988	0.0162231	0.0696517	0	0.173692	0.00629929	0.0648837
NC_000002.12:g.28634932A>T	2	28634932	A	T	6.67376	0	0	0.00343949	0	0.00131454	0	0.00264011	0.00701408	0.000698113	0	0.017432	0	0
NC_000002.12:g.28708781T>G	2	28708781	T	G	-0.877633	0	0	0.0101643	0	0.016493	0.000967579	0	0.00342231	0.0112953	0	0	0.00183712	0.010822
NC_000002.12:g.28719206G>A	2	28719206	G	A	2.81608	0	0	0.0919288	0	0.136664	0.109887	0.0523947	0.0319649	0.0518481	0.00856917	0.06783	0	0.0927784
NC_000002.12:g.28726476A>G	2	28726476	A	G	-5.72386	0	0	0.117916	0	0.152904	0.220783	0.105304	0.0425338	0.103297	0.206192	0.0198181	0	0.12005
NC_000002.12:g.28726907A>G	2	28726907	A	G	-10.8676	0	0	0.634823	0	0.619251	0.603217	0.647554	0.669452	0.622662	0.693108	0.577508	0.593982	0.614573
NC_000002.12:g.28770316A>G	2	28770316	A	G	2.57941	0.00666929	0.00666929	0.00572553	0	0.00938144	0.00513098	0	0.00154917	0.00401085	0	0	0	0
NC_000002.12:g.28809966T>C	2	28809966	T	C	1.4674	0	0	8.62393e-05	0	0	0	0	0.00028569	0	0	0	0	0
NC_000002.12:g.28914239C>G	2	28914239	C	G	-3.58524	0	0	0.000439863	0	0.000774171	0	0	0.000280993	0	0	0	0	0
NC_000002.12:g.28926856T>C	2	28926856	T	C	-7.60224	0	0	0.00187907	0	0.00256501	0.00180484	0	0	0.00496873	0	0	0	0
NC_000002.12:g.29009855C>A	2	29009855	C	A	-2.01326	0	0	0.102068	0	0.0032611	0	0	0.26011	0.0388199	0	0.0161496	0.016392	0.0891656
NC_000002.12:g.29414924T>C	2	29414924	T	C	-0.001988	0.00787402	0.00787402	0.0849329	0	0.0971118	0.0394894	0.275813	0.0316809	0.0985124	0.263558	0.0731902	0.00305831	0.162628
NC_000002.12:g.29423060G>T	2	29423060	G	T	1.62713	0	0	0.00389535	0	0	0	0	0.0118628	0	0	0	0	0.00760253
NC_000002.12:g.29426118G>T	2	29426118	G	T	-2.12509	0.0139528	0.0139528	0.00165247	0	0	0	0	0	0	0	0.0324301	0.00183712	0
NC_000002.12:g.29732316G>T	2	29732316	G	T	-3.9111	0	0	0.00100797	0	0	0	0	0.00163693	0	0	0	0.0115057	0
NC_000002.12:g.29883800T>A	2	29883800	T	A	-1.83839	0	0	0.0405276	0	0.0182556	0.00180424	0	0.0869682	0.0323876	0.0340102	0.00670955	0.0423197	0.0303346
NC_000002.12:g.29950491A>G	2	29950491	A	G	1.10498	0	0	0.0026444	0	0	0	0	0.00799613	0.00130119	0	0	0	0
NC_000002.12:g.30080330G>A	2	30080330	G	A	8.22849	0.160031	0.160031	0.674885	0	0.688374	0.691462	0.688355	0.526095	0.661215	0.68353	0.661594	0.462845	0.687672
NC_000002.12:g.30110856A>G	2	30110856	A	G	-2.66735	0	0	0.271753	0	0.00999627	0.00408168	0.0629372	0.577663	0.142671	0	0.0184886	0.0264189	0.218457
NC_000002.12:g.30531129G>A	2	30531129	G	A	2.31842	0	0	0.000160956	0	0	0	0	0	0	0	0.00364345	0	0
NC_000002.12:g.30571141C>T	2	30571141	C	T	-3.46807	0	0	0.0024301	0	0	0	0	0	0	0	0.00196471	0.0441682	0
NC_000002.12:g.30577869C>A	2	30577869	C	A	-1.53163	0	0	0.548306	0	0.580435	0.611942	0.554116	0.284408	0.64941	0.677216	0.592639	0.69174	0.579225
NC_000002.12:g.30611720A>G	2	30611720	A	G	4.97321	0	0	0.013389	0	0.000356626	0	0	0.0389196	0.00347455	0	0	0	0.00760889
NC_000002.12:g.30701630T>G	2	30701630	T	G	-3.08105	0.0079685	0.0079685	0.000634748	0	0	0	0	0	0	0	0.013559	0	0
NC_000002.12:g.30722815A>C	2	30722815	A	C	4.12857	0	0	0.0171379	0	0.0226922	0.0215793	0	0.00489469	0.0173952	0	0.0377273	0.00340772	0.0223948
NC_000002.12:g.30726409T>A	2	30726409	T	A	2.97939	0	0	0	0	0	0	0	0	0	0	0	0	0
NC_000002.12:g.30898532G>A	2	30898532	G	A	2.35049	0	0	0.0406171	0	0.0530521	0.0909104	0.041274	0.0163648	0.0193271	0.0603898	0.026871	0	0.0277559
NC_000002.12:g.31079881C>G	2	31079881	C	G	0.04829	0	0	0.0209382	0	0.000631567	0	0	0.0594911	0.00778319	0	0.00196689	0	0.0138674
NC_000002.12:g.31162981T>G	2	31162981	T	G	1.76974	0	0	0.0345473	0	0.000336189	0	0	0.0953839	0.0178005	0	0	0	0.0251237
NC_000002.12:g.31164011C>T	2	31164011	C	T	0.555872	0	0	0.029376	0	0.0419063	0.0253105	0.0931051	0.00947223	0.0146026	0.055396	0.0148845	0	0.0377986
NC_000002.12:g.31172588C>T	2	31172588	C	T	3.46461	0	0	0.00124694	0	0.00104747	0	0	0.00120881	0.000695795	0	0	0.00896453	0
NC_000002.12:g.31176298T>C	2	31176298	T	C	9.41888	0	0	0.569167	0	0.434806	0.474319	0.397534	0.68683	0.642339	0.363767	0.497458	0.395713	0.560492
NC_000002.12:g.31184067G>A	2	31184067	G	A	0.157025	0	0	0.0621154	0	0.0584716	0.013714	0.126475	0.0689291	0.0427006	0.0700543	0.133162	0.066626	0.0690727
NC_000002.12:g.31347203A>C	2	31347203	A	C	-3.11103	0	0	0.553958	0	0.54575	0.542568	0.480459	0.58774	0.579849	0.329399	0.45902	0.431092	0.553494
NC_000002.12:g.31350914C>T	2	31350914	C	T	4.46975	0	0	0.00758178	0	0.011875	0	0	0.00351598	0.00568277	0	0.0117162	0	0.00426641
NC_000002.12:g.31526153C>G	2	31526153	C	G	4.73048	0	0	0.0483204	0	0.0618579	0.0923962	0.0163189	0.0271043	0.0322917	0.0281892	0.0122694	0	0.0568467
NC_000002.12:g.31561412G>A	2	31561412	G	A	4.88322	0	0	0.0591016	0	0.066816	0.0475996	0.019754	0.0162359	0.147305	0	0.0567437	0.00341004	0.0583149
NC_000002.12:g.31728590C>A	2	31728590	C	A	-4.04445	0	0	0.00353501	0	0.000336072	0	0	0.00995324	0.0024195	0	0	0	0
NC_000002.12:g.31773860A>T	2	31773860	A	T	-4.11786	0.034378	0.034378	0.0175145	0	0.000183243	0	0	0.0517264	0.00456148	0	0	0	0.0117957
NC_000002.12:g.31906090A>C	2	31906090	A	C	4.98152	0.00785827	0.00785827	0.689016	0	0.692844	0.689266	0.676709	0.667557	0.693068	0.692452	0.667519	0.647777	0.687845
NC_000002.12:g.31973754A>G	2	31973754	A	G	3.74513	0.101953	0.101953	0.00937225	0	0.00118127	0	0	0.0267702	0.00242063	0	0	0	0.00759619
NC_000002.12:g.32023452C>A	2	32023452	C	A	-4.64027	0.811024	0.811024	0.000505401	0	0	0	0	0.00163572	0	0	0	0	0
NC_000002.12:g.32127450A>G	2	32127450	A	G	-1.74476	0	0	0.00142326	0	0.00182744	0	0	0.000280831	0	0.0340102	0	0.00487933	0
NC_000002.12:g.32171342G>A	2	32171342	G	A	-0.934851	1	1	0.00118851	0	0.00104796	0	0	0.000528422	0.00347535	0	0	0	0.00413621
NC_000002.12:g.32173827A>G	2	32173827	A	G	-5.83643	0	0	0.0039948	0	0.000336189	0	0	0.010755	0.00187393	0	0.00520156	0.00183649	0.00759619
NC_000002.12:g.32220716G>A	2	32220716	G	A	-3.95728	0.377953	0.377953	0.00159588	0	0	0	0	0.00489594	0.000696456	0	0	0	0
NC_000002.12:g.32222783T>C	2	32222783	T	C	0.905602	0.0314961	0.0314961	0.000371959	0	0	0	0	0	0	0	0	0.00763829	0
NC_000002.12:g.32444755A>G	2	32444755	A	G	-2.73519	0	0	0.00112837	0	0	0	0	0	0.000696043	0	0	0.019842	0.00413271
NC_000002.12:g.32524157A>G	2	32524157	A	G	-2.75549	0.0145354	0.0145354	0.0167049	0	0.0224442	0.0343844	0.0230386	0.00225108	0.0133776	0	0.0186087	0	0.0277559
NC_000002.12:g.32524431T>C	2	32524431	T	C	-1.76269	0	0	0.00110751	0	0.000336125	0	0	0	0	0	0.0198111	0	0
NC_000002.12:g.32584122C>T	2	32584122	C	T	2.37193	0.00510236	0.00510236	0.0146634	0	0.00017828	0	0	0.0430453	0.00398387	0	0	0	0.00413621
NC_000002.12:g.32759381T>C	2	32759381	T	C	3.17142	0	0	0.235979	0	0.127497	0.0793967	0.256896	0.427938	0.17717	0.125629	0.144139	0.00629717	0.214409
NC_000002.12:g.32774456T>C	2	32774456	T	C	-0.144525	0	0	0.646413	0	0.676189	0.692949	0.612418	0.523417	0.651432	0.665235	0.58171	0.65368	0.646911
NC_000002.12:g.32778081G>A	2	32778081	G	A	-4.97252	0.0628031	0.0628031	0.0119751	0	0.000178299	0	0	0.00543209	0.0132531	0	0	0.147136	0.00759619
NC_000002.12:g.32791407G>C	2	32791407	G	C	-0.599761	0.708661	0.708661	0.670253	0	0.668482	0.606828	0.691862	0.673188	0.649447	0.69	0.684139	0.684159	0.675237
NC_000002.12:g.32820617G>A	2	32820617	G	A	-1.43786	0	0	0.0272691	0	0.00182764	0	0	0.0734775	0.0204929	0	0	0	0.0168284
NC_000002.12:g.32946533A>T	2	32946533	A	T	-10.191	0	0	0.00107021	0	0	0	0	0	0.000696952	0	0.0211236	0	0
NC_000002.12:g.32956385G>A	2	32956385	G	A	-1.48803	0.0787402	0.0787402	0.000947198	0	0.000631702	0	0	0	0	0	0.0148792	0	0
NC_000002.12:g.33353537A>G	2	33353537	A	G	6.06861	0	0	0.0533525	0	0.075877	0.0443638	0.0616503	0.0200687	0.0426913	0.0747434	0.0490187	0.0175101	0.0668834
NC_000002.12:g.33454867A>G	2	33454867	A	G	3.54732	0	0	0.0108949	0	0.00048631	0	0	0.0313117	0.00544997	0	0	0	0.00413271
NC_000002.12:g.33513761G>A	2	33513761	G	A	-3.02363	0	0	0.000570614	0	0	0	0	0	0	0	0.00521296	0.00764086	0
NC_000002.12:g.33564377C>G	2	33564377	C	G	3.56939	0	0	0.124981	0	0.130705	0.383384	0.2089	0.0399648	0.069915	0.273912	0.0408613	0.00340887	0.0928493
NC_000002.12:g.33645665C>T	2	33645665	C	T	0.871393	0.0372756	0.0372756	0.00210196	0	0	0	0	0.00076305	0	0	0.0388141	0	0
NC_000002.12:g.33807372T>G	2	33807372	T	G	8.21921	0	0	0.0341374	0	0.0495987	0.0563473	0	0.0139965	0.0208721	0	0.00670224	0.00184029	0.0353237
NC_000002.12:g.33877702C>T	2	33877702	C	T	2.78544	0.0314961	0.0314961	0.00215777	0	0.000178318	0	0	0	0.00187217	0	0.00197129	0.0345452	0.00414322
NC_000002.12:g.34069776G>A	2	34069776	G	A	3.77295	0	0	0.0229582	0	0.00033618	0	0	0.0647949	0.00982212	0	0	0.0018422	0.0138788
NC_000002.12:g.34139910G>A	2	34139910	G	A	2.52083	0	0	0.324782	0	0.374992	0.25273	0.253713	0.227891	0.43671	0.286836	0.358505	0.0127525	0.308131
NC_000002.12:g.34715229G>A	2	34715229	G	A	6.95498	0.0142205	0.0142205	0.0726166	0	0.00244394	0	0	0.191723	0.0299595	0	0.0019618	0	0.056177
NC_000002.12:g.35470552T>G	2	35470552	T	G	3.19234	0	0	0.0133825	0	0.0191227	0.0177318	0.0263199	0.00341923	0.0039811	0	0.0222067	0	0.0224495
NC_000002.12:g.36521971C>T	2	36521971	C	T	-1.59254	0	0	0.00124711	0	0.000178251	0	0	0.000527982	0.00069629	0	0.0210788	0	0
NC_000002.12:g.36847825A>G	2	36847825	A	G	2.02099	0	0	0.00399406	0	0.00077314	0	0	0	0.00130196	0	0.00363677	0.0638114	0
NC_000002.12:g.36890299A>T	2	36890299	A	T	2.17081	0	0	0.0115852	0	0.0188687	0.00180667	0	0.00613448	0.00242261	0.0603898	0	0.00183902	0.00413621
NC_000002.12:g.36909118T>C	2	36909118	T	C	10.7939	0	0	0.0055442	0	0	0	0	0.0166188	0.00317454	0	0	0	0.00433869
NC_000002.12:g.36980767T>C	2	36980767	T	C	1.25406	0.582677	0.582677	0.0290274	0	0.00373364	0	0.0369784	0.0726179	0.023871	0	0	0	0.0328652
NC_000002.12:g.37208494G>A	2	37208494	G	A	-4.02873	0.00674803	0.00674803	0.0211828	0	0.027857	0.0269552	0.0108671	0.00490095	0.0220211	0	0.0509657	0.00183966	0.0377986
NC_000002.12:g.37248381C>A	2	37248381	C	A	-2.50022	0	0	0.00094294	0	0.000514527	0	0	0.00216558	0.00069596	0	0	0	0
NC_000002.12:g.37345207G>C	2	37345207	G	C	-14.091	0	0	0.685877	0	0.691649	0.682764	0.673222	0.665314	0.691031	0.670146	0.690547	0.684134	0.679566
NC_000002.12:g.37600131C>T	2	37600131	C	T	17.8248	0.00608661	0.00608661	0.0111978	0	0.00157306	0.00407624	0	0.0296604	0.00398064	0	0.0135541	0	0.00762804
NC_000002.12:g.37830206T>A	2	37830206	T	A	8.09108	0	0	0.44964	0	0.411577	0.462994	0.375927	0.448235	0.454819	0.366486	0.430462	0.692947	0.435866
NC_000002.12:g.37870717C>A	2	37870717	C	A	5.15535	0	0	0.0445282	0	0.0449447	0.0216071	0.0383877	0.0528743	0.0572916	0	0.0019618	0	0.0605693
NC_000002.12:g.37942708T>C	2	37942708	T	C	11.4021	0	0	0.000303537	0	0	0	0	0.000762783	0	0	0	0	0.00413271
NC_000002.12:g.38056152C>T	2	38056152	C	T	-2.34109	0	0	0.0142932	0	0.000336234	0	0	0.0419479	0.00398018	0	0	0	0
NC_000002.12:g.38069742T>C	2	38069742	T	C	4.31621	0	0	0.010033	0	0.000664721	0	0	0.029292	0.00130164	0	0	0	0.00759619
NC_000002.12:g.38591902G>A	2	38591902	G	A	0.858621	0	0	0.0763746	0	0.0572102	0.0171898	0.0399137	0.0843157	0.0661138	0	0.233511	0.205372	0.0540984
NC_000002.12:g.38604319A>C	2	38604319	A	C	-0.519504	0.992126	0.992126	0.0105991	0	0.0147903	0.00549225	0.0849227	0.00076265	0.000696207	0	0	0	0.0138788
NC_000002.12:g.38664062C>G	2	38664062	C	G	3.57095	0.992126	0.992126	0.0141225	0	0.000178236	0	0	0.0413264	0.00242006	0	0	0	0.0168008
NC_000002.12:g.38974215A>G	2	38974215	A	G	-2.3237	1	1	0.00182297	0	0	0	0	0.00471618	0.00347535	0	0	0	0
NC_000002.12:g.39187264A>G	2	39187264	A	G	2.19839	0.00785827	0.00785827	0.0315847	0	0.00033609	0	0	0.0859835	0.0219965	0	0	0	0.025083
NC_000002.12:g.39187587G>A	2	39187587	G	A	1.21848	0.440945	0.440945	0.000700388	0	0.000486961	0	0	0.000281714	0	0	0.00818528	0.00184922	0
NC_000002.12:g.39709206C>T	2	39709206	C	T	0.260741	0	0	0.0012469	0	0.000178265	0	0	0	0.00187173	0	0.0109178	0.0115134	0
NC_000002.12:g.39717137C>T	2	39717137	C	T	-2.87505	0.141732	0.141732	0.000640096	0	0.000633205	0	0	0.000772441	0.00131922	0	0	0	0
NC_000002.12:g.40024471G>A	2	40024471	G	A	15.3087	0.0387717	0.0387717	0.0202637	0	0.0275215	0.0598768	0	0.00561251	0.00242516	0.00856917	0	0.0102853	0.0224495
NC_000002.12:g.40044889A>G	2	40044889	A	G	4.74284	0	0	0.0348971	0	0.0476373	0.0188833	0.0589978	0.0124775	0.0461828	0.0883199	0.00815856	0.00184538	0.0540133
NC_000002.12:g.40081098A>T	2	40081098	A	T	5.72831	0.526181	0.526181	0.000570669	0	0	0	0	0	0	0	0.00364211	0.00896757	0
NC_000002.12:g.40104747C>T	2	40104747	C	T	-1.61931	0	0	0.546318	0	0.443036	0.486011	0.353135	0.690938	0.387289	0.484786	0.267969	0.151343	0.477794
NC_000002.12:g.40162100A>T	2	40162100	A	T	1.51087	0	0	0.039498	0	0.0462926	0.0801067	0.112923	0.0148849	0.0381369	0	0.0148633	0.00183839	0.0449263
NC_000002.12:g.40228058A>G	2	40228058	A	G	5.90304	0	0	0.165869	0	0.219716	0.178072	0.231542	0.0637955	0.197647	0.0883199	0.057554	0	0.175943
NC_000002.12:g.40432691C>A	2	40432691	C	A	6.17495	0	0	0.00154239	0	0.000178452	0	0	0	0	0	0.00365824	0.0256012	0.00415026
NC_000002.12:g.40767561A>C	2	40767561	A	C	6.71263	0	0	0.190753	0	0.194784	0.168027	0.187461	0.189898	0.230948	0.215593	0.110605	0.105021	0.214861
NC_000002.12:g.40945685G>A	2	40945685	G	A	8.20935	0	0	0.244506	0	0.134241	0.195729	0.226904	0.224711	0.506117	0.0970138	0.181678	0.580803	0.262567
NC_000002.12:g.42351003A>G	2	42351003	A	G	-2.10699	0.023622	0.023622	0.388974	0	0.402021	0.381064	0.400478	0.366132	0.36576	0.242992	0.401111	0.477205	0.383923
NC_000002.12:g.42567541G>A	2	42567541	G	A	-4.61938	0	0	0.000571324	0	0	0	0	0.000281142	0	0	0.0109531	0	0
NC_000002.12:g.42681870A>G	2	42681870	A	G	-1.10328	0	0	0.532632	0	0.608255	0.618932	0.482419	0.355574	0.478632	0.678695	0.366215	0.481142	0.51958
NC_000002.12:g.42713331T>C	2	42713331	T	C	0.088651	0	0	0.000493684	0	0.000527344	0	0	0	0.00208102	0	0	0	0
NC_000002.12:g.42754850C>A	2	42754850	C	A	-0.50123	0	0	0.681432	0	0.690047	0.689818	0.664402	0.678982	0.664574	0.692082	0.593704	0.503598	0.67829
NC_000002.12:g.43065694G>A	2	43065694	G	A	-2.43692	0	0	0.690494	0	0.658924	0.611487	0.674996	0.638372	0.674527	0.663368	0.692512	0.66609	0.688849
NC_000002.12:g.43147512C>T	2	43147512	C	T	1.91829	0	0	0.0384862	0	0.000911831	0	0	0.104361	0.019353	0	0.00196398	0	0.0517811
NC_000002.12:g.43172725G>C	2	43172725	G	C	1.581	0.120787	0.120787	0.000161101	0	0	0	0	0.000528678	0	0	0	0	0
NC_000002.12:g.43332987T>C	2	43332987	T	C	0.227818	0.0629921	0.0629921	0.0295175	0	0.0398573	0.0033467	0.115054	0.00799848	0.0357869	0.00856917	0.0280018	0	0.0277559
NC_000002.12:g.43424146T>C	2	43424146	T	C	-4.31641	0	0	0.000372088	0	0	0	0	0	0	0	0.00814385	0	0
NC_000002.12:g.43429067C>T	2	43429067	C	T	-4.89533	0	0	0.0278617	0	0.000336459	0	0	0.0782555	0.00868951	0	0	0	0.0403368
NC_000002.12:g.43466411C>A	2	43466411	C	A	-3.91525	0	0	0.0204414	0	0.00017827	0	0	0.0592609	0.00545436	0	0	0	0.00760889
NC_000002.12:g.43812831C>G	2	43812831	C	G	-0.426854	0	0	0.0392625	0	0.054432	0.0546715	0.00487768	0.0142282	0.0391413	0	0.0399101	0.00341237	0.0377684
NC_000002.12:g.43817728G>A	2	43817728	G	A	7.48649	0.027748	0.027748	0.0799706	0	0.00327465	0	0	0.208478	0.0347933	0	0.00365419	0	0.0773597
NC_000002.12:g.43879402A>T	2	43879402	A	T	2.31636	0	0	0.215435	0	0.173677	0.124224	0.266204	0.0733185	0.40697	0.27077	0.314581	0.629526	0.247944
NC_000002.12:g.43890166C>T	2	43890166	C	T	2.16474	0	0	0.000160912	0	0	0	0	0.000280781	0.00069596	0	0	0	0
NC_000002.12:g.44303484G>A	2	44303484	G	A	-0.992611	0.0932598	0.0932598	0.212559	0	0.229515	0.212316	0.276452	0.168973	0.172914	0.109594	0.443579	0.0839388	0.220981
NC_000002.12:g.44319634T>A	2	44319634	T	A	4.52739	0	0	0.0187111	0	0.00256475	0	0	0.0466596	0.0204837	0	0.00196398	0	0.0352954
NC_000002.12:g.44414093T>C	2	44414093	T	C	-3.02818	0	0	0.000947052	0	0	0	0	0	0	0	0.0174631	0.00183776	0.00413621
NC_000002.12:g.44558347G>A	2	44558347	G	A	0.959314	0	0	0.0375352	0	0.00463612	0.000969228	0	0.0943209	0.0344881	0	0.00196471	0	0.0540558
NC_000002.12:g.45005894G>A	2	45005894	G	A	-2.1829	0	0	0.00698167	0	0	0	0	0.020373	0.00187151	0	0.00196689	0	0.010831
NC_000002.12:g.45422553A>C	2	45422553	A	C	2.92284	0	0	0.00131343	0	0.000486297	0	0.00263739	0.000527612	0.000695465	0	0.00559642	0.0127228	0
NC_000002.12:g.45440360G>A	2	45440360	G	A	8.92663	0	0	0.00327806	0	0.00614487	0.00259132	0	0.000528098	0	0	0	0	0
NC_000002.12:g.45488563T>A	2	45488563	T	A	3.83057	0	0	0.0059033	0	0	0	0	0.0175435	0.00187108	0	0	0	0.00413271
NC_000002.12:g.45605356G>C	2	45605356	G	C	0.706112	0.708661	0.708661	0.00221213	0	0	0	0	0.00699066	0	0	0	0	0
NC_000002.12:g.45925422G>A	2	45925422	G	A	0.927255	0	0	0.0438931	0	0.055471	0.108681	0.00696565	0.0135705	0.0296479	0	0.0585547	0.00184474	0.0401761
NC_000002.12:g.45992042A>G	2	45992042	A	G	-0.217723	0.872	0.872	0.135289	0	0.114105	0.0631116	0.177099	0.195763	0.103169	0.02209	0.189462	0.00183776	0.133378
NC_000002.12:g.46025824C>T	2	46025824	C	T	1.74016	0	0	0.00142278	0	0	0	0	0	0	0	0	0.0273623	0
NC_000002.12:g.46027083C>T	2	46027083	C	T	-1.13615	0	0	0.00920501	0	0.000336198	0	0	0.0253417	0.00778587	0	0	0	0.0138788
NC_000002.12:g.46142963T>C	2	46142963	T	C	-2.88281	0	0	0.377182	0	0.296036	0.315108	0.336951	0.549377	0.264199	0.187031	0.300848	0.00184347	0.336065
NC_000002.12:g.46170457T>G	2	46170457	T	G	-1.81084	0	0	0.0678352	0	0.00219986	0	0	0.181591	0.0238445	0	0	0	0.0401442
NC_000002.12:g.46735184G>A	2	46735184	G	A	4.99599	0	0	0.00205563	0	0.00118153	0	0	0	0	0	0.0331634	0	0
NC_000002.12:g.46916263G>A	2	46916263	G	A	-10.9143	0	0	0.00242928	0	0.000911468	0	0	0.00052782	0.013781	0	0	0	0.010822
NC_000002.12:g.47049896C>T	2	47049896	C	T	6.67354	0	0	0.24385	0	0.152203	0.0714753	0.287412	0.420939	0.162293	0.0396817	0.259061	0	0.23282
NC_000002.12:g.47074104C>T	2	47074104	C	T	2.3922	0	0	0.0315549	0	0.000631651	0	0	0.0889311	0.00867265	0	0	0	0.0277335
NC_000002.12:g.47126282C>T	2	47126282	C	T	6.19723	0.00765354	0.00765354	0.125382	0	0.0055122	0	0	0.312023	0.0642836	0	0.00366772	0	0.0833275
NC_000002.12:g.47168252G>C	2	47168252	G	C	-5.11083	0	0	0.0632979	0	0.0873986	0.0471246	0.0441752	0.027589	0.079993	0.140938	0.00520346	0.00183966	0.0710849
NC_000002.12:g.47378064C>T	2	47378064	C	T	5.31793	0	0	0.078301	0	0.00268549	0	0	0.205073	0.035838	0	0	0	0.0607595
NC_000002.12:g.47378104A>G	2	47378104	A	G	7.15526	0	0	0.0548936	0	0.00327644	0.00097022	0.00696565	0.142466	0.0355358	0	0.00523015	0	0.0733606
NC_000002.12:g.47449078T>C	2	47449078	T	C	0.775542	0	0	0.0692655	0	0.0995639	0.107154	0.0816428	0.0233228	0.0427831	0	0.0236387	0.00185436	0.0499578
NC_000002.12:g.47538381C>T	2	47538381	C	T	-2.35675	0.0154961	0.0154961	0.000160974	0	0.000178289	0	0	0.00028098	0	0	0	0	0
NC_000002.12:g.47840181G>A	2	47840181	G	A	5.78478	0.00787402	0.00787402	0.000372744	0	0	0	0	0	0	0	0.00815856	0	0
NC_000002.12:g.47914187T>A	2	47914187	T	A	-4.71888	0	0	0.0158027	0	0.000487078	0	0	0.045107	0.00735624	0	0.00364881	0.00184858	0
NC_000002.12:g.47966361C>G	2	47966361	C	G	-2.96094	0	0	0.693134	0	0.691095	0.673968	0.687209	0.630515	0.671748	0.691978	0.683808	0.396428	0.69311
NC_000002.12:g.48480035C>T	2	48480035	C	T	1.8657	0	0	0.00269833	0	0.00384793	0.000967743	0	0.000527843	0.00187195	0	0.0109139	0	0.00412922
NC_000002.12:g.48603292G>C	2	48603292	G	C	-1.00516	0	0	0.00771849	0	0.000486349	0	0	0.0228785	0.000695878	0	0	0	0.00762804
NC_000002.12:g.48695397G>A	2	48695397	G	A	-6.55452	0.653543	0.653543	0.00749229	0	0.000178347	0	0	0.0217837	0.00398248	0	0	0	0.00413971
NC_000002.12:g.48702821G>A	2	48702821	G	A	3.70037	0.374465	0.374465	0.00275213	0	0	0	0	0.00849845	0.000696043	0	0	0	0
NC_000002.12:g.48798202T>C	2	48798202	T	C	1.06031	0.377953	0.377953	0.00237459	0	0.000178255	0	0	0	0	0	0.0459546	0	0
NC_000002.12:g.48961856C>A	2	48961856	C	A	7.81169	0	0	0.0441004	0	0.00739378	0	0.0278324	0.100423	0.0536771	0.117709	0	0	0.0648329
NC_000002.12:g.50161189G>C	2	50161189	G	C	5.19664	0.614173	0.614173	0.0542658	0	0.00144414	0	0	0.146183	0.026075	0	0	0	0.035352
NC_000002.12:g.50175644T>A	2	50175644	T	A	1.01691	0	0	0.579542	0	0.572548	0.636183	0.543524	0.640795	0.441926	0.615449	0.473088	0.202085	0.539403
NC_000002.12:g.50300412G>C	2	50300412	G	C	8.64075	0	0	0.693023	0	0.682091	0.640165	0.689047	0.616392	0.692868	0.673893	0.693125	0.692219	0.693057
NC_000002.12:g.50416764G>A	2	50416764	G	A	-1.45754	0	0	0.0281308	0	0.0421502	0.0349161	0.00696565	0.0105454	0.0209024	0	0.00364613	0	0.0354657
NC_000002.12:g.50683206C>G	2	50683206	C	G	1.39498	0	0	0.00243338	0	0	0	0	0.00028124	0	0	0.0470178	0	0
NC_000002.12:g.50698772T>A	2	50698772	T	A	5.16367	0	0	0.634163	0	0.611772	0.577494	0.648193	0.639642	0.672969	0.63421	0.656383	0.692242	0.641694
NC_000002.12:g.50773390T>G	2	50773390	T	G	1.2705	0.488189	0.488189	0.0509014	0	0.0714964	0.0268607	0.00487273	0.0178195	0.0806037	0	0.0408472	0.00184283	0.0353237
NC_000002.12:g.51436365C>A	2	51436365	C	A	0.010917	0.0156535	0.0156535	0.000824229	0	0	0.000968732	0	0	0	0	0	0.0151809	0
NC_000002.12:g.51484407A>C	2	51484407	A	C	4.05639	0.984252	0.984252	0.0105189	0	0.000178328	0	0	0.0299447	0.00449287	0	0.00196544	0	0.0168284
NC_000002.12:g.51572799C>A	2	51572799	C	A	4.93042	0	0	0.000636143	0	0	0	0	0	0	0	0.0123047	0	0.00414674
NC_000002.12:g.51625955C>T	2	51625955	C	T	1.7221	0	0	0.00270152	0	0	0	0	0.00028093	0	0	0.0519225	0	0
NC_000002.12:g.51673557G>T	2	51673557	G	T	3.00865	0	-1.22903	0.000233871	0	0	0	0	0	0	0	0.00521867	0	0
NC_000002.12:g.51714116G>T	2	51714116	G	T	5.9039	0.00446457	0.365	0.00204861	0	0	0	0	0	0.0146339	0	0	0	0.00761526
NC_000002.12:g.51982733C>T	2	51982733	C	T	6.13871	0	-0.254362	0.00136581	0	0	0	0	0.00052826	0.000697118	0	0.0245862	0	0
NC_000002.12:g.52134064G>A	2	52134064	G	A	3.70302	0	-0.461504	0.00171057	0	0.000486466	0	0	0.0012097	0.00242176	0	0.00521106	0.0163648	0
NC_000002.12:g.52220379T>A	2	52220379	T	A	4.89569	0	0.601598	0.0012472	0	0	0	0	0.000280559	0	0	0.024569	0	0
NC_000002.12:g.52238068T>C	2	52238068	T	C	6.96437	0	-0.0310079	0.00170967	0	0.000486323	0	0	0	0.0044804	0	0	0.0208823	0
NC_000002.12:g.52271732T>C	2	52271732	T	C	7.41359	0.414008	0.190772	0.0463566	0	0.00144396	0	0	0.125459	0.0216288	0	0	0	0.0472017
NC_000002.12:g.52285006G>C	2	52285006	G	C	13.2007	0.0167717	0.327654	0.0510656	0	0.0716954	0.0585325	0.163523	0.0182549	0.0238551	0	0.0135978	0	0.0328388
NC_000002.12:g.52357941G>A	2	52357941	G	A	11.018	0.404354	0.273457	0.0294531	0	0.000336207	0	0	0.0816003	0.0166221	0	0	0	0.019654
NC_000002.12:g.52801237G>A	2	52801237	G	A	7.94821	0.0211339	-0.476567	0.0020081	0	0.00120424	0	0	0.000591109	0.00204286	0	0	0.0230016	0
NC_000002.12:g.53604802G>T	2	53604802	G	T	8.44491	0	-0.368236	0.0900087	0	0.0018274	0	0	0.234772	0.0354501	0	0.00364077	0	0.0583608
NC_000002.12:g.53864567T>C	2	53864567	T	C	-1.40607	1	3.10457	0.00444463	0	0.00017826	0	0.0108725	0	0.000695547	0	0.00520536	0.0697043	0.00413271
NC_000002.12:g.53954243G>A	2	53954243	G	A	1.56028	0.156921	0.100827	0.00259353	0	0	0	0	0.00733656	0	0	0.00196471	0.00342759	0.00760253
NC_000002.12:g.53971404T>G	2	53971404	T	G	1.68265	0	-0.32652	0.000439126	0	0	0	0	0.00120901	0	0	0	0.00184029	0
NC_000002.12:g.54055621C>T	2	54055621	C	T	0.509578	0	-1.32904	0.00444959	0	0.00327413	0.015523	0	0.00543648	0.00242431	0	0	0	0
NC_000002.12:g.54143327A>G	2	54143327	A	G	9.08399	0.00785039	0.0194252	0.00557011	0	0	0	0	0.000528029	0	0	0.0993284	0.00183776	0.00413271
NC_000002.12:g.54190205T>C	2	54190205	T	C	-0.95556	0.463819	0.403417	0.0029629	0	0	0	0	0.000527658	0	0	0.0557159	0	0
NC_000002.12:g.54218229T>A	2	54218229	T	A	0.087883	0	-0.420213	0.551941	0	0.588768	0.510318	0.564539	0.455797	0.54359	0.552491	0.594422	0.67089	0.556759
NC_000002.12:g.54253356A>G	2	54253356	A	G	1.19827	0	-0.0677874	0.00358591	0	0.000178222	0	0	0.000280484	0.00242035	0	0.0631623	0	0
NC_000002.12:g.54363343T>A	2	54363343	T	A	0.614952	0	0.287677	0.0709585	0	0.00131364	0	0	0.186906	0.0285137	0	0.00520536	0.0127483	0.0539285
NC_000002.12:g.54519543T>A	2	54519543	T	A	2.40318	0	-0.713622	0.000909414	0	0.000178328	0	0	0	0	0	0.0174072	0	0
NC_000002.12:g.54669988C>A	2	54669988	C	A	-2.14426	0	-0.98574	0.583228	0	0.632352	0.692441	0.576147	0.276977	0.653039	0.672017	0.610547	0.618557	0.584363
NC_000002.12:g.54671930A>G	2	54671930	A	G	4.03971	0	-0.212079	0.0122387	0	0.000912534	0	0	0.00206481	0.00645312	0	0.00673646	0.172647	0.0169397
NC_000002.12:g.54752025C>G	2	54752025	C	G	8.26453	0	-0.719181	0.00915712	0	0.000178303	0	0	0.0275833	0.00130164	0	0	0	0
NC_000002.12:g.54901058A>G	2	54901058	A	G	8.5042	0	-0.988614	0.000303416	0	0.00048631	0	0	0	0.000695712	0	0	0	0
NC_000002.12:g.54914788T>C	2	54914788	T	C	11.617	0	-0.372457	0.00821068	0	0.000460842	0	0	0.0216425	0	0	0	0	0
NC_000002.12:g.55216022T>A	2	55216022	T	A	-5.34005	0	-1.28832	0.115515	0	0.118846	0.183212	0.29641	0.0480732	0.0719642	0.00858627	0.326914	0.102225	0.135946
NC_000002.12:g.55359280C>T	2	55359280	C	T	-1.18358	0	-0.322992	0.0327555	0	0.00407824	0.0107348	0	0.00596643	0.00869848	0	0.0575932	0.377552	0.0138903
NC_000002.12:g.55545254C>T	2	55545254	C	T	-0.766603	0	-0.138701	0.00853263	0	0.000336224	0	0	0.0258517	0	0	0	0	0
NC_000002.12:g.55580038G>A	2	55580038	G	A	-2.25312	0	-0.201724	0.606224	0	0.539226	0.459544	0.534513	0.679453	0.550092	0.62753	0.676255	0.691542	0.561545
NC_000002.12:g.55903955C>T	2	55903955	C	T	4.74392	0	-0.0756614	0.0025393	0	0.000178265	0	0	0.000281129	0	0	0.046081	0	0.00762165
NC_000002.12:g.56271596T>A	2	56271596	T	A	-3.20512	0	-0.226693	0.000551544	0	0.000178255	0	0	0	0	0	0.0104065	0	0
NC_000002.12:g.56367857A>G	2	56367857	A	G	9.74901	0.00780315	1.63357	0.00972882	0	0	0	0.012725	0.0226024	0.0201167	0	0	0	0.00414322
NC_000002.12:g.56613275G>C	2	56613275	G	C	6.9719	0	0.450898	0.000161038	0	0	0	0	0	0	0	0	0.0034182	0
NC_000002.12:g.57287529T>A	2	57287529	T	A	8.37359	0.0171969	1.34008	0.000590374	0	0.000178299	0	0	0	0	0	0.0109139	0	0
NC_000002.12:g.57916161C>A	2	57916161	C	A	-1.30149	0.0415591	0.187528	0.00399764	0	0	0	0	0.0115543	0.00295724	0	0	0	0.00413971
NC_000002.12:g.57916719C>A	2	57916719	C	A	3.17125	0	0.350756	0.646941	0	0.67334	0.656975	0.659846	0.538091	0.674976	0.64001	0.684661	0.635257	0.655871
NC_000002.12:g.58193783G>T	2	58193783	G	T	3.79797	0	-1.68928	0.0356287	0	0.00131447	0	0	0.0983398	0.0134094	0	0	0	0.0277559
NC_000002.12:g.58276063G>A	2	58276063	G	A	2.18269	0.0669685	0.149	0.0231729	0	0.00182802	0	0	0.0621556	0.0142024	0	0	0	0.0353803
NC_000002.12:g.58823359G>A	2	58823359	G	A	-0.357784	0.0271181	0.144858	0.109073	0	0.00327422	0	0	0.278092	0.0487464	0	0	0	0.0627604
NC_000002.12:g.58993515G>A	2	58993515	G	A	6.23972	1	0.678134	0.661223	0	0.637442	0.600205	0.614534	0.692396	0.58294	0.642422	0.680772	0.564767	0.6328
NC_000002.12:g.59044647A>C	2	59044647	A	C	-3.16844	0.122835	0.467795	0.410929	0	0.445773	0.500218	0.427429	0.161196	0.542091	0.434322	0.514177	0.593311	0.384158
NC_000002.12:g.59050864G>A	2	59050864	G	A	-0.233129	0	-0.225819	0.011321	0	0.000178501	0	0	0.0040007	0.0651549	0	0.0109611	0.0231977	0.00415379
NC_000002.12:g.59383400A>G	2	59383400	A	G	2.50125	0	0.244591	0.6704	0	0.689853	0.62235	0.692029	0.50549	0.689977	0.691244	0.692867	0.676854	0.680193
NC_000002.12:g.60397144C>T	2	60397144	C	T	-2.19334	0	-0.957685	0.00123299	0	0.000345507	0	0	0.000584502	0	0	0	0.0193309	0.00456333
NC_000002.12:g.60552909C>T	2	60552909	C	T	-8.46738	0.897638	0.561559	0.041648	0	0.0004873	0	0	0.114799	0.0182335	0	0.00197349	0	0.0330779
NC_000002.12:g.60554565G>A	2	60554565	G	A	-20.4003	0.905512	1.85919	0.070496	0	0.00170091	0	0	0.185394	0.0350972	0	0.00363677	0	0.0626134
NC_000002.12:g.60800259C>G	2	60800259	C	G	-7.77959	0.23622	-0.301102	0.39995	0	0.473393	0.548361	0.422258	0.266978	0.348499	0.364289	0.187195	0.00341587	0.418709
NC_000002.12:g.60882851T>C	2	60882851	T	C	-6.78289	0	-1.34185	0.00130577	0	0.00170068	0	0	0.00163572	0.000696043	0	0	0	0
NC_000002.12:g.60899502A>G	2	60899502	A	G	-3.99344	0	-0.37274	0.0730017	0	0.00207796	0	0	0.19045	0.0420636	0	0.00364211	0	0.0561334
NC_000002.12:g.61065981A>G	2	61065981	A	G	-14.2163	0	-0.18952	0.109239	0	0.0909478	0.112281	0.0127313	0.151547	0.111273	0.055396	0.0323963	0.108636	0.0813531
NC_000002.12:g.61138595C>T	2	61138595	C	T	-5.90331	0.0216614	-0.148677	0.000233332	0	0	0	0	0	0.00187436	0	0	0	0
NC_000002.12:g.61190688T>A	2	61190688	T	A	-4.6327	0	0.0118661	0.000233293	0	0	0	0	0	0	0	0.00520725	0	0
NC_000002.12:g.61334520A>T	2	61334520	A	T	2.60154	0.204724	-0.422433	0.000372034	0	0	0	0	0	0	0	0.00814089	0	0
NC_000002.12:g.61373938T>A	2	61373938	T	A	-1.96856	0	-1.2212	0.691824	0	0.69049	0.682427	0.690466	0.691789	0.672777	0.692993	0.575265	0.65814	0.69307
NC_000002.12:g.61835981G>A	2	61835981	G	A	-5.69088	0	0.222071	0.000166588	0	0.000180221	0	0	0	0	0	0	0.00188388	0
NC_000002.12:g.61867996C>A	2	61867996	C	A	1.84682	0	-0.535748	0.000304843	0	0	0	0	0	0.00243541	0	0	0	0
NC_000002.12:g.61915136G>A	2	61915136	G	A	-3.11861	0.0150945	0.29563	0.00238434	0	0	0	0	0	0.00131076	0	0.00197496	0.0415262	0
NC_000002.12:g.62088142T>C	2	62088142	T	C	-0.589342	0	-0.210693	0.0246983	0	0.000486336	0	0	0.0691784	0.0121285	0	0	0	0.01967
NC_000002.12:g.62214903T>A	2	62214903	T	A	-6.8405	0.00787402	0.117591	0.00165309	0	0	0	0	0.0050766	0.00069629	0	0	0	0
NC_000002.12:g.62481359T>C	2	62481359	T	C	5.7163	0	0.292142	0.07389	0	0.103717	0.0968486	0.0340069	0.0255668	0.0605369	0	0.0774922	0	0.0868998
NC_000002.12:g.62604847T>C	2	62604847	T	C	-1.32354	0	-0.00945669	0.017542	0	0.000911686	0	0	0.0487356	0.0095634	0	0.00196471	0	0.0197345
NC_000002.12:g.62754417C>T	2	62754417	C	T	0.415972	0.0264961	0.105913	0.00165063	0	0.00118187	0	0	0.000762384	0.00684193	0	0	0	0.00760889
NC_000002.12:g.62949383A>C	2	62949383	A	C	-5.68903	0.015748	0.73548	0.0103385	0	0	0	0	0.0303013	0.00398156	0	0	0	0.00761526
NC_000002.12:g.63119562G>A	2	63119562	G	A	3.94389	0	-0.604528	0.0345281	0	0.0314012	0.152472	0.0398562	0.00525593	0.0296053	0	0.00364211	0	0.0377684
NC_000002.12:g.63120829T>A	2	63120829	T	A	-1.72301	0	0.526102	0.318219	0	0.358121	0.250572	0.489838	0.174104	0.393583	0.219385	0.452006	0.329149	0.367803
NC_000002.12:g.63213330C>T	2	63213330	C	T	7.75036	0.0326063	-2.60074	0.0371242	0	0.0317775	0.151467	0.0398562	0.00766988	0.034114	0	0.00521677	0.0488525	0.0448906
NC_000002.12:g.63256214T>C	2	63256214	T	C	-2.12829	0.41148	-0.00685039	0.00221236	0	0	0	0	0.0068223	0.000696786	0	0	0	0
NC_000002.12:g.63475962C>A	2	63475962	C	A	-2.76459	0	-0.909669	0.00632546	0	0	0	0	0.000280695	0.00200092	0	0.106993	0.00341237	0.0149665
NC_000002.12:g.63682876A>T	2	63682876	A	T	-2.40556	0	-0.290843	0.0264188	0	0	0	0	0.0797825	0.0135896	0	0	0	0.0142919
NC_000002.12:g.63840795G>A	2	63840795	G	A	-9.19962	0	0.476575	0.00142302	0	0	0	0	0.00453531	0	0	0	0	0
NC_000002.12:g.64227825T>A	2	64227825	T	A	-2.46331	0	-0.00129921	0.0217947	0	0.0325572	0.00420097	0.0417547	0.00644612	0.0198493	0	0.0299501	0	0.0172686
NC_000002.12:g.64568360G>A	2	64568360	G	A	-3.17236	0	-0.496504	0.00349608	0	0.000178481	0	0	0.0106422	0.000699861	0	0	0	0
NC_000002.12:g.64632915C>A	2	64632915	C	A	-2.71987	0.944882	0.486961	0.0157368	0	0.00142602	0	0	0.0108028	0.0856902	0	0	0	0.0196379
NC_000002.12:g.64960239T>C	2	64960239	T	C	-0.165219	1	4.7114	0.000233375	0	0	0	0	0	0	0	0	0.00487933	0
NC_000002.12:g.65018231G>A	2	65018231	G	A	-4.61932	0	0.46426	0.528046	0	0.566822	0.54539	0.637639	0.446662	0.489885	0.432474	0.612964	0.386212	0.561015
NC_000002.12:g.65054450G>A	2	65054450	G	A	-0.816402	0	0.942142	0.0455178	0	0.00118137	0	0	0.124664	0.0177806	0	0.00520156	0	0.0277111
NC_000002.12:g.65367833C>T	2	65367833	C	T	-7.0196	0.259843	-0.148016	0.000885662	0	0	0	0	0	0	0	0.00670224	0.0102509	0.00760253
NC_000002.12:g.65952901G>A	2	65952901	G	A	-3.23749	0	-0.0530945	0.48219	0	0.446776	0.50965	0.458365	0.529127	0.509691	0.389377	0.454329	0.427038	0.482402
NC_000002.12:g.66449709A>G	2	66449709	A	G	-1.6615	0.992126	1.57463	0.00142255	0	0.000178337	0	0.0293898	0	0	0	0	0.00763829	0
NC_000002.12:g.66696691C>T	2	66696691	C	T	4.14242	1	1.82302	0.00942933	0	0.00790871	0.000969723	0	0.0179804	0.00399081	0	0.00364479	0	0.00413621
NC_000002.12:g.67147379G>T	2	67147379	G	T	0.159464	0.165606	0.0118898	0.637504	0	0.679999	0.647686	0.685233	0.46802	0.642406	0.684716	0.58046	0.662227	0.652277
NC_000002.12:g.67196807C>G	2	67196807	C	G	11.402	0.0822362	-0.155094	0.017857	0	0.000178284	0	0	0.0519437	0.00592841	0	0	0	0
NC_000002.12:g.67249197G>A	2	67249197	G	A	0.579026	0	-0.422016	0.0133907	0	0.000178332	0	0	0.0388058	0.0059366	0	0	0	0.00413621
NC_000002.12:g.67563216C>T	2	67563216	C	T	-2.8785	0	-0.198425	0.000947096	0	0	0	0	0.00284435	0.00069629	0	0	0	0
NC_000002.12:g.68063454A>G	2	68063454	A	G	-3.16671	0.629087	0.842669	0.000634664	0	0	0	0	0	0.00069563	0	0	0.0114904	0
NC_000002.12:g.68178444T>A	2	68178444	T	A	-2.87758	0	-2.03603	0.00246194	0	0.00213127	0.000968238	0	0.000281017	0.00347616	0	0.0198462	0	0.010831
NC_000002.12:g.68290169C>T	2	68290169	C	T	-4.06687	0	0.558835	0.35268	0	0.196531	0.0724226	0.297762	0.570042	0.218063	0.0928616	0.390617	0.487407	0.318936
NC_000002.12:g.68331740A>G	2	68331740	A	G	-0.572839	0.0708661	0.369441	0.0233411	0	0.00017827	0	0	0.0667985	0.00686886	0	0	0	0.01967
NC_000002.12:g.68331783C>T	2	68331783	C	T	-0.528229	0.543307	1.07933	0.00243047	0	0	0	0	0.00750103	0	0	0	0	0.00413271
NC_000002.12:g.68496727G>A	2	68496727	G	A	2.79709	0.0150709	0.328	0.000505534	0	0	0	0	0	0	0	0.0036381	0.00764857	0
NC_000002.12:g.68709946G>C	2	68709946	G	C	5.3003	0.00787402	-0.710425	0.636654	0	0.620288	0.525321	0.601188	0.670712	0.615283	0.563541	0.648684	0.692263	0.641277
NC_000002.12:g.68727385A>G	2	68727385	A	G	0.801354	0	-0.874283	0.000371985	0	0	0	0	0	0	0	0.00670467	0.00183712	0
NC_000002.12:g.68762620T>A	2	68762620	T	A	-7.29008	0	0.653646	0.000824092	0	0	0	0	0	0	0	0	0.0163324	0
NC_000002.12:g.68784532G>A	2	68784532	G	A	5.5214	0	0.114299	0.00703858	0	0	0	0	0.0209769	0.00130257	0	0	0.00184092	0.00762804
NC_000002.12:g.68861259G>A	2	68861259	G	A	1.6	0	-4.2098	0.134389	0	0.191993	0.0661235	0.133579	0.046787	0.166636	0.117709	0.0210342	0.00488763	0.159333
NC_000002.12:g.68862577G>A	2	68862577	G	A	-1.21	0	0.544126	0.035617	0	0.0437979	0.0699468	0.0127187	0.00932054	0.0358065	0	0.0801358	0.00184092	0.0402402
NC_000002.12:g.68907150T>A	2	68907150	T	A	7.77384	0.00762205	-0.290063	0.0501275	0	0.00448181	0	0.00896453	0.128664	0.039167	0	0	0	0.0426851
NC_000002.12:g.69073403G>A	2	69073403	G	A	4.74534	0	-0.129315	0.00248697	0	0.00244477	0	0	0	0.0095765	0	0	0	0.0139017
NC_000002.12:g.69146160T>C	2	69146160	T	C	-3.50353	0	-0.895945	0.0150621	0	0.0220254	0	0.0339576	0.00435089	0.0121271	0	0.0234057	0	0.0277111
NC_000002.12:g.69146380T>G	2	69146380	T	G	-0.468319	0	0.376913	0.108462	0	0.00232177	0	0	0.276144	0.0521045	0	0.00196616	0	0.075107
NC_000002.12:g.69373807A>G	2	69373807	A	G	-2.73143	0	-0.874205	0.0116644	0	0.0186021	0.0142937	0.0108725	0.00398122	0.00497275	0	0.00196107	0	0
NC_000002.12:g.69438078T>C	2	69438078	T	C	-3.01845	0	0.672748	0.000506096	0	0	0	0	0	0	0	0	0.0102749	0
NC_000002.12:g.69607015G>A	2	69607015	G	A	0.383723	0	-0.887	0.375911	0	0.024151	0.274121	0.123058	0.632709	0.46272	0	0.469526	0.478988	0.314911
NC_000002.12:g.69640703G>A	2	69640703	G	A	-1.61538	0	0.0935748	0.141145	0	0.00144434	0	0	0.34863	0.0669179	0	0.00364077	0	0.112939
NC_000002.12:g.69767574C>T	2	69767574	C	T	-1.28506	0	-1.3018	0.00037203	0	0.000336108	0	0	0	0.000696125	0	0.0036381	0	0
NC_000002.12:g.69775601G>A	2	69775601	G	A	-4.08082	0.00548032	-0.697575	0.0400907	0	0.00170095	0	0	0.108673	0.0197059	0	0.00196325	0	0.0328652
NC_000002.12:g.69942479T>C	2	69942479	T	C	-1.46734	0.228346	1.05167	0.186027	0	0.0063552	0	0	0.439472	0.0794661	0	0.00521296	0	0.145176
NC_000002.12:g.70295448G>A	2	70295448	G	A	-2.8914	0	-1.43425	0.00586036	0	0.00667062	0.0200095	0.00263739	0.000763884	0.0068728	0	0	0.00488763	0.00413271
NC_000002.12:g.70479132A>G	2	70479132	A	G	-0.539624	0.100724	0.18078	0.000233235	0	0	0	0	0.000280571	0	0	0	0.00340772	0
NC_000002.12:g.70479413T>C	2	70479413	T	C	-3.50973	0	-0.325047	0.147387	0	0.00338914	0	0	0.361513	0.0631316	0	0.0173702	0	0.118396
NC_000002.12:g.70719685A>G	2	70719685	A	G	-2.07779	0.244661	1.09706	0.00449391	0	0.0048515	0	0.00695862	0.000762483	0.00686178	0.00856917	0.0186021	0	0.0196379
NC_000002.12:g.70825281C>T	2	70825281	C	T	6.31472	0.45578	-0.319094	0.671362	0	0.639799	0.580729	0.69124	0.693124	0.676585	0.5974	0.678029	0.692534	0.671789
NC_000002.12:g.70830955G>A	2	70830955	G	A	13.964	0	0.425071	0.03739	0	0.000356531	0	0	0.103121	0.0174385	0	0.0109335	0	0.019654
NC_000002.12:g.70831053C>T	2	70831053	C	T	13.0806	0	-2.13477	0.545997	0	0.594951	0.513532	0.577627	0.520798	0.48895	0.648461	0.425653	0.0127525	0.555945
NC_000002.12:g.70861407G>C	2	70861407	G	C	1.19842	0	-0.0870236	0.1388	0	0.0862886	0.0383025	0.113939	0.257398	0.0943658	0	0.110237	0.0102577	0.12712
NC_000002.12:g.71003406A>G	2	71003406	A	G	-0.851109	0	-0.508591	0.00404742	0	0.000178251	0	0	0.0118529	0.00187305	0	0	0	0.00413621
NC_000002.12:g.71132027C>G	2	71132027	C	G	-2.72334	0	-0.715024	0.00739163	0	0.000356511	0	0	0.0217792	0.00187217	0	0	0	0.00413971
NC_000002.12:g.71186890G>A	2	71186890	G	A	-4.0648	0	0.0934961	0.000505461	0	0.000336144	0	0	0.000280757	0.00130164	0	0.00364211	0	0
NC_000002.12:g.71304283C>G	2	71304283	C	G	-4.90922	0	-0.55311	0.284088	0	0.306236	0.155739	0.300883	0.252201	0.253145	0.350349	0.390628	0.391879	0.292153
NC_000002.12:g.71394276C>A	2	71394276	C	A	0.745082	0.0302283	0.206898	0.000245984	0	0	0	0	0.000809341	0	0	0	0	0
NC_000002.12:g.71612382G>A	2	71612382	G	A	1.00113	0	0.361756	0.00959649	0	0.000178265	0	0.00263739	0.00471497	0.00130058	0	0.00956687	0.132652	0.0168561
NC_000002.12:g.71677514T>C	2	71677514	T	C	-0.003848	0	-0.486827	0.133166	0	0.075082	0.0610847	0.12453	0.243138	0.0979371	0.0156171	0.0774922	0.109195	0.143239
NC_000002.12:g.72139246G>A	2	72139246	G	A	-1.16007	0.992126	0.609504	0.0068421	0	0.00017828	0	0	0.0198069	0.00397925	0	0	0	0.00413971
NC_000002.12:g.72178491C>G	2	72178491	C	G	-1.60645	0	-0.794283	8.75834e-05	0	0	0	0	0	0.000716199	0	0	0	0
NC_000002.12:g.72214962T>C	2	72214962	T	C	-5.51311	0.968504	-0.0615433	0.00253766	0	0.000486323	0	0	0.000527867	0.0170001	0	0	0	0
NC_000002.12:g.72217031T>A	2	72217031	T	A	-1.7737	0.00787402	0.453472	0.0084695	0	0	0.00285686	0	0.0274194	0.00768551	0	0	0	0.0052359
NC_000002.12:g.72375848C>T	2	72375848	C	T	1.04826	0	-1.15017	0.0264485	0	0.000486336	0	0	0.0745607	0.0108597	0	0.00196253	0	0.0138903
NC_000002.12:g.72592944T>C	2	72592944	T	C	-3.53868	0	-0.106882	0.168248	0	0.00518229	0	0.00696917	0.404824	0.0735003	0	0.00365016	0	0.110992
NC_000002.12:g.72737853A>G	2	72737853	A	G	2.44538	0.102055	-0.300961	0.00705884	0	0	0	0	0	0.000700029	0	0.0472938	0.0890809	0.00415026
NC_000002.12:g.72758639C>T	2	72758639	C	T	-0.308258	0	-0.237488	0.000762435	0	0	0	0	0.000281179	0	0	0.0135832	0.00184283	0
NC_000002.12:g.72814242C>A	2	72814242	C	A	5.14516	0.181102	0.606535	0.0113674	0	0	0	0	0.0338785	0.00295345	0	0	0	0
NC_000002.12:g.73021163C>T	2	73021163	C	T	-0.191777	0.630173	0.543291	0.00118833	0	0	0	0	0.0038002	0	0	0	0	0
NC_000002.12:g.73073014C>T	2	73073014	C	T	-4.60254	0	-0.528457	0.000824219	0	0.000178245	0	0	0	0.00545499	0	0	0	0.00414674
NC_000002.12:g.73091984T>C	2	73091984	T	C	-1.05831	0.00291339	1.04098	0.628211	0	0.513385	0.581685	0.578804	0.69191	0.579611	0.494519	0.598486	0.687242	0.609468
NC_000002.12:g.73212253T>G	2	73212253	T	G	2.6451	0	0.289276	0.000169996	0	0	0	0	0	0	0	0.00196471	0	0.00413621
NC_000002.12:g.73293757G>T	2	73293757	G	T	-10.9738	0	0.000866142	0.000505878	0	0	0	0	0.00163672	0	0	0	0	0
NC_000002.12:g.73353476A>G	2	73353476	A	G	0.699128	0.189732	0.150559	0.000439441	0	0	0	0	0	0	0	0	0.00897663	0
NC_000002.12:g.73355152G>C	2	73355152	G	C	0.069414	0.206055	0.16	0.0073488	0	0.000486258	0	0	0.0212061	0.00295242	0	0	0	0.00759619
NC_000002.12:g.73511658A>G	2	73511658	A	G	4.77018	0	-2.03708	0.0746209	0	0.00207671	0	0.00895107	0.195855	0.0347514	0	0.00196253	0	0.0583608
NC_000002.12:g.73740115C>A	2	73740115	C	A	2.41419	0.366535	0.28063	0.0147866	0	0.0226138	0.0166132	0.00263604	0.00507746	0.0119835	0	0	0	0.019654
NC_000002.12:g.73867289C>T	2	73867289	C	T	-3.65439	0	0.343795	0.0513923	0	0.0569853	0.187921	0.0048752	0.0123176	0.0162068	0.212826	0.0198392	0	0.0377684
NC_000002.12:g.73959283C>A	2	73959283	C	A	0.352857	0	-1.36424	0.620519	0	0.616597	0.547906	0.63598	0.602091	0.653016	0.544509	0.665251	0.692698	0.635846
NC_000002.12:g.74093962C>T	2	74093962	C	T	6.6976	0.464252	1.40191	0.000160806	0	0	0	0	0	0	0	0.00363677	0	0
NC_000002.12:g.74339019C>G	2	74339019	C	G	-3.73363	0.0194882	-0.850937	0.000233465	0	0	0	0	0	0	0	0.00521106	0	0
NC_000002.12:g.74471716C>T	2	74471716	C	T	-2.71919	0.0551181	0.275929	0.00258911	0	0.000179612	0	0	0.00101159	0	0	0	0.0424287	0.00423305
NC_000002.12:g.74532831G>A	2	74532831	G	A	-5.83868	1	3.08521	0.000571126	0	0	0	0	0.00142709	0.000697035	0	0.00197643	0	0
NC_000002.12:g.74546802C>T	2	74546802	C	T	4.04188	0	0.397071	0.0454927	0	0.0531968	0.143189	0.0230386	0.0115446	0.0292632	0	0.0398826	0	0.051822
NC_000002.12:g.74550407G>A	2	74550407	G	A	-5.14498	0	-0.0987638	0.00590378	0	0.00900887	0	0	0.00284507	0.00823257	0	0	0	0.00413271
NC_000002.12:g.74681764G>A	2	74681764	G	A	2.36179	0	-2.86357	0.000233414	0	0	0	0	0.000763017	0	0	0	0	0
NC_000002.12:g.74729638T>C	2	74729638	T	C	3.58778	0.0237008	0.106638	0.103943	0	0.00135182	0	0	0.274782	0.0569291	0	0.00214525	0	0.0650403
NC_000002.12:g.74969604A>G	2	74969604	A	G	-4.78182	0	-1.57165	0.557645	0	0.571561	0.635945	0.526192	0.419696	0.656248	0.621948	0.655175	0.530616	0.56932
NC_000002.12:g.75049231C>A	2	75049231	C	A	-1.94488	0	0.216504	0.135496	0	0.00327319	0	0	0.30551	0.0691607	0	0.201916	0.222017	0.0983367
NC_000002.12:g.75091081C>T	2	75091081	C	T	-1.73006	0	0.717591	0.0115607	0	0.000632511	0	0	0.0335555	0.00131373	0	0	0.00497563	0.0109217
NC_000002.12:g.75350520C>T	2	75350520	C	T	3.55423	0	-0.750402	0.408084	0	0.484191	0.384567	0.605187	0.173453	0.388247	0.336992	0.568876	0.457803	0.429323
NC_000002.12:g.76961329A>G	2	76961329	A	G	0.893852	0	-0.573898	0.401759	0	0.457774	0.448067	0.445719	0.188599	0.516651	0.546664	0.416435	0.362464	0.432281
NC_000002.12:g.77038309G>C	2	77038309	G	C	5.47232	0.866142	3.74828	0.000304685	0	0.00063458	0	0	0	0	0	0	0	0
NC_000002.12:g.77164194A>G	2	77164194	A	G	2.20715	0.153701	0.217504	0.00210124	0	0	0	0	0.0061324	0.000696043	0	0	0.0034147	0
NC_000002.12:g.78099342G>C	2	78099342	G	C	3.45943	0.0149291	-0.00390551	0.000388793	0	0.000178423	0	0	0.000989394	0	0	0	0	0
NC_000002.12:g.78156740G>A	2	78156740	G	A	-5.41189	0	0.567213	0.000233299	0	0	0	0	0.000762516	0	0	0	0	0
NC_000002.12:g.78189184G>A	2	78189184	G	A	3.14636	0	-1.8703	0.000469457	0	0.000487182	0	0	0.00028293	0	0	0	0.00344059	0
NC_000002.12:g.79027756G>A	2	79027756	G	A	6.77574	0	0.0566535	0.00237579	0	0	0	0	0.00750103	0	0	0	0	0
NC_000002.12:g.79248538C>A	2	79248538	C	A	9.5179	0	0.49815	0.0038958	0	0	0	0	0	0	0	0.0731655	0	0.00414674
NC_000002.12:g.79293201C>T	2	79293201	C	T	-4.71327	0.984252	2.95883	0.339827	0	0.369808	0.307512	0.421608	0.345553	0.283262	0.505826	0.208112	0.00765889	0.341369
NC_000002.12:g.79644716C>T	2	79644716	C	T	4.50139	0	-1.71448	0.212919	0	0.261314	0.327275	0.209166	0.0960793	0.210461	0.586832	0.113542	0.00341587	0.220981
NC_000002.12:g.79659873A>G	2	79659873	A	G	2.71282	0.00787402	0.598528	0.638379	0	0.580593	0.579673	0.626643	0.679533	0.615253	0.572366	0.689283	0.560721	0.617689
NC_000002.12:g.79710387A>G	2	79710387	A	G	-3.62423	0	-0.126205	0.633241	0	0.519979	0.53235	0.628586	0.691252	0.57605	0.443433	0.66936	0.67422	0.629314
NC_000002.12:g.79836983A>G	2	79836983	A	G	7.78129	0.0984409	0.704268	0.131556	0	0.0019524	0.000968402	0.00695862	0.328456	0.0554655	0	0.00363944	0	0.105601
NC_000002.12:g.79869155C>T	2	79869155	C	T	2.52915	0	0.0646457	0.00972464	0	0.00908626	0.000967579	0.0108671	0.00284459	0.0104348	0	0.0757766	0.00184092	0.00413621
NC_000002.12:g.79998330A>G	2	79998330	A	G	7.76704	0	-0.165409	0.00050534	0	0	0	0	0	0	0	0.0095531	0.00183776	0
NC_000002.12:g.80118555T>G	2	80118555	T	G	3.80867	1	0.987504	0.0126331	0	0.000178284	0	0	0.0375678	0.00187129	0	0	0	0.00413271
NC_000002.12:g.80350799C>T	2	80350799	C	T	1.66558	0	-2.16161	0.00232307	0	0	0	0	0.0073378	0	0	0	0	0
NC_000002.12:g.80440229C>T	2	80440229	C	T	-1.55655	0	-0.0615512	8.50249e-05	0	0	0	0	0.000280794	0	0	0	0	0
NC_000002.12:g.80460329T>C	2	80460329	T	C	2.38151	0.590551	0.448039	0.137416	0	0.00441097	0.00259612	0.00696565	0.339645	0.0609033	0	0	0	0.116381
NC_000002.12:g.80487428G>T	2	80487428	G	T	-6.45797	0.14011	-0.588835	0.000439484	0	0	0	0	0	0	0	0.0095634	0	0
NC_000002.12:g.80543170A>G	2	80543170	A	G	3.36684	0	-0.883142	0.000634718	0	0	0	0	0	0	0	0.0135686	0	0
NC_000002.12:g.80956367G>A	2	80956367	G	A	5.22113	0.00785039	-0.599905	0.00253969	0	0	0	0	0	0	0	0	0.0471148	0
NC_000002.12:g.81461220A>G	2	81461220	A	G	-1.86339	0	0.651213	0.00915577	0	0	0	0	0.0270402	0.00347414	0	0	0	0.00413621
NC_000002.12:g.81601546T>G	2	81601546	T	G	1.10749	0	-0.841102	0.0727178	0	0.000631803	0	0	0.194049	0.0289008	0	0	0	0.0353237
NC_000002.12:g.81669665T>A	2	81669665	T	A	-4.61675	0.00392126	0.97263	0.0203053	0	0.0296142	0.013101	0.0778222	0.00560988	0.0150512	0	0	0	0.0196379
NC_000002.12:g.81776159C>T	2	81776159	C	T	1.31823	0.177157	0.135976	0.00030358	0	0	0	0	0	0	0	0.00520536	0	0.00413271
NC_000002.12:g.81835289A>G	2	81835289	A	G	1.85939	0.00869291	0.337748	0.015985	0	0	0	0	0.0468621	0.00447884	0	0	0	0.00412922
NC_000002.12:g.82917520T>C	2	82917520	T	C	-3.92708	0	-0.499535	0.000888894	0	0	0	0	0.000281129	0	0	0	0.0164411	0
NC_000002.12:g.82923694C>T	2	82923694	C	T	-2.43257	0	-1.66835	0.000571214	0	0	0	0	0	0	0	0.00196398	0.00898867	0.00414322
NC_000002.12:g.84236210T>C	2	84236210	T	C	7.18229	0	-0.556677	0.13353	0	0.0029216	0	0.00263739	0.33435	0.0481004	0	0.0019618	0	0.0985609
NC_000002.12:g.84514381G>A	2	84514381	G	A	-3.47357	0.0943937	1.40287	0.0132289	0	0	0	0	0.0389572	0.00347697	0	0	0	0.00762165
NC_000002.12:g.84605486G>A	2	84605486	G	A	-3.42794	0.023622	0.105583	0.00280831	0	0	0	0	0.00867673	0	0	0	0	0.00414322
NC_000002.12:g.84632902C>A	2	84632902	C	A	0.216075	0	-0.177472	0.00389544	0	0.000486401	0	0.0293898	0.00379808	0.0117248	0	0	0.00629078	0.010831
NC_000002.12:g.84658205G>A	2	84658205	G	A	-3.01852	0	-0.0522913	0.107679	0	0.00362576	0	0	0.273485	0.0524842	0	0.00364479	0	0.0711403
NC_000002.12:g.85034639G>A	2	85034639	G	A	-2.14156	0	0.285614	0.00523245	0	0	0	0	0	0.000697118	0	0.094309	0.00183966	0.00414322
NC_000002.12:g.85039756C>T	2	85039756	C	T	-3.94557	0	-0.834945	0.00698252	0	0.000631955	0	0	0.0197007	0.00468537	0	0	0	0
NC_000002.12:g.85059913C>T	2	85059913	C	T	9.57568	0	0.29963	0.000886821	0	0.00048644	0	0	0.000281527	0	0	0	0.0115172	0.00414322
NC_000002.12:g.85134514G>C	2	85134514	G	C	-20.6413	0.629921	0.569039	0.000160835	0	0	0.000967086	0	0	0	0	0.00196107	0	0
NC_000002.12:g.85254136C>A	2	85254136	C	A	1.24562	0	-1.08328	0.0134204	0	0.000486284	0	0	0.0363272	0.0024195	0	0.0148422	0.0208754	0.00413621
NC_000002.12:g.85320634T>C	2	85320634	T	C	6.38181	0.0541732	0.0274724	0.0724226	0	0.111065	0.0171787	0.0427397	0.0279594	0.0683233	0.0156466	0.0334921	0	0.0868998
NC_000002.12:g.85341751C>T	2	85341751	C	T	-7.45292	0.929134	2.51039	0.0415234	0	0.000911395	0	0	0.114379	0.017002	0	0	0	0.0277559
NC_000002.12:g.85425118C>T	2	85425118	C	T	-4.58963	0	-2.27347	0.00817875	0	0.000486427	0	0	0.000281116	0	0	0.141593	0	0
NC_000002.12:g.85429332G>T	2	85429332	G	T	2.07397	0.181102	0.421567	0.00088562	0	0	0	0	0.00264827	0.000695878	0	0	0	0
NC_000002.12:g.85633876T>C	2	85633876	T	C	4.63188	NA	NA	0.677953	0	0.640938	0.518268	0.598269	0.593294	0.6105	0.553694	0.584969	0.642809	0.664688
NC_000002.12:g.85992179C>T	2	85992179	C	T	1.34406	0	-0.585291	0.0105566	0	0.000773243	0	0	0.0304388	0.00347333	0	0	0	0.00760889
NC_000002.12:g.86285933G>A	2	86285933	G	A	8.14481	0.015748	0.645425	0.338105	0	0.168114	0.231776	0.116219	0.578059	0.196292	0.292063	0.248022	0.25313	0.292541
NC_000002.12:g.86617090C>T	2	86617090	C	T	-5.08665	0	-0.102102	0.0242224	0	0.036135	0.00335062	0.012725	0.00749755	0.0223677	0	0.0585152	0	0.0168008
NC_000002.12:g.86621482C>G	2	86621482	C	G	-1.19825	0.267717	0.116756	0.00688973	0	0	0	0	0.0210826	0.000695712	0	0	0	0
NC_000002.12:g.86661716G>A	2	86661716	G	A	4.33969	0	0.472858	0.0282852	0	0.00077314	0	0	0.0788515	0.0125582	0	0.00196325	0	0.0168008
NC_000002.12:g.88027034G>A	2	88027034	G	A	-1.26516	0	-0.455425	0.0115057	0	0	0	0	0.0335224	0.00448507	0	0.00196544	0	0.00760889
NC_000002.12:g.88528979G>T	2	88528979	G	T	-0.065413	0	0.241543	0.0106009	0	0	0	0	0.0313359	0.00347374	0	0.00196544	0	0
NC_000002.12:g.96249722T>C	2	96249722	T	C	-6.01603	0	0.170173	0.0406131	0	0.0626932	0.0483966	0.0729172	0.0132299	0.0095656	0.0450232	0.00196325	0	0.0353237
NC_000002.12:g.96253514C>T	2	96253514	C	T	-8.24849	0.637795	0.752402	0.000823729	0	0	0	0	0.000280645	0	0	0	0.0151508	0
NC_000002.12:g.96671920G>A	2	96671920	G	A	-1.24174	0	0.314835	0.00684517	0	0	0	0	0.020808	0.00130241	0	0	0	0
NC_000002.12:g.96684492C>T	2	96684492	C	T	-8.97877	0	0.0278661	0.119558	0	0.169548	0.0532848	0.164448	0.0434692	0.132112	0.273489	0.0313255	0	0.143239
NC_000002.12:g.96835115C>A	2	96835115	C	A	3.04694	0.00688976	0.507181	0.276307	0	0.271852	0.163816	0.405329	0.294199	0.298325	0.289457	0.183932	0.234118	0.347275
NC_000002.12:g.96839044C>T	2	96839044	C	T	1.48941	0	-1.77464	0.00148032	0	0.000773017	0	0	0.003795	0	0	0	0	0
NC_000002.12:g.96839288C>T	2	96839288	C	T	-1.93977	0	-0.309	0.0855988	0	0.00157298	0	0	0.224363	0.0357673	0	0	0	0.0540984
[truncated: 27,481 more rows]

## Sheet: Benchmark.splice.site.SNVs
HGVS	CHROM	POS	REF	ALT	Label	ada_score	rf_score	Phastcons	phyloP	SELV	SELV.nfe	SELV.amr	SELV.afr	SELV.sas	SELV.eas	SELV.oth	SELV.asj	SELV.fin
NC_000001.10:g.8025485G>C	1	8025485	G	C	1	0.999989	1	1	7.7434	0	0	0	0	0	0	0	0	0
NC_000001.10:g.11345701G>A	1	11345701	G	A	1	0.999296	0.866	1	9.435	0	0	0	0	0	0	0	0	0
NC_000001.10:g.11856456C>T	1	11856456	C	T	1	0.999625	0.866	1	7.0896	0	0	0	0	0	0	0	0	0
NC_000001.10:g.40557070T>A	1	40557070	T	A	1	0.0222801	0.278	1	2.14524	0.00580509	0.00215582	0	0	0	0	0.012145	0	0.0390922
NC_000001.10:g.40557843T>C	1	40557843	T	C	1	0.72646	0.706	1	7.5914	5.34e-05	0.000111194	0	0	0	0	0	0	0
NC_000001.10:g.43394882G>A	1	43394882	G	A	1	0.98798	0.884	1	9.4658	0	0	0	0	0	0	0	0	0
NC_000001.10:g.43396536G>A	1	43396536	G	A	1	0.972053	0.68	1	2.85102	0	0	0	0	0	0	0	0	0
NC_000001.10:g.43396718G>A	1	43396718	G	A	1	0.000450628	0.178	1	1.24181	0.000278484	0	0	0	0.000695053	0.0020528	0	0	0
NC_000001.10:g.45480507C>G	1	45480507	C	G	1	0.0433237	0.324	0.992126	3.30231	0.000101353	0.000210116	0	0	0	0	0	0	0
NC_000001.10:g.53668099C>T	1	53668099	C	T	1	0.998113	0.862	1	6.86587	0.0105458	0.0132459	0.00718484	0.00279485	0.00397396	0.0020514	0.0141434	0.0429036	0.00216489
NC_000001.10:g.111674046C>T	1	111674046	C	T	1	0.999592	0.846	1	5.81983	0	0	0	0	0	0	0	0	0
NC_000001.10:g.155204987G>A	1	155204987	G	A	1	0.629631	0.604	1	0.359575	0.000809092	0.001234	0	0.000657983	0.00137252	0	0	0	0
NC_000001.10:g.155208310T>G	1	155208310	T	G	1	0.0400508	0.238	1	5.16513	0	0	0	0	0	0	0	0	0
NC_000001.10:g.155262968C>T	1	155262968	C	T	1	0.999979	1	1	7.5275	0.00056199	0.000743019	0.00116386	0.000657983	0	0	0	0	0
NC_000001.10:g.155880449C>G	1	155880449	C	G	1	0.891738	0.72	0.96063	2.88732	0	0	0	0	0	0	0	0	0
NC_000001.10:g.156105912G>A	1	156105912	G	A	1	0.999997	1	1	9.71029	0	0	0	0	0	0	0	0	0
NC_000001.10:g.161277049G>A	1	161277049	G	A	1	0.980008	0.786	1	8.542	0	0	0	0	0	0	0	0	0
NC_000001.10:g.180235528C>T	1	180235528	C	T	1	0.581805	0.578	1	2.44051	0.000602611	0.000830763	0	0	0.000370044	0.00110118	0	0	0.000951649
NC_000001.10:g.202568479T>G	1	202568479	T	G	1	0.504563	0.534	1	7.87535	0	0	0	0	0	0	0	0	0
NC_000001.10:g.204128527C>T	1	204128527	C	T	1	0.999998	0.992	1	5.70533	5.34e-05	0	0	0	0.000370044	0	0	0	0
NC_000001.10:g.230841679C>T	1	230841679	C	T	1	0.999995	0.986	1	4.8805	0.000380563	0.000518279	0	0.00178102	0	0	0	0	0
NC_000001.10:g.235952001C>T	1	235952001	C	T	1	0.999984	0.974	1	6.80373	0	0	0	0	0	0	0	0	0
NC_000002.11:g.1488368A>T	2	1488368	A	T	1	0.609988	0.71	1	3.91836	0	0	0	0	0	0	0	0	0
NC_000002.11:g.20145548T>C	2	20145548	T	C	1	0.999966	0.986	1	7.99215	0	0	0	0	0	0	0	0	0
NC_000002.11:g.26724622C>G	2	26724622	C	G	1	0.999993	0.998	1	2.28634	5.34e-05	0.000111124	0	0	0	0	0	0	0
NC_000002.11:g.27535456C>G	2	27535456	C	G	1	0.21169	0.552	1	4.21479	0	0	0	0	0	0	0	0	0
NC_000002.11:g.27668796A>C	2	27668796	A	C	1	3.31e-05	0.028	0.511811	-0.269315	0	0	0	0	0	0	0	0	0
NC_000002.11:g.29445273G>A	2	29445273	G	A	1	0.957976	0.712	1	9.873	0.000361418	0.000111214	0.000622136	0.000658057	0.00129943	0	0	0	0
NC_000002.11:g.32361946A>G	2	32361946	A	G	1	0.720529	0.576	1	8.47678	0	0	0	0	0	0	0	0	0
NC_000002.11:g.32366974C>T	2	32366974	C	T	1	0.922289	0.748	1	2.29506	0	0	0	0	0	0	0	0	0
NC_000002.11:g.32370074G>A	2	32370074	G	A	1	0.932611	0.798	1	8.684	0	0	0	0	0	0	0	0	0
NC_000002.11:g.39283845T>C	2	39283845	T	C	1	0.458864	0.506	1	7.8148	0	0	0	0	0	0	0	0	0
NC_000002.11:g.88882948C>T	2	88882948	C	T	1	0.999974	0.998	1	6.40893	0	0	0	0	0	0	0	0	0
NC_000002.11:g.89028797C>T	2	89028797	C	T	1	0.981536	0.894	1	6.05317	0.000193043	0.000397451	0	0	0	0	0	0	0
NC_000002.11:g.109368449C>T	2	109368449	C	T	1	0.0369048	0.114	1	3.25582	0	0	0	0	0	0	0	0	0
NC_000002.11:g.128183803G>C	2	128183803	G	C	1	0.999998	1	1	7.203	0	0	0	0	0	0	0	0	0
NC_000002.11:g.136587163C>G	2	136587163	C	G	1	0.999992	0.998	1	4.21783	0	0	0	0	0	0	0	0	0
NC_000002.11:g.158617589C>T	2	158617589	C	T	1	0.999116	0.84	1	7.81165	0	0	0	0	0	0	0	0	0
NC_000002.11:g.175809670T>A	2	175809670	T	A	1	3.48e-05	0.17	0.889764	-0.403921	0.000194222	0	0.000412167	0	0	0.000757161	0.0019227	0	0
NC_000002.11:g.179320876C>T	2	179320876	C	T	1	0.581488	0.538	1	1.42589	0.000161892	0	0	0.000689746	0.000743408	0	0	0	0
NC_000002.11:g.189855034G>A	2	189855034	G	A	1	0.922557	0.644	1	9.23076	0	0	0	0	0	0	0	0	0
NC_000002.11:g.189855034G>T	2	189855034	G	T	1	0.339145	0.506	1	9.23076	0	0	0	0	0	0	0	0	0
NC_000002.11:g.189855731G>T	2	189855731	G	T	1	0.975076	0.824	1	8.11765	0	0	0	0	0	0	0	0	0
NC_000002.11:g.189861892G>A	2	189861892	G	A	1	0.977728	0.894	1	9.841	0	0	0	0	0	0	0	0	0
NC_000002.11:g.189863401G>A	2	189863401	G	A	1	0.97705	0.644	1	7.61004	0	0	0	0	0	0	0	0	0
NC_000002.11:g.189864569G>T	2	189864569	G	T	1	0.976903	0.758	1	9.37872	0	0	0	0	0	0	0	0	0
NC_000002.11:g.189868137G>T	2	189868137	G	T	1	0.99979	0.992	1	9.09159	0	0	0	0	0	0	0	0	0
NC_000002.11:g.189868984G>A	2	189868984	G	A	1	0.993201	0.832	1	9.53119	0	0	0	0	0	0	0	0	0
NC_000002.11:g.189870933G>A	2	189870933	G	A	1	0.99158	0.796	1	9.831	0	0	0	0	0	0	0	0	0
NC_000002.11:g.189871072G>T	2	189871072	G	T	1	0.982035	0.856	1	9.59801	0	0	0	0	0	0	0	0	0
NC_000002.11:g.202052521T>C	2	202052521	T	C	1	5.77e-05	0.002	0.661417	0.0251732	0.00116161	0	0	0	0.00100248	0.0106874	0	0	0
NC_000002.11:g.217300218T>A	2	217300218	T	A	1	0.66795	0.516	1	7.91062	0	0	0	0	0	0	0	0	0
NC_000002.11:g.219678909C>A	2	219678909	C	A	1	0.974393	0.794	0.417323	0.916811	0.00272576	0.00350266	0.00445505	0.000658939	0.00100248	0	0.00294198	0	0.0025488
NC_000002.11:g.219678909C>T	2	219678909	C	T	1	0.991107	0.77	0.417323	0.916811	0.00272576	0.00350266	0.00445505	0.000658939	0.00100248	0	0.00294198	0	0.0025488
NC_000002.11:g.220285068G>C	2	220285068	G	C	1	0.999995	1	1	7.66892	0	0	0	0	0	0	0	0	0
NC_000002.11:g.220286062A>G	2	220286062	A	G	1	0.635918	0.676	1	6.96862	0	0	0	0	0	0	0	0	0
NC_000002.11:g.225368370T>C	2	225368370	T	C	1	0.995035	0.96	1	7.57058	0	0	0	0	0	0	0	0	0
NC_000003.11:g.9792107G>A	3	9792107	G	A	1	0.999734	0.988	1	6.03014	0.0157988	0.0252276	0.0136837	0.00561867	0.0037218	0	0.0161804	0.00646135	0.00475848
NC_000003.11:g.37035152C>G	3	37035152	C	G	1	0.198945	0.41	1	2.11131	5.37e-05	0	0	0.000658572	0	0	0	0	0
NC_000003.11:g.37048483G>C	3	37048483	G	C	1	0.985156	0.93	1	9.108	5.35e-05	0.000111183	0	0	0	0	0	0	0
NC_000003.11:g.37050395A>G	3	37050395	A	G	1	0.999911	0.992	1	7.64032	0	0	0	0	0	0	0	0	0
NC_000003.11:g.37050396G>A	3	37050396	G	A	1	0.999993	1	1	8.12422	0	0	0	0	0	0	0	0	0
NC_000003.11:g.38663892C>T	3	38663892	C	T	1	0.831352	0.61	1	7.59928	5.56e-05	0	0	0	0.000389725	0	0	0	0
NC_000003.11:g.48610374C>T	3	48610374	C	T	1	0.840188	0.616	1	5.22254	5.35e-05	0.000111356	0	0	0	0	0	0	0
NC_000003.11:g.48618916C>G	3	48618916	C	G	1	0.999411	0.86	1	5.18929	0	0	0	0	0	0	0	0	0
NC_000003.11:g.48619945C>T	3	48619945	C	T	1	0.970407	0.83	0.992126	5.12107	0	0	0	0	0	0	0	0	0
NC_000003.11:g.48630971T>C	3	48630971	T	C	1	0.999924	0.998	1	5.62476	0.000361356	0.00065833	0	0	0	0	0.00158486	0	0
NC_000003.11:g.53156392T>C	3	53156392	T	C	1	0.532455	0.522	1	6.81943	0.000615653	0.000854741	0.00116391	0	0	0	0.00158486	0	0
NC_000003.11:g.69053529C>G	3	69053529	C	G	1	0.999995	0.966	1	7.15168	0	0	0	0	0	0	0	0	0
NC_000003.11:g.71834110C>G	3	71834110	C	G	1	0.558243	0.716	0.992126	3.6025	0.00138562	0.00326442	0	0	0	0	0	0	0
NC_000003.11:g.114058273C>G	3	114058273	C	G	1	0.999883	0.982	1	7.81788	0	0	0	0	0	0	0	0	0
NC_000003.11:g.159986323C>G	3	159986323	C	G	1	0.886984	0.856	1	7.08643	0.000362139	0	0	0	0.00241767	0	0	0	0
NC_000003.11:g.164777814A>G	3	164777814	A	G	1	0.48037	0.298	1	8.30232	0	0	0	0	0	0	0	0	0
NC_000003.11:g.172737276C>T	3	172737276	C	T	1	0.999958	0.998	1	2.19954	0.0027844	0.00321906	0.00142256	0.00123082	0	0	0.00294369	0.0179557	0.000507797
NC_000003.11:g.178922376G>A	3	178922376	G	A	1	0.98094	0.894	1	9.383	0	0	0	0	0	0	0	0	0
NC_000003.11:g.179134283T>C	3	179134283	T	C	1	0.68799	0.484	1	7.86583	0	0	0	0	0	0	0	0	0
NC_000003.11:g.183854522A>T	3	183854522	A	T	1	0.099475	0.332	0.488189	-0.0971575	0.000482915	0	0.00287889	0	0	0	0	0	0
NC_000003.11:g.190126103G>A	3	190126103	G	A	1	0.997862	0.756	1	5.26198	0.000106916	0.000222554	0	0	0	0	0	0	0
NC_000003.11:g.193355069G>A	3	193355069	G	A	1	0.927678	0.578	1	9.817	0	0	0	0	0	0	0	0	0
NC_000004.11:g.15569105G>C	4	15569105	G	C	1	0.999985	0.994	1	5.07118	0	0	0	0	0	0	0	0	0
NC_000004.11:g.17510986A>G	4	17510986	A	G	1	0.836336	0.852	1	7.99433	0	0	0	0	0	0	0	0	0
NC_000004.11:g.39219723G>C	4	39219723	G	C	1	0.924361	0.704	1	6.71331	5.44e-05	0.000112675	0	0	0	0	0	0	0
NC_000004.11:g.88532109C>A	4	88532109	C	A	1	0.755158	0.522	1	3.40046	5.38e-05	0	0	0.000687647	0	0	0	0	0
NC_000004.11:g.88533257G>T	4	88533257	G	T	1	0.20315	0.406	1	0.844882	0	0	0	0	0	0	0	0	0
NC_000004.11:g.100530134G>T	4	100530134	G	T	1	0.99999	1	1	7.03462	0	0	0	0	0	0	0	0	0
NC_000004.11:g.158064959G>A	4	158064959	G	A	1	0.999521	0.864	1	9.799	0	0	0	0	0	0	0	0	0
NC_000005.9:g.251453G>A	5	251453	G	A	1	0.888483	0.632	1	8.83015	5.45e-05	0	0	0	0.000371171	0	0	0	0
NC_000005.9:g.484635G>A	5	484635	G	A	1	0.608358	0.718	1	9.36735	0	0	0	0	0	0	0	0	0
NC_000005.9:g.37008725G>T	5	37008725	G	T	1	0.99967	0.992	1	7.5052	5.38e-05	0	0	0	0.000372418	0	0	0	0
NC_000005.9:g.52394497C>T	5	52394497	C	T	1	0.999331	0.878	1	4.24435	0	0	0	0	0	0	0	0	0
NC_000005.9:g.52404473C>A	5	52404473	C	A	1	0.407206	0.52	1	2.6607	5.43e-05	0	0	0	0	0.000604467	0	0	0
NC_000005.9:g.61657157C>G	5	61657157	C	G	1	0.951689	0.632	1	7.78571	5.61e-05	0	0.000343438	0	0	0	0	0	0
NC_000005.9:g.70247769G>T	5	70247769	G	T	1	0.822693	0.654	1	3.972	0	0	0	0	0	0	0	0	0
NC_000005.9:g.78077797C>T	5	78077797	C	T	1	0.0660859	0.444	1	3.73907	0.000277869	0.00057248	0	0	0	0	0	0	0
NC_000005.9:g.82491755G>A	5	82491755	G	A	1	0.999992	1	0.984252	1.75997	5.45e-05	0	0	0.000675793	0	0	0	0	0
NC_000005.9:g.130500789C>G	5	130500789	C	G	1	0.000117239	0.094	0.984252	0.00768504	0.00240342	0.00344442	0.000331111	0	0	0	0.00158625	0	0.00716246
NC_000005.9:g.131724712T>C	5	131724712	T	C	1	0.97472	0.828	1	6.78717	0	0	0	0	0	0	0	0	0
NC_000005.9:g.136975551G>A	5	136975551	G	A	1	0.0625484	0.286	1	7.33861	5.35e-05	0	0.000331251	0	0	0	0	0	0
NC_000005.9:g.137777075T>A	5	137777075	T	A	1	0.0214675	0.198	1	5.97494	0	0	0	0	0	0	0	0	0
NC_000005.9:g.151230953T>C	5	151230953	T	C	1	0.320649	0.492	1	7.83417	0	0	0	0	0	0	0	0	0
NC_000006.11:g.49574634C>A	6	49574634	C	A	1	0.99955	0.984	1	7.29288	5.35e-05	0	0.000331864	0	0	0	0	0	0
NC_000006.11:g.91271385A>T	6	91271385	A	T	1	0.601259	0.642	1	9.15726	0	0	0	0	0	0	0	0	0
NC_000006.11:g.132181528G>T	6	132181528	G	T	1	0.969313	0.81	1	9.139	0	0	0	0	0	0	0	0	0
NC_000006.11:g.132182844G>T	6	132182844	G	T	1	0.999262	0.974	0.976378	1.60659	0	0	0	0	0	0	0	0	0
NC_000007.13:g.30649345G>C	7	30649345	G	C	1	0.988936	0.898	1	9.762	5.39e-05	0.000111712	0	0	0	0	0	0	0
NC_000007.13:g.30671863C>T	7	30671863	C	T	1	0.982265	0.782	1	7.6975	0.00199704	0.000487964	0.0014259	0	0	0.00060056	0	0.0265073	0
NC_000007.13:g.40498796C>T	7	40498796	C	T	1	0.000345248	0.032	0.968504	0.838827	0.0294799	0.0479175	0.00339462	0.00730083	0.00351748	0.000607494	0.0262408	0.011895	0.0382971
NC_000007.13:g.50544323C>T	7	50544323	C	T	1	0.948844	0.66	1	5.07365	0.00052619	0.000664594	0.000331601	0.000665936	0.00100443	0	0	0	0
NC_000007.13:g.107555951G>T	7	107555951	G	T	1	0.999635	0.976	1	9.873	0.00300015	0.00118405	0.000622789	0	0.000695053	0	0.00422206	0.0379817	0
NC_000007.13:g.107559543C>T	7	107559543	C	T	1	0.711416	0.634	1	7.39854	0.000191774	0.000111241	0.000898546	0	0	0	0	0	0
NC_000007.13:g.117149194G>A	7	117149194	G	A	1	0.924935	0.79	1	7.61	5.36e-05	0	0	0	0	0.00058857	0	0	0
NC_000007.13:g.117170953G>A	7	117170953	G	A	1	0.996187	0.88	1	9.422	5.36e-05	0.00011142	0	0	0	0	0	0	0
NC_000007.13:g.117227887G>A	7	117227887	G	A	1	0.999994	0.998	1	8.725	0.000278771	0.000574931	0	0	0	0	0	0	0
NC_000007.13:g.117227887G>C	7	117227887	G	C	1	0.999998	1	1	8.725	0.000278771	0.000574931	0	0	0	0	0	0	0
NC_000007.13:g.117282647G>C	7	117282647	G	C	1	0.999956	0.992	1	7.36673	0.000101674	0.000210836	0	0	0	0	0	0	0
NC_000007.13:g.138424286G>A	7	138424286	G	A	1	0.992355	0.89	1	8.917	0.000235278	0.000111237	0.00116404	0	0	0	0	0	0
NC_000007.13:g.143027865G>A	7	143027865	G	A	1	0.990856	0.786	1	9.71443	0.000601298	0.00115259	0	0.000658057	0	0	0	0	0
NC_000007.13:g.144096956C>A	7	144096956	C	A	1	0.999211	0.888	1	3.65717	0	0	0	0	0	0	0	0	0
NC_000007.13:g.155604517C>G	7	155604517	C	G	1	0.999998	0.994	1	7.49006	0	0	0	0	0	0	0	0	0
NC_000008.10:g.38003481C>G	8	38003481	C	G	1	0.999998	0.998	1	7.15724	0	0	0	0	0	0	0	0	0
NC_000008.10:g.42694330T>C	8	42694330	T	C	1	0.999565	0.98	1	3.84393	0	0	0	0	0	0	0	0	0
NC_000008.10:g.42698168T>C	8	42698168	T	C	1	0.999877	0.996	1	5.01297	0	0	0	0	0	0	0	0	0
NC_000008.10:g.63976767G>A	8	63976767	G	A	1	0.990644	0.728	1	3.89606	0.000237039	0.000307357	0	0.000664509	0.000373156	0	0	0	0
NC_000008.10:g.65528838C>A	8	65528838	C	A	1	0.998939	0.802	1	6.71802	0.000121546	0	0	0	0.000846252	0	0	0	0
NC_000008.10:g.75272543G>A	8	75272543	G	A	1	0.96434	0.812	1	8.89476	0.000101352	0.000111147	0	0	0.000370066	0	0	0	0
NC_000008.10:g.126069059C>A	8	126069059	C	A	1	0.999946	0.986	1	7.73458	0	0	0	0	0	0	0	0	0
NC_000008.10:g.143957128C>T	8	143957128	C	T	1	0.999997	0.99	1	5.31886	0.000102385	0	0.000622691	0	0	0	0	0	0
NC_000008.10:g.143957293G>A	8	143957293	G	A	1	0.0656761	0.208	1	4.40585	5.36e-05	0	0	0.000658572	0	0	0	0	0
NC_000008.10:g.143957658G>A	8	143957658	G	A	1	0.0196201	0.132	1	3.37872	0.000200684	0.000415899	0	0	0	0	0	0	0
NC_000008.10:g.143958637T>G	8	143958637	T	G	1	0.650306	0.724	1	3.8701	5.47e-05	0	0	0.000692838	0	0	0	0	0
NC_000009.11:g.34648113T>C	9	34648113	T	C	1	0.251315	0.428	1	6.89966	0	0	0	0	0	0	0	0	0
NC_000009.11:g.34648167A>G	9	34648167	A	G	1	0.995767	0.964	1	6.35482	0.0108061	0.0184481	0.00657196	0.00516377	0.00372137	0	0.00774951	0	0
NC_000009.11:g.34648453G>T	9	34648453	G	T	1	0.999961	0.992	1	7.00863	0	0	0	0	0	0	0	0	0
NC_000009.11:g.95480229G>A	9	95480229	G	A	1	0.976903	0.722	1	9.739	5.36e-05	0	0	0.000658351	0	0	0	0	0
NC_000009.11:g.99006675G>A	9	99006675	G	A	1	0.0150835	0.15	1	3.47183	0.000336475	0.000420205	0.000622005	0	0	0	0	0	0.000507328
NC_000009.11:g.136303015A>G	9	136303015	A	G	1	0.000149375	0.258	1	1.2858	5.36e-05	0	0	0	0	0.000588338	0	0	0
NC_000010.10:g.73585649C>G	10	73585649	C	G	1	0.980016	0.836	1	6.79056	0	0	0	0	0	0	0	0	0
NC_000010.10:g.73892817T>C	10	73892817	T	C	1	6.73e-05	0.01	1	0.908543	0.00906263	0.0135229	0.00510342	0.00328651	0.00447161	0	0.00996892	0.0197095	0.00136973
NC_000010.10:g.79769297G>T	10	79769297	G	T	1	0.947921	0.818	1	9.24183	0	0	0	0	0	0	0	0	0
NC_000010.10:g.88813160C>T	10	88813160	C	T	1	0.97853	0.824	1	7.46029	0	0	0	0	0	0	0	0	0
NC_000010.10:g.88813161C>T	10	88813161	C	T	1	0.999499	0.942	1	7.46029	0	0	0	0	0	0	0	0	0
NC_000010.10:g.88817449G>A	10	88817449	G	A	1	0.947119	0.606	1	9.441	5.34e-05	0.000111142	0	0	0	0	0	0	0
NC_000010.10:g.89469068C>G	10	89469068	C	G	1	0.833048	0.63	1	5.59982	0	0	0	0	0	0	0	0	0
NC_000010.10:g.89685314T>C	10	89685314	T	C	1	0.970064	0.918	1	7.37378	0	0	0	0	0	0	0	0	0
NC_000010.10:g.101605538A>G	10	101605538	A	G	1	0.997745	0.978	1	9.25657	0	0	0	0	0	0	0	0	0
NC_000010.10:g.102509671G>C	10	102509671	G	C	1	0.999993	1	1	9.74932	0	0	0	0	0	0	0	0	0
NC_000010.10:g.127483547C>A	10	127483547	C	A	1	0.982255	0.812	1	5.37626	5.34e-05	0	0	0	0.000370066	0	0	0	0
NC_000010.10:g.127483547C>T	10	127483547	C	T	1	0.976767	0.678	1	5.37626	5.34e-05	0	0	0	0.000370066	0	0	0	0
NC_000010.10:g.135183409G>A	10	135183409	G	A	1	0.992174	0.868	1	8.72	0	0	0	0	0	0	0	0	0
NC_000011.9:g.2594214G>C	11	2594214	G	C	1	0.49758	0.548	1	4.07926	0	0	0	0	0	0	0	0	0
NC_000011.9:g.2604774C>T	11	2604774	C	T	1	0.978611	0.93	1	6.83233	0	0	0	0	0	0	0	0	0
NC_000011.9:g.2606442G>C	11	2606442	G	C	1	0.917045	0.722	1	6.74176	0	0	0	0	0	0	0	0	0
NC_000011.9:g.2606443G>A	11	2606443	G	A	1	0.651788	0.65	1	8.604	0	0	0	0	0	0	0	0	0
NC_000011.9:g.6636673C>G	11	6636673	C	G	1	0.999927	0.988	1	6.85954	0.000235144	0.000304458	0.000622136	0	0	0	0	0	0
NC_000011.9:g.6638857C>T	11	6638857	C	T	1	0.999366	0.988	1	2.6335	0.000147172	0	0.000622038	0.000657983	0	0	0	0	0
NC_000011.9:g.31823109G>T	11	31823109	G	T	1	0.00678238	0.07	1	2.89962	0	0	0	0	0	0	0	0	0
NC_000011.9:g.46897357C>T	11	46897357	C	T	1	0.949115	0.738	1	7.32387	0	0	0	0	0	0	0	0	0
NC_000011.9:g.61725618G>A	11	61725618	G	A	1	0.967879	0.654	1	9.616	0	0	0	0	0	0	0	0	0
NC_000011.9:g.61727364G>A	11	61727364	G	A	1	0.998478	0.946	1	7.75083	0	0	0	0	0	0	0	0	0
NC_000011.9:g.66333304T>C	11	66333304	T	C	1	0.638785	0.448	1	4.9808	0	0	0	0	0	0	0	0	0
NC_000011.9:g.71954834G>A	11	71954834	G	A	1	0.994681	0.8	1	9.077	0	0	0	0	0	0	0	0	0
NC_000011.9:g.72005169G>A	11	72005169	G	A	1	0.982121	0.764	1	9.45595	0	0	0	0	0	0	0	0	0
NC_000011.9:g.76873900G>A	11	76873900	G	A	1	0.964982	0.696	1	9.14039	0.000148567	0.000211664	0	0	0	0.000600864	0	0	0
NC_000011.9:g.76877208G>A	11	76877208	G	A	1	0.999979	0.97	1	7.91654	0	0	0	0	0	0	0	0	0
NC_000011.9:g.76892635G>T	11	76892635	G	T	1	0.999993	0.996	1	5.95223	0.000157348	0.000213917	0	0	0	0.000601958	0	0	0
NC_000011.9:g.103033875A>G	11	103033875	A	G	1	0.993333	0.848	1	7.51661	0	0	0	0	0	0	0	0	0
NC_000011.9:g.111779691C>G	11	111779691	C	G	1	0.999945	0.982	1	7.11665	0	0	0	0	0	0	0	0	0
NC_000011.9:g.118960701C>T	11	118960701	C	T	1	0.0495164	0.292	1	3.18212	5.34e-05	0.000111138	0	0	0	0	0	0	0
NC_000011.9:g.118962123C>T	11	118962123	C	T	1	0.326615	0.368	1	2.43532	0.000428655	0.000374451	0.000449253	0	0	0	0	0	0.00186279
NC_000012.11:g.12397589G>A	12	12397589	G	A	1	0.0310158	0.21	1	3.69239	5.37e-05	0	0	0	0	0.000591668	0	0	0
NC_000012.11:g.50357875A>T	12	50357875	A	T	1	0.267387	0.498	1	6.03646	0.000147202	0.000111165	0	0	0	0.00110107	0	0	0
NC_000012.11:g.52912944C>A	12	52912944	C	A	1	0.999795	1	1	7.54171	0	0	0	0	0	0	0	0	0
NC_000012.11:g.58158538G>C	12	58158538	G	C	1	0.99408	0.754	1	7.73268	0	0	0	0	0	0	0	0	0
NC_000012.11:g.102179792T>A	12	102179792	T	A	1	0.0475377	0.664	1	3.02478	0.000200901	0.00011134	0	0	0	0.00158935	0	0	0
NC_000012.11:g.103246593G>A	12	103246593	G	A	1	0.992851	0.856	1	9.873	0.00105303	0.00199986	0	0	0	0	0	0	0.000950617
NC_000012.11:g.103260375G>C	12	103260375	G	C	1	0.992049	0.844	1	7.333	0.00023523	0	0.00116525	0	0	0	0.0015844	0	0
NC_000012.11:g.112915455T>C	12	112915455	T	C	1	0.801035	0.802	1	5.8511	0	0	0	0	0	0	0	0	0
NC_000012.11:g.112915456T>G	12	112915456	T	G	1	3.7e-05	0.102	1	1.83299	0	0	0	0	0	0	0	0	0
NC_000012.11:g.114841559G>T	12	114841559	G	T	1	0.885409	0.776	1	8.16591	0	0	0	0	0	0	0	0	0
NC_000012.11:g.116406902T>C	12	116406902	T	C	1	0.701501	0.542	1	6.83081	0	0	0	0	0	0	0	0	0
NC_000013.10:g.25458221T>A	13	25458221	T	A	1	0.867312	0.542	1	7.28123	5.38e-05	0	0.00033285	0	0	0	0	0	0
NC_000013.10:g.52532679A>G	13	52532679	A	G	1	0.056405	0.296	1	7.46746	0	0	0	0	0	0	0	0	0
NC_000013.10:g.100807344G>A	13	100807344	G	A	1	0.949001	0.76	1	9.73242	0	0	0	0	0	0	0	0	0
NC_000013.10:g.111144417G>A	13	111144417	G	A	1	0.997595	0.83	1	4.927	0	0	0	0	0	0	0	0	0
NC_000014.8:g.23893357T>C	14	23893357	T	C	1	0.939627	0.816	1	7.53839	5.34e-05	0	0	0	0.000370044	0	0	0	0
NC_000014.8:g.23894626A>C	14	23894626	A	C	1	0.138709	0.476	1	8.51526	0	0	0	0	0	0	0	0	0
NC_000014.8:g.23900796A>G	14	23900796	A	G	1	0.507768	0.486	1	6.96262	0	0	0	0	0	0	0	0	0
NC_000014.8:g.50735882G>A	14	50735882	G	A	1	0.998681	0.932	1	9.502	0.000147249	0.000210265	0	0	0.000370088	0	0	0	0
NC_000014.8:g.73637755T>C	14	73637755	T	C	1	0.947542	0.806	1	7.56591	0	0	0	0	0	0	0	0	0
NC_000014.8:g.77757723C>A	14	77757723	C	A	1	0.999783	0.988	1	4.81941	0	0	0	0	0	0	0	0	0
NC_000015.9:g.23060816C>G	15	23060816	C	G	1	0.991523	0.786	1	5.9212	0	0	0	0	0	0	0	0	0
NC_000015.9:g.23060816C>T	15	23060816	C	T	1	0.968644	0.558	1	5.9212	0	0	0	0	0	0	0	0	0
NC_000015.9:g.26825603T>A	15	26825603	T	A	1	0.346702	0.538	1	7.80768	0	0	0	0	0	0	0	0	0
NC_000015.9:g.28234747C>T	15	28234747	C	T	1	0.999994	1	1	6.78685	0.000147265	0	0	0	0	0.00158578	0	0	0
NC_000015.9:g.63637678C>T	15	63637678	C	T	1	0.695025	0.654	1	7.63489	0	0	0	0	0	0	0	0	0
NC_000015.9:g.68506725A>G	15	68506725	A	G	1	0.274436	0.308	1	8.48572	0	0	0	0	0	0	0	0	0
NC_000015.9:g.80450512G>T	15	80450512	G	T	1	0.999989	1	1	8.185	0.000731776	0.000111118	0	0	0.00447161	0	0	0	0
NC_000015.9:g.80465485A>G	15	80465485	A	G	1	0.962284	0.928	1	8.10231	0	0	0	0	0	0	0	0	0
NC_000016.9:g.1411955G>A	16	1411955	G	A	1	0.988557	0.906	1	7.11594	0.000101871	0.000211627	0	0	0	0	0	0	0
NC_000016.9:g.3790400C>G	16	3790400	C	G	1	0.999989	0.99	1	4.81714	0	0	0	0	0	0	0	0	0
NC_000016.9:g.4390986T>C	16	4390986	T	C	1	0.936299	0.856	1	7.58499	0	0	0	0	0	0	0	0	0
NC_000016.9:g.8904937G>C	16	8904937	G	C	1	0.967018	0.846	1	9.173	0	0	0	0	0	0	0	0	0
NC_000016.9:g.14674731T>C	16	14674731	T	C	1	0.298034	0.392	1	7.6246	0.000102288	0.00021162	0	0	0	0	0	0	0
NC_000016.9:g.31004561C>G	16	31004561	C	G	1	0.999462	0.964	1	7.44751	0	0	0	0	0	0	0	0	0
NC_000016.9:g.31105879T>C	16	31105879	T	C	1	0.99947	0.926	1	2.61982	5.54e-05	0.000117186	0	0	0	0	0	0	0
NC_000016.9:g.31201719C>T	16	31201719	C	T	1	0.214961	0.416	1	7.34317	0.00120688	0.00157106	0.00240767	0	0.000370044	0	0.00294796	0	0
NC_000016.9:g.50825600A>G	16	50825600	A	G	1	0.999874	0.976	1	8.83845	0	0	0	0	0	0	0	0	0
NC_000016.9:g.56919276G>A	16	56919276	G	A	1	0.999985	1	1	9.7	0	0	0	0	0	0	0	0	0
NC_000016.9:g.57931817C>A	16	57931817	C	A	1	0.976286	0.882	1	5.87955	0.000322054	0.000574517	0	0	0.00037022	0	0	0	0
NC_000016.9:g.68349977G>C	16	68349977	G	C	1	0.999996	1	1	9.715	0.000149536	0.0002155	0	0	0	0	0.00162483	0	0
NC_000016.9:g.68845762G>T	16	68845762	G	T	1	0.999993	0.996	1	9.477	0	0	0	0	0	0	0	0	0
NC_000016.9:g.89813298T>C	16	89813298	T	C	1	0.0278284	0.206	1	5.47551	0.000286617	0.000669663	0	0	0	0	0	0	0
NC_000017.10:g.3558395G>T	17	3558395	G	T	1	0.999977	1	1	7.25755	0	0	0	0	0	0	0	0	0
NC_000017.10:g.3563268C>G	17	3563268	C	G	1	0.000141595	0.082	0.0314961	-0.907142	0.00238115	0.000111603	0.00264609	0.019827	0.000370044	0.00110161	0.00294967	0	0
NC_000017.10:g.4805227C>A	17	4805227	C	A	1	0.999988	1	1	1.30972	0	0	0	0	0	0	0	0	0
NC_000017.10:g.7980060A>G	17	7980060	A	G	1	0.16892	0.374	1	7.21978	0	0	0	0	0	0	0	0	0
NC_000017.10:g.10553691G>A	17	10553691	G	A	1	0.945936	0.726	1	9.416	5.35e-05	0	0	0	0	0.000588338	0	0	0
NC_000017.10:g.18057504G>T	17	18057504	G	T	1	0.999846	0.98	1	8.90613	5.38e-05	0	0	0	0.000370198	0	0	0	0
NC_000017.10:g.40766863T>C	17	40766863	T	C	1	0.184136	0.39	1	7.9108	0	0	0	0	0	0	0	0	0
NC_000017.10:g.41228505C>A	17	41228505	C	A	1	0.999352	0.986	1	3.5597	5.35e-05	0.000111279	0	0	0	0	0	0	0
NC_000017.10:g.41258473C>T	17	41258473	C	T	1	0.999994	0.998	1	3.8861	0	0	0	0	0	0	0	0	0
NC_000017.10:g.42085140T>C	17	42085140	T	C	1	0.935606	0.844	1	6.74443	0	0	0	0	0	0	0	0	0
NC_000017.10:g.42328956C>T	17	42328956	C	T	1	0.999633	0.872	1	7.6715	0	0	0	0	0	0	0	0	0
NC_000017.10:g.42990798C>G	17	42990798	C	G	1	0.999907	0.988	1	7.49391	0	0	0	0	0	0	0	0	0
NC_000017.10:g.42990798C>T	17	42990798	C	T	1	0.999915	0.958	1	7.49391	0	0	0	0	0	0	0	0	0
NC_000017.10:g.44087767G>A	17	44087767	G	A	1	0.0012459	0.058	1	5.20765	0	0	0	0	0	0	0	0	0
NC_000017.10:g.73723934T>C	17	73723934	T	C	1	0.00274485	0.028	1	7.96833	0	0	0	0	0	0	0	0	0
NC_000017.10:g.74475090A>G	17	74475090	A	G	1	0.162054	0.394	1	9.28723	0	0	0	0	0	0	0	0	0
NC_000017.10:g.78081693T>C	17	78081693	T	C	1	0.017873	0.33	1	7.64511	0.000468588	0.000699981	0	0	0.000379665	0	0.00167371	0	0.000549065
NC_000017.10:g.78084822C>T	17	78084822	C	T	1	0.999638	0.952	1	7.58832	0.000192357	0.000111693	0	0	0	0	0	0	0.00137556
NC_000017.10:g.79803618T>C	17	79803618	T	C	1	0.755429	0.712	1	7.9073	0	0	0	0	0	0	0	0	0
NC_000017.10:g.79892202C>T	17	79892202	C	T	1	0.999997	1	1	3.46665	0.000803166	0.00141155	0.000332745	0	0.000697988	0	0	0	0
NC_000018.9:g.29172988G>A	18	29172988	G	A	1	0.969706	0.642	0.992126	3.74539	0	0	0	0	0	0	0	0	0
NC_000018.9:g.29172988G>C	18	29172988	G	C	1	0.993734	0.81	0.992126	3.74539	0	0	0	0	0	0	0	0	0
NC_000018.9:g.29172989G>C	18	29172989	G	C	1	0.999954	0.946	1	4.53363	0	0	0	0	0	0	0	0	0
NC_000018.9:g.32374214C>T	18	32374214	C	T	1	0.170859	0.372	1	1.79168	0.000191883	0	0	0.000657983	0	0.000588454	0	0	0.000950776
NC_000018.9:g.55365029G>T	18	55365029	G	T	1	0.144057	0.258	1	6.6239	0.000101381	0.00011119	0	0	0	0.000588687	0	0	0
NC_000018.9:g.60027189T>C	18	60027189	T	C	1	0.402284	0.4	1	3.8326	5.34e-05	0.000111125	0	0	0	0	0	0	0
NC_000019.9:g.3589908T>G	19	3589908	T	G	1	0.495311	0.636	1	5.60302	0	0	0	0	0	0	0	0	0
NC_000019.9:g.12918142C>T	19	12918142	C	T	1	0.492164	0.496	1	1.34124	0.000424965	0.000304404	0	0	0	0.00294482	0	0	0
NC_000019.9:g.17992770A>C	19	17992770	A	C	1	0.0975374	0.532	1	8.47038	0.000147334	0	0	0	0	0.00158563	0	0	0
NC_000019.9:g.33878798C>T	19	33878798	C	T	1	0.89073	0.738	1	4.4038	0.000213889	0.000342395	0	0	0.000462398	0	0	0	0
NC_000019.9:g.36336572T>C	19	36336572	T	C	1	0.99829	0.868	1	2.22299	0	0	0	0	0	0	0	0	0
NC_000019.9:g.39066599A>C	19	39066599	A	C	1	0.111052	0.406	1	8.99868	0	0	0	0	0	0	0	0	0
NC_000019.9:g.39071143C>T	19	39071143	C	T	1	0.0841276	0.22	1	7.60402	0.000277871	0	0.00116404	0.000658057	0.000370044	0	0	0	0
NC_000019.9:g.42474541A>C	19	42474541	A	C	1	0.440988	0.564	1	8.99658	0	0	0	0	0	0	0	0	0
NC_000019.9:g.42754484G>A	19	42754484	G	A	1	0.996597	0.878	0.992126	2.03898	0	0	0	0	0	0	0	0	0
NC_000019.9:g.45855609C>T	19	45855609	C	T	1	0.988415	0.908	1	6.8712	0.000293374	0.000321803	0	0	0.0010026	0	0	0	0
NC_000019.9:g.45855610G>A	19	45855610	G	A	1	0.995823	0.92	1	4.58008	0.000640777	0.00107344	0.000331093	0.000658351	0	0	0	0	0.000509812
NC_000019.9:g.55668420T>G	19	55668420	T	G	1	0.612197	0.668	1	3.29729	0	0	0	0	0	0	0	0	0
NC_000020.10:g.3893281G>A	20	3893281	G	A	1	0.99995	0.992	1	9.567	0	0	0	0	0	0	0	0	0
NC_000020.10:g.13775585A>C	20	13775585	A	C	1	0.0697255	0.28	1	3.24329	0	0	0	0	0	0	0	0	0
NC_000020.10:g.32438870G>A	20	32438870	G	A	1	0.971459	0.842	1	9.873	0	0	0	0	0	0	0	0	0
NC_000020.10:g.35540865T>C	20	35540865	T	C	1	0.999648	0.976	1	7.72409	0	0	0	0	0	0	0	0	0
NC_000020.10:g.44579092C>T	20	44579092	C	T	1	0.999997	1	1	7.18439	0	0	0	0	0	0	0	0	0
NC_000022.10:g.41924026G>C	22	41924026	G	C	1	0.999993	1	1	5.7305	0	0	0	0	0	0	0	0	0
NC_000022.10:g.50518347G>T	22	50518347	G	T	1	0.000145411	0.13	0.992126	0.301071	0.000101346	0	0	0	0	0.00110107	0	0	0
NC_000022.10:g.50518348T>C	22	50518348	T	C	1	0.594214	0.506	1	6.88973	0	0	0	0	0	0	0	0	0
NC_000023.10:g.9727372C>T	X	9727372	C	T	1	0.999997	1	1	6.4515	0	0	0	0	0	0	0	0	0
NC_000023.10:g.18665312C>G	X	18665312	C	G	1	0.954745	0.876	1	7.43297	0.000196928	0	0	0	0	0	0	0	0.00179686
NC_000023.10:g.20222221C>A	X	20222221	C	A	1	0.999869	0.984	1	7.16305	0	0	0	0	0	0	0	0	0
NC_000023.10:g.38212026G>A	X	38212026	G	A	1	0.917394	0.848	0.992126	1.59371	0	0	0	0	0	0	0	0	0
NC_000023.10:g.38240595G>A	X	38240595	G	A	1	0.996562	0.716	1	5.11311	0	0	0	0	0	0	0	0	0
NC_000023.10:g.38240682G>A	X	38240682	G	A	1	0.999994	0.998	1	6.849	0	0	0	0	0	0	0	0	0
NC_000023.10:g.38260681G>C	X	38260681	G	C	1	0.999998	1	1	9.12039	0	0	0	0	0	0	0	0	0
NC_000023.10:g.38262872A>G	X	38262872	A	G	1	0.73129	0.706	1	8.83123	0	0	0	0	0	0	0	0	0
NC_000023.10:g.38280276G>T	X	38280276	G	T	1	0.999762	0.97	1	7.819	0	0	0	0	0	0	0	0	0
NC_000023.10:g.43590942G>T	X	43590942	G	T	1	0.964851	0.722	1	5.22473	0	0	0	0	0	0	0	0	0
NC_000023.10:g.48542673C>T	X	48542673	C	T	1	0.560872	0.712	1	4.85685	0	0	0	0	0	0	0	0	0
NC_000023.10:g.49092145A>G	X	49092145	A	G	1	0.999768	0.986	1	6.27428	0	0	0	0	0	0	0	0	0
NC_000023.10:g.70328449C>T	X	70328449	C	T	1	0.999992	0.996	1	3.23626	0	0	0	0	0	0	0	0	0
NC_000023.10:g.100653773C>T	X	100653773	C	T	1	0.999996	0.998	1	7.75804	0	0	0	0	0	0	0	0	0
NC_000023.10:g.100655655T>C	X	100655655	T	C	1	0.998	0.968	1	5.25218	0	0	0	0	0	0	0	0	0
NC_000023.10:g.100662698C>G	X	100662698	C	G	1	0.999997	0.998	1	5.51794	0	0	0	0	0	0	0	0	0
NC_000023.10:g.107430509C>T	X	107430509	C	T	1	0.999653	0.946	1	6.41331	0.000172558	0.000343957	0	0	0	0	0	0	0
NC_000023.10:g.107814644G>A	X	107814644	G	A	1	0.982917	0.846	1	8.537	0	0	0	0	0	0	0	0	0
NC_000023.10:g.107814644G>T	X	107814644	G	T	1	0.97159	0.81	1	8.537	0	0	0	0	0	0	0	0	0
NC_000023.10:g.107821183G>T	X	107821183	G	T	1	0.619911	0.718	1	7.19668	0	0	0	0	0	0	0	0	0
NC_000023.10:g.107821308G>A	X	107821308	G	A	1	0.986789	0.788	1	9.221	0	0	0	0	0	0	0	0	0
NC_000023.10:g.107821521G>C	X	107821521	G	C	1	0.998965	0.938	1	9.11446	0	0	0	0	0	0	0	0	0
NC_000023.10:g.107824213G>A	X	107824213	G	A	1	0.984697	0.882	1	8.3	0	0	0	0	0	0	0	0	0
NC_000023.10:g.107827715G>T	X	107827715	G	T	1	0.974867	0.73	1	7.802	0	0	0	0	0	0	0	0	0
NC_000023.10:g.107845115G>A	X	107845115	G	A	1	0.991823	0.762	1	9.04021	0	0	0	0	0	0	0	0	0
NC_000023.10:g.107868935G>T	X	107868935	G	T	1	0.999883	0.996	1	9.068	0	0	0	0	0	0	0	0	0
NC_000023.10:g.107869440G>T	X	107869440	G	T	1	0.999687	0.984	1	6.44848	0	0	0	0	0	0	0	0	0
NC_000023.10:g.107936155G>A	X	107936155	G	A	1	0.999976	1	1	9.873	0	0	0	0	0	0	0	0	0
NC_000023.10:g.123504027C>T	X	123504027	C	T	1	0.761022	0.844	1	6.0732	0	0	0	0	0	0	0	0	0
NC_000023.10:g.133607495G>A	X	133607495	G	A	1	0.989271	0.872	1	9.76988	0.000482045	0.000886808	0	0.000797657	0	0	0	0	0
NC_000023.10:g.133634060C>G	X	133634060	C	G	1	0.836539	0.668	1	6.86613	0	0	0	0	0	0	0	0	0
NC_000023.10:g.138623235A>G	X	138623235	A	G	1	0.615441	0.676	1	8.07324	0	0	0	0	0	0	0	0	0
NC_000023.10:g.149814156G>A	X	149814156	G	A	1	0.999609	0.97	1	9.826	0	0	0	0	0	0	0	0	0
NC_000023.10:g.149828138G>A	X	149828138	G	A	1	0.92227	0.776	1	9.826	0	0	0	0	0	0	0	0	0
NC_000023.10:g.152034363G>C	X	152034363	G	C	1	0.0145186	0.302	0.937008	1.43107	0	0	0	0	0	0	0	0	0
NC_000023.10:g.152956759G>T	X	152956759	G	T	1	0.999684	0.976	1	9.601	0	0	0	0	0	0	0	0	0
NC_000023.10:g.153596212G>A	X	153596212	G	A	1	0.935712	0.624	1	9.861	0	0	0	0	0	0	0	0	0
NC_000023.10:g.153786864C>G	X	153786864	C	G	1	0.0139288	0.062	1	3.04758	0	0	0	0	0	0	0	0	0
NC_000023.10:g.154130328T>C	X	154130328	T	C	1	0.000852348	0.156	0.015748	0.0554095	0	0	0	0	0	0	0	0	0
NC_000023.10:g.154134696A>G	X	154134696	A	G	1	5.75e-05	0.002	1	1.4836	0	0	0	0	0	0	0	0	0
NC_000023.10:g.154182316A>G	X	154182316	A	G	1	0.0396071	0.222	1	7.74407	0	0	0	0	0	0	0	0	0
NC_000023.10:g.154185234G>T	X	154185234	G	T	1	0.471042	0.724	1	5.29209	0	0	0	0	0	0	0	0	0
NC_000023.10:g.154225370C>T	X	154225370	C	T	1	0.951585	0.584	1	6.27587	0	0	0	0	0	0	0	0	0
NC_000001.10:g.2338158C>G	1	2338158	C	G	1	0.999963	0.81	1	4.23316	0	0	0	0	0	0	0	0	0
NC_000001.10:g.2339890C>T	1	2339890	C	T	1	0.999965	0.934	1	7.27683	0.000280901	0.000213889	0.000899392	0	0.000370396	0	0	0	0
NC_000001.10:g.3732936T>C	1	3732936	T	C	1	0.99998	0.776	1	6.04342	0	0	0	0	0	0	0	0	0
NC_000001.10:g.3756170A>G	1	3756170	A	G	1	0.9831	0.568	1	8.68083	0	0	0	0	0	0	0	0	0
NC_000001.10:g.7869953C>G	1	7869953	C	G	1	0.831773	0.646	1	6.57337	0.0347466	0.0350413	0.00680102	0.00563883	0.0166146	0.0020552	0.0275624	0	0.131157
NC_000001.10:g.11334117G>C	1	11334117	G	C	1	0.997934	0.898	1	9.19	0	0	0	0	0	0	0	0	0
NC_000001.10:g.11851263C>A	1	11851263	C	A	1	0.999982	0.956	1	7.2148	5.34e-05	0.000111145	0	0	0	0	0	0	0
NC_000001.10:g.11852333A>C	1	11852333	A	C	1	0.999994	0.928	1	8.58729	5.34e-05	0	0	0	0	0.00058828	0	0	0
NC_000001.10:g.11853962A>G	1	11853962	A	G	1	0.999967	0.864	1	8.74971	5.52e-05	0.000115218	0	0	0	0	0	0	0
NC_000001.10:g.11853964C>T	1	11853964	C	T	1	0.999986	0.98	1	7.33541	0.000537911	0	0	0	0.00360746	0	0	0	0
NC_000001.10:g.11854919G>A	1	11854919	G	A	1	0.957976	0.706	1	9.283	0	0	0	0	0	0	0	0	0
NC_000001.10:g.11856262C>A	1	11856262	C	A	1	0.999982	0.938	1	7.0896	0	0	0	0	0	0	0	0	0
NC_000001.10:g.11862937C>T	1	11862937	C	T	1	0.999987	0.928	1	7.21597	0	0	0	0	0	0	0	0	0
NC_000001.10:g.11907171C>T	1	11907171	C	T	1	0.945503	0.67	1	4.28165	0.00208581	0.00103851	0.00987727	0	0	0.000657983	0.00403229	0	0
NC_000001.10:g.12012793G>A	1	12012793	G	A	1	0.999987	0.93	1	9.47896	0	0	0	0	0	0	0	0	0
NC_000001.10:g.12020825G>A	1	12020825	G	A	1	0.999984	0.942	1	8.59029	5.37e-05	0	0	0	0.000370088	0	0	0	0
NC_000001.10:g.12024844T>C	1	12024844	T	C	1	0.999875	0.886	1	7.60012	5.36e-05	0.000111633	0	0	0	0	0	0	0
NC_000001.10:g.12027042A>G	1	12027042	A	G	1	0.999988	0.908	1	9.21356	0.000361373	0.000743256	0	0	0	0	0	0	0
NC_000001.10:g.12052746C>T	1	12052746	C	T	1	0.0366891	0.266	1	3.4033	0	0	0	0	0	0	0	0	0
NC_000001.10:g.12064672T>C	1	12064672	T	C	1	0.99993	0.86	1	7.46793	0	0	0	0	0	0	0	0	0
NC_000001.10:g.17322876C>T	1	17322876	C	T	1	0.999976	0.98	1	4.80846	0	0	0	0	0	0	0	0	0
NC_000001.10:g.17350466A>C	1	17350466	A	C	1	0.999988	0.946	1	8.17538	0	0	0	0	0	0	0	0	0
NC_000001.10:g.17350467C>T	1	17350467	C	T	1	0.999987	0.944	1	6.82269	0	0	0	0	0	0	0	0	0
NC_000001.10:g.17350470G>A	1	17350470	G	A	1	0.999305	0.9	1	8.739	0	0	0	0	0	0	0	0	0
NC_000001.10:g.17354361C>T	1	17354361	C	T	1	0.999987	0.936	1	7.23926	0	0	0	0	0	0	0	0	0
NC_000001.10:g.17355094C>G	1	17355094	C	G	1	0.99999	0.938	1	7.07664	0.000147224	0.000210153	0	0	0	0	0.0015844	0	0
NC_000001.10:g.17355094C>T	1	17355094	C	T	1	0.99999	0.938	1	7.07664	0.000147224	0.000210153	0	0	0	0	0.0015844	0	0
NC_000001.10:g.17355233T>C	1	17355233	T	C	1	0.999988	0.932	1	7.1861	0	0	0	0	0	0	0	0	0
NC_000001.10:g.17380442C>A	1	17380442	C	A	1	0.999987	0.924	1	3.72965	0.000207153	0.000433849	0	0	0	0	0	0	0
NC_000001.10:g.17380442C>T	1	17380442	C	T	1	0.999987	0.934	1	3.72965	0.000207153	0.000433849	0	0	0	0	0	0	0
NC_000001.10:g.19208193C>T	1	19208193	C	T	1	0.999987	0.93	1	6.76618	0.000824313	0.0011028	0.00142316	0	0	0.000588512	0	0	0.000509082
NC_000001.10:g.21890710G>A	1	21890710	G	A	1	0.999976	0.934	1	9.29205	5.37e-05	0	0.000331565	0	0	0	0	0	0
NC_000001.10:g.21900294T>G	1	21900294	T	G	1	0.999976	0.918	1	7.53296	0	0	0	0	0	0	0	0	0
NC_000001.10:g.22986137G>T	1	22986137	G	T	1	0.999987	0.92	1	6.185	0	0	0	0	0	0	0	0	0
NC_000001.10:g.24123077C>A	1	24123077	C	A	1	0.999987	0.888	1	7.0391	0.000101366	0.00021015	0	0	0	0	0	0	0
NC_000001.10:g.24175139C>T	1	24175139	C	T	1	0.999905	0.978	1	5.47065	5.34e-05	0.000111149	0	0	0	0	0	0	0
NC_000001.10:g.24664280G>T	1	24664280	G	T	1	0.999989	0.934	1	9.803	0	0	0	0	0	0	0	0	0
NC_000001.10:g.24669516G>T	1	24669516	G	T	1	0.99996	0.944	1	8.67444	0	0	0	0	0	0	0	0	0
NC_000001.10:g.26127652G>T	1	26127652	G	T	1	0.999987	0.936	1	9.525	0	0	0	0	0	0	0	0	0
NC_000001.10:g.26135641G>A	1	26135641	G	A	1	0.99993	0.942	1	6.58072	0.000148478	0.000306492	0	0	0	0	0	0	0
NC_000001.10:g.26135643T>C	1	26135643	T	C	1	0.999959	0.864	1	7.82683	5.39e-05	0	0	0	0	0	0	0	0.000509596
NC_000001.10:g.26138024C>T	1	26138024	C	T	1	0.993327	0.732	1	5.55524	0	0	0	0	0	0	0	0	0
NC_000001.10:g.26139281G>A	1	26139281	G	A	1	0.923915	0.72	1	9.828	0	0	0	0	0	0	0	0	0
NC_000001.10:g.27093058G>A	1	27093058	G	A	1	0.999989	0.95	1	7.65886	0	0	0	0	0	0	0	0	0
NC_000001.10:g.27100207C>T	1	27100207	C	T	1	0.10052	0.456	0.968504	2.54086	0	0	0	0	0	0	0	0	0
NC_000001.10:g.36937742T>A	1	36937742	T	A	1	0.999978	0.954	1	3.02232	0	0	0	0	0	0	0	0	0
NC_000001.10:g.40431005C>T	1	40431005	C	T	1	0.987989	0.892	1	7.39283	5.34e-05	0	0	0	0.000370044	0	0	0	0
NC_000001.10:g.40557712C>T	1	40557712	C	T	1	0.99997	0.988	1	7.37783	0	0	0	0	0	0	0	0	0
NC_000001.10:g.40558069C>T	1	40558069	C	T	1	0.999939	0.92	1	7.00214	0	0	0	0	0	0	0	0	0
NC_000001.10:g.40724064C>T	1	40724064	C	T	1	0.779238	0.512	1	6.67043	0.000102238	0	0	0	0	0.00110118	0	0	0
NC_000001.10:g.40758116G>A	1	40758116	G	A	1	0.999988	0.928	1	9.389	5.36e-05	0.000111468	0	0	0	0	0	0	0
NC_000001.10:g.41475832G>C	1	41475832	G	C	1	0.999979	0.95	1	9.12306	0.000981436	0.00184989	0	0.00123178	0	0	0	0	0
NC_000001.10:g.43217944C>T	1	43217944	C	T	1	0.999988	0.924	1	7.25694	5.34e-05	0	0	0.000657983	0	0	0	0	0
NC_000001.10:g.43218207C>A	1	43218207	C	A	1	0.999988	0.922	1	7.25694	0	0	0	0	0	0	0	0	0
NC_000001.10:g.43218336C>G	1	43218336	C	G	1	0.999979	0.918	1	6.8081	0	0	0	0	0	0	0	0	0
NC_000001.10:g.43223453C>A	1	43223453	C	A	1	0.99999	0.922	1	6.66276	0.00196093	0	0.00142256	0.0190679	0.000694806	0	0	0	0
NC_000001.10:g.43394883A>G	1	43394883	A	G	1	0.491062	0.7	1	8.92287	0	0	0	0	0	0	0	0	0
NC_000001.10:g.43408994T>C	1	43408994	T	C	1	0.999988	0.922	1	2.72646	0	0	0	0	0	0	0	0	0
NC_000001.10:g.43424304C>T	1	43424304	C	T	1	0.999987	0.932	1	2.38128	0	0	0	0	0	0	0	0	0
NC_000001.10:g.43803600T>A	1	43803600	T	A	1	0.999988	0.926	1	3.83074	0.00354679	0.00112021	0	0	0	0	0.00558287	0.047732	0
NC_000001.10:g.43804396G>C	1	43804396	G	C	1	0.981772	0.89	1	5.02234	0.00101618	0.00207231	0	0	0	0	0	0	0
NC_000001.10:g.43814675T>C	1	43814675	T	C	1	0.999988	0.934	1	3.83945	0	0	0	0	0	0	0	0	0
NC_000001.10:g.43886654G>T	1	43886654	G	T	1	0.999986	0.97	1	9.50543	0	0	0	0	0	0	0	0	0
NC_000001.10:g.43911563A>G	1	43911563	A	G	1	0.999969	0.858	1	6.61267	0	0	0	0	0	0	0	0	0
NC_000001.10:g.45288736G>A	1	45288736	G	A	1	0.00310821	0.01	0.330709	0.679874	0	0	0	0	0	0	0	0	0
NC_000001.10:g.45479743G>C	1	45479743	G	C	1	0.99999	0.936	1	8.84157	0.000373376	0.000769377	0	0	0	0	0	0	0
NC_000001.10:g.45480678G>A	1	45480678	G	A	1	0.99998	1	1	5.93262	5.35e-05	0.000111383	0	0	0	0	0	0	0
NC_000001.10:g.45797835T>G	1	45797835	T	G	1	0.9997	0.868	0.992126	0.380787	0.000792785	0.00138851	0	0.0012315	0	0	0.00158394	0	0
NC_000001.10:g.45798631T>A	1	45798631	T	A	1	0.257022	0.43	1	4.24031	5.36e-05	0	0	0.000659823	0	0	0	0	0
NC_000001.10:g.45805891C>T	1	45805891	C	T	1	0.999992	0.85	0	-0.297535	5.38e-05	0	0	0	0.000370154	0	0	0	0
NC_000001.10:g.45966085G>A	1	45966085	G	A	1	0.999977	0.998	1	5.919	0	0	0	0	0	0	0	0	0
NC_000001.10:g.45973222G>A	1	45973222	G	A	1	0.999309	0.99	1	6.1423	0.000193131	0.000397663	0	0	0	0	0	0	0
NC_000001.10:g.45973222G>T	1	45973222	G	T	1	0.999623	0.984	1	6.1423	0.000193131	0.000397663	0	0	0	0	0	0	0
NC_000001.10:g.45977087C>A	1	45977087	C	A	1	0.999988	0.924	1	7.68383	0.000446447	0.000915949	0	0	0	0	0	0	0
NC_000001.10:g.45977088T>A	1	45977088	T	A	1	0.999994	0.922	1	7.92352	5.39e-05	0	0	0	0	0.000592669	0	0	0
NC_000001.10:g.46655130G>C	1	46655130	G	C	1	0.995619	0.956	1	9.36165	0.000192847	0.00021152	0.000332533	0	0.000372128	0	0	0	0
NC_000001.10:g.46657769C>A	1	46657769	C	A	1	0.99999	0.938	1	7.31731	0.00517537	0.0071937	0.000622462	0.000658498	0.00158802	0	0.00543215	0.0010139	0.0134861
NC_000001.10:g.46657979C>A	1	46657979	C	A	1	0.999989	0.932	1	5.5758	0.000200591	0	0	0	0.00100248	0.000588222	0	0	0
NC_000001.10:g.46657979C>G	1	46657979	C	G	1	0.999989	0.932	1	5.5758	0.000200591	0	0	0	0.00100248	0.000588222	0	0	0
NC_000001.10:g.46657979C>T	1	46657979	C	T	1	0.999989	0.932	1	5.5758	0.000200591	0	0	0	0.00100248	0.000588222	0	0	0
NC_000001.10:g.47726213T>C	1	47726213	T	C	1	0.999946	0.948	1	5.38004	0	0	0	0	0	0	0	0	0
NC_000001.10:g.47728574C>T	1	47728574	C	T	1	0.999987	0.932	1	4.73394	0	0	0	0	0	0	0	0	0
NC_000001.10:g.47767228C>T	1	47767228	C	T	1	0.999281	0.862	0	0.242567	0	0	0	0	0	0	0	0	0
NC_000001.10:g.53158398C>A	1	53158398	C	A	1	0.99999	0.938	1	7.02187	0	0	0	0	0	0	0	0	0
NC_000001.10:g.55505722G>A	1	55505722	G	A	1	0.999951	0.936	0.0629921	1.58617	0.000221193	0.000192478	0.00081266	0	0	0	0	0	0
NC_000001.10:g.55524320G>A	1	55524320	G	A	1	0.999983	0.998	1	5.16065	5.58e-05	0	0	0	0.000376164	0	0	0	0
NC_000001.10:g.63069907G>T	1	63069907	G	T	1	0.999944	0.958	1	8.60466	0	0	0	0	0	0	0	0	0
NC_000001.10:g.63868019G>A	1	63868019	G	A	1	0.999967	1	1	9.435	0.00410609	0.00762969	0	0.00229331	0	0	0.00422693	0.00101444	0.000961692
NC_000001.10:g.64114187G>C	1	64114187	G	C	1	0.999955	0.946	1	9.76436	0	0	0	0	0	0	0	0	0
NC_000001.10:g.65851393A>G	1	65851393	A	G	1	0.999985	0.934	1	8.61881	0	0	0	0	0	0	0	0	0
NC_000001.10:g.68896964C>T	1	68896964	C	T	1	0.999987	0.93	1	5.63905	0.00019225	0	0	0	0	0	0	0	0.00177521
NC_000001.10:g.68896965C>A	1	68896965	C	A	1	0.999976	0.94	1	5.52224	0.00014763	0	0.000623706	0	0	0	0.00159372	0	0
NC_000001.10:g.76198428T>G	1	76198428	T	G	1	0.999987	0.944	1	7.48316	0	0	0	0	0	0	0	0	0
NC_000001.10:g.76199211A>G	1	76199211	A	G	1	0.999979	0.91	1	6.14376	0	0	0	0	0	0	0	0	0
NC_000001.10:g.76199212G>C	1	76199212	G	C	1	0.999977	0.902	1	6.35377	0	0	0	0	0	0	0	0	0
NC_000001.10:g.76199314G>A	1	76199314	G	A	1	0.999987	0.934	1	9.399	0	0	0	0	0	0	0	0	0
NC_000001.10:g.76205664G>A	1	76205664	G	A	1	0.999979	0.95	1	9.645	0	0	0	0	0	0	0	0	0
NC_000001.10:g.76215245G>A	1	76215245	G	A	1	0.999942	0.73	1	9.591	0	0	0	0	0	0	0	0	0
NC_000001.10:g.76226805A>C	1	76226805	A	C	1	0.999987	0.944	1	8.58751	0.000101808	0.000210689	0	0	0	0	0	0	0
NC_000001.10:g.85741978C>T	1	85741978	C	T	1	0.99999	0.926	1	4.31213	0	0	0	0	0	0	0	0	0
NC_000001.10:g.91816295C>T	1	91816295	C	T	1	0.999992	0.996	1	5.89512	0	0	0	0	0	0	0	0	0
NC_000001.10:g.91818856C>G	1	91818856	C	G	1	0.999924	0.964	0.968504	0.412283	0	0	0	0	0	0	0	0	0
NC_000001.10:g.92763516A>G	1	92763516	A	G	1	0.996432	0.694	1	5.64874	0	0	0	0	0	0	0	0	0
NC_000001.10:g.94461664C>T	1	94461664	C	T	1	0.99995	0.92	1	2.27644	0.000107035	0	0	0	0.000370066	0.000588512	0	0	0
NC_000001.10:g.94473790C>T	1	94473790	C	T	1	0.99999	0.938	1	7.36051	0	0	0	0	0	0	0	0	0
NC_000001.10:g.94481294C>T	1	94481294	C	T	1	0.999986	0.934	1	7.70972	0	0	0	0	0	0	0	0	0
NC_000001.10:g.94485136A>G	1	94485136	A	G	1	0.965904	0.716	1	8.82376	0	0	0	0	0	0	0	0	0
NC_000001.10:g.94485137C>T	1	94485137	C	T	1	0.999955	0.934	1	7.52048	0.000253705	0.000228662	0.00034992	0	0	0	0.003092	0	0
NC_000001.10:g.94486794A>T	1	94486794	A	T	1	0.999988	0.928	1	9.08188	0	0	0	0	0	0	0	0	0
NC_000001.10:g.94487399T>C	1	94487399	T	C	1	0.999066	0.974	1	3.30363	0.000754968	0.00123125	0	0	0	0	0	0	0.00177315
NC_000001.10:g.94490606T>C	1	94490606	T	C	1	0.999955	0.928	1	7.161	5.34e-05	0.000111131	0	0	0	0	0	0	0
NC_000001.10:g.94495000C>A	1	94495000	C	A	1	0.99999	0.95	1	5.47359	0	0	0	0	0	0	0	0	0
NC_000001.10:g.94495983C>T	1	94495983	C	T	1	0.999987	0.94	1	3.83865	0.000147205	0.000210109	0	0.000657983	0	0	0	0	0
NC_000001.10:g.94496083C>G	1	94496083	C	G	1	0.999987	0.942	1	6.00928	0	0	0	0	0	0	0	0	0
NC_000001.10:g.94502701C>T	1	94502701	C	T	1	0.999974	1	1	5.81193	0	0	0	0	0	0	0	0	0
NC_000001.10:g.94510164C>T	1	94510164	C	T	1	0.999987	0.998	1	7.70146	0.000191666	0	0	0.000657983	0	0	0	0.00271463	0
NC_000001.10:g.94526092C>A	1	94526092	C	A	1	0.99999	0.938	1	7.75947	5.35e-05	0.00011134	0	0	0	0	0	0	0
NC_000001.10:g.94526316C>T	1	94526316	C	T	1	0.99999	0.938	1	6.00829	5.57e-05	0	0	0	0	0	0	0.00103809	0
NC_000001.10:g.94528132C>T	1	94528132	C	T	1	0.999987	0.936	1	5.91851	0	0	0	0	0	0	0	0	0
NC_000001.10:g.94528666A>C	1	94528666	A	C	1	0.998912	0.73	1	9.05921	0	0	0	0	0	0	0	0	0
NC_000001.10:g.94543445T>C	1	94543445	T	C	1	0.999988	0.928	1	7.2568	0	0	0	0	0	0	0	0	0
NC_000001.10:g.94544877C>G	1	94544877	C	G	1	0.999991	0.936	1	7.17705	5.34e-05	0.000111154	0	0	0	0	0	0	0
NC_000001.10:g.94545019T>A	1	94545019	T	A	1	0.999987	0.938	1	5.66358	0	0	0	0	0	0	0	0	0
NC_000001.10:g.94576993C>T	1	94576993	C	T	1	0.999986	0.938	1	7.40339	0.000235707	0	0	0.00280468	0	0	0	0	0
NC_000001.10:g.94577135C>A	1	94577135	C	A	1	0.999864	0.996	1	7.36692	0.000331321	0.000485177	0	0.000658057	0.000370088	0	0	0	0
NC_000001.10:g.94578527A>G	1	94578527	A	G	1	0.991783	0.654	1	8.76777	0	0	0	0	0	0	0	0	0
NC_000001.10:g.94578623C>G	1	94578623	C	G	1	0.999989	0.934	1	5.55086	5.36e-05	0	0	0	0.00037064	0	0	0	0
NC_000001.10:g.94578624T>C	1	94578624	T	C	1	0.999988	0.932	1	4.74663	5.36e-05	0.000111592	0	0	0	0	0	0	0
NC_000001.10:g.94650427C>T	1	94650427	C	T	1	0.999987	0.938	1	6.73335	0	0	0	0	0	0	0	0	0
NC_000001.10:g.94669551C>G	1	94669551	C	G	1	0.999987	0.932	1	4.48759	0	0	0	0	0	0	0	0	0
NC_000001.10:g.100347096G>A	1	100347096	G	A	1	0.99999	0.938	1	9.28506	5.35e-05	0	0.000331373	0	0	0	0	0	0
NC_000001.10:g.100350260G>A	1	100350260	G	A	1	0.999993	0.928	1	8.35865	0.000517	0.000508377	0.000623149	0	0.000370132	0.00158578	0	0	0
NC_000001.10:g.100350260G>T	1	100350260	G	T	1	0.999993	0.928	1	8.35865	0.000517	0.000508377	0.000623149	0	0.000370132	0.00158578	0	0	0
NC_000001.10:g.100376404G>A	1	100376404	G	A	1	0.999986	0.946	1	9.366	5.37e-05	0.00011206	0	0	0	0	0	0	0
NC_000001.10:g.100381047G>A	1	100381047	G	A	1	0.999967	0.994	1	8.19719	5.35e-05	0.000111423	0	0	0	0	0	0	0
NC_000001.10:g.100382054G>A	1	100382054	G	A	1	0.999992	0.94	1	9.477	0	0	0	0	0	0	0	0	0
NC_000001.10:g.100483370A>G	1	100483370	A	G	1	0.99763	0.964	1	6.11051	0.000659966	0	0	0	0	0	0.00190889	0.0102085	0
NC_000001.10:g.100680373C>G	1	100680373	C	G	1	0.999911	0.944	1	5.72648	0.000147209	0	0	0	0.00100265	0	0	0	0
NC_000001.10:g.100680541T>C	1	100680541	T	C	1	0.99999	0.924	1	7.60174	0	0	0	0	0	0	0	0	0
NC_000001.10:g.100696288C>A	1	100696288	C	A	1	0.999931	0.96	1	3.35445	0	0	0	0	0	0	0	0	0
NC_000001.10:g.100700992C>T	1	100700992	C	T	1	0.999708	0.914	1	5.09326	0	0	0	0	0	0	0	0	0
NC_000001.10:g.100715325C>A	1	100715325	C	A	1	0.999976	0.906	1	3.34428	5.35e-05	0	0	0	0	0	0.0015844	0	0
NC_000001.10:g.103354278C>G	1	103354278	C	G	1	0.999986	0.936	1	7.75323	0	0	0	0	0	0	0	0	0
NC_000001.10:g.103381186C>T	1	103381186	C	T	1	0.999939	0.946	1	6.87435	0	0	0	0	0	0	0	0	0
NC_000001.10:g.103385921C>T	1	103385921	C	T	1	0.99999	0.936	1	4.80245	0	0	0	0	0	0	0	0	0
NC_000001.10:g.103427421C>A	1	103427421	C	A	1	0.999986	0.938	1	7.38419	0	0	0	0	0	0	0	0	0
NC_000001.10:g.103471870C>T	1	103471870	C	T	1	0.982555	0.808	1	5.03278	0	0	0	0	0	0	0	0	0
NC_000001.10:g.109445857G>T	1	109445857	G	T	1	0.999986	0.938	1	9.445	0.000101898	0.000111808	0.000331583	0	0	0	0	0	0
NC_000001.10:g.109446746G>T	1	109446746	G	T	1	0.999986	0.936	1	9.33502	0.000147328	0.000304806	0	0	0	0	0	0	0
NC_000001.10:g.110091460G>C	1	110091460	G	C	1	0.999993	1	1	9.4758	0	0	0	0	0	0	0	0	0
NC_000001.10:g.110169051T>G	1	110169051	T	G	1	0.999992	0.926	1	6.07024	0	0	0	0	0	0	0	0	0
NC_000001.10:g.114445486T>G	1	114445486	T	G	1	0.999991	0.944	1	7.19087	0	0	0	0	0	0	0	0	0
NC_000001.10:g.116275521C>G	1	116275521	C	G	1	0.99999	0.938	1	7.08674	0	0	0	0	0	0	0	0	0
NC_000001.10:g.116310927A>G	1	116310927	A	G	1	0.975073	0.6	1	8.89704	0.000235597	0	0	0	0.00158736	0	0	0	0
NC_000001.10:g.120279737G>A	1	120279737	G	A	1	0.999383	0.934	1	7.5335	5.35e-05	0	0.000331145	0	0	0	0	0	0
NC_000001.10:g.120460386C>T	1	120460386	C	T	1	0.999976	0.94	1	7.41309	0	0	0	0	0	0	0	0	0
NC_000001.10:g.149897727C>T	1	149897727	C	T	1	0.999988	0.928	1	5.51625	0	0	0	0	0	0	0	0	0
NC_000001.10:g.150464141A>G	1	150464141	A	G	1	0.360935	0.464	1	1.00254	0.000147322	0.000304919	0	0	0	0	0	0	0
NC_000001.10:g.150525373G>A	1	150525373	G	A	1	0.999958	0.802	1	4.72973	0	0	0	0	0	0	0	0	0
NC_000001.10:g.153785930T>C	1	153785930	T	C	1	0.999988	0.924	1	7.0102	0	0	0	0	0	0	0	0	0
NC_000001.10:g.153800487A>C	1	153800487	A	C	1	0.999988	0.952	1	8.52043	0	0	0	0	0	0	0	0	0
NC_000001.10:g.153800488C>A	1	153800488	C	A	1	0.999989	0.95	1	3.59554	0	0	0	0	0	0	0	0	0
NC_000001.10:g.154140417C>T	1	154140417	C	T	1	0.99999	0.936	1	2.21157	0.000238944	0	0.00142545	0	0	0	0	0	0
NC_000001.10:g.154561939C>G	1	154561939	C	G	1	0.999992	0.94	1	7.19073	0	0	0	0	0	0	0	0	0
NC_000001.10:g.154569601G>A	1	154569601	G	A	1	0.999379	0.92	1	4.10811	0.000522735	0	0	0	0	0.00543735	0	0	0
NC_000001.10:g.155205634T>G	1	155205634	T	G	1	0.479279	0.486	1	4.41696	0.0163341	0.0148921	0.00595036	0.0022913	0.000370044	0	0.0200305	0.123741	0.00927753
NC_000001.10:g.155207368A>C	1	155207368	A	C	1	0.0800277	0.322	1	7.96633	0	0	0	0	0	0	0	0	0
NC_000001.10:g.155210420C>T	1	155210420	C	T	1	0.999989	0.932	1	2.13669	0.000794598	0.000993005	0.000331076	0	0.000370088	0.00110107	0.00158578	0.0018899	0.000515428
NC_000001.10:g.155288083G>A	1	155288083	G	A	1	0.99996	0.95	1	6.82972	5.4e-05	0	0.000331111	0	0	0	0	0	0
NC_000001.10:g.155582362G>A	1	155582362	G	A	1	0.999981	0.796	1	8.5773	0.00010353	0.000214209	0	0	0	0	0	0	0
NC_000001.10:g.156085066G>A	1	156085066	G	A	1	0.999987	0.934	1	9.55636	0	0	0	0	0	0	0	0	0
NC_000001.10:g.156100565G>A	1	156100565	G	A	1	0.999986	0.936	1	9.70613	0	0	0	0	0	0	0	0	0
NC_000001.10:g.156104767G>C	1	156104767	G	C	1	0.999985	0.944	1	9.68482	0	0	0	0	0	0	0	0	0
NC_000001.10:g.156105104G>A	1	156105104	G	A	1	0.999985	0.938	1	9.68482	0	0	0	0	0	0	0	0	0
NC_000001.10:g.156105105T>C	1	156105105	T	C	1	0.999942	0.858	1	7.82265	0	0	0	0	0	0	0	0	0
NC_000001.10:g.156105912G>C	1	156105912	G	C	1	0.999998	1	1	9.71029	0	0	0	0	0	0	0	0	0
NC_000001.10:g.156105913G>T	1	156105913	G	T	1	0.999985	0.938	1	9.71029	0	0	0	0	0	0	0	0	0
NC_000001.10:g.156106228G>A	1	156106228	G	A	1	0.999986	0.938	1	9.73209	0	0	0	0	0	0	0	0	0
NC_000001.10:g.156106820G>A	1	156106820	G	A	1	0.99999	0.938	1	9.30935	0	0	0	0	0	0	0	0	0
NC_000001.10:g.156106824G>C	1	156106824	G	C	1	0.999907	0.938	1	9.02752	0	0	0	0	0	0	0	0	0
NC_000001.10:g.156107024G>A	1	156107024	G	A	1	0.999987	0.932	1	9.873	0	0	0	0	0	0	0	0	0
NC_000001.10:g.156107028G>C	1	156107028	G	C	1	0.998866	0.934	1	5.08194	0	0	0	0	0	0	0	0	0
NC_000001.10:g.156108548G>A	1	156108548	G	A	1	0.969402	0.854	1	7.96482	0	0	0	0	0	0	0	0	0
NC_000001.10:g.156108549G>A	1	156108549	G	A	1	0.999987	0.94	1	7.96482	0	0	0	0	0	0	0	0	0
NC_000001.10:g.156108549G>C	1	156108549	G	C	1	0.999987	0.94	1	7.96482	0	0	0	0	0	0	0	0	0
NC_000001.10:g.156108550T>A	1	156108550	T	A	1	0.99999	0.928	1	6.47678	0	0	0	0	0	0	0	0	0
NC_000001.10:g.156108550T>C	1	156108550	T	C	1	0.999927	0.86	1	6.47678	0	0	0	0	0	0	0	0	0
NC_000001.10:g.156108553G>A	1	156108553	G	A	1	0.999689	0.974	1	7.85035	0	0	0	0	0	0	0	0	0
NC_000001.10:g.156108553G>C	1	156108553	G	C	1	0.995426	0.892	1	7.85035	0	0	0	0	0	0	0	0	0
NC_000001.10:g.156562463G>A	1	156562463	G	A	1	0.999982	0.938	1	8.93737	5.36e-05	0.000111623	0	0	0	0	0	0	0
NC_000001.10:g.156836700A>C	1	156836700	A	C	1	0.999989	0.91	1	4.48583	0	0	0	0	0	0	0	0	0
NC_000001.10:g.156838443A>T	1	156838443	A	T	1	0.99983	0.948	1	2.69317	0	0	0	0	0	0	0	0	0
NC_000001.10:g.158606553T>C	1	158606553	T	C	1	0.999972	0.86	1	6.88477	0.000107744	0.000111777	0.000331952	0	0	0	0	0	0
NC_000001.10:g.158631200C>T	1	158631200	C	T	1	0.999946	0.94	1	6.41802	0	0	0	0	0	0	0	0	0
NC_000001.10:g.160106160G>A	1	160106160	G	A	1	0.999997	1	1	6.46182	0	0	0	0	0	0	0	0	0
NC_000001.10:g.160322782G>A	1	160322782	G	A	1	0.999986	0.936	1	8.42682	0	0	0	0	0	0	0	0	0
NC_000001.10:g.160325749G>A	1	160325749	G	A	1	0.999986	0.934	1	7.5042	0	0	0	0	0	0	0	0	0
NC_000001.10:g.161046145C>T	1	161046145	C	T	1	0.999986	0.994	1	3.88434	5.35e-05	0.00011123	0	0	0	0	0	0	0
NC_000001.10:g.161275897C>A	1	161275897	C	A	1	0.999916	0.954	1	4.12751	0	0	0	0	0	0	0	0	0
NC_000001.10:g.161275900G>A	1	161275900	G	A	1	0.999497	0.956	1	5.28885	0	0	0	0	0	0	0	0	0
NC_000001.10:g.161275960T>A	1	161275960	T	A	1	0.99999	0.924	0.889764	2.85004	0	0	0	0	0	0	0	0	0
NC_000001.10:g.161276117A>C	1	161276117	A	C	1	0.99999	0.926	1	6.91472	0	0	0	0	0	0	0	0	0
NC_000001.10:g.161277049G>C	1	161277049	G	C	1	0.938472	0.686	1	8.542	0	0	0	0	0	0	0	0	0
NC_000001.10:g.161277215C>G	1	161277215	C	G	1	0.999988	0.922	1	4.62712	0	0	0	0	0	0	0	0	0
NC_000001.10:g.161279628C>T	1	161279628	C	T	1	0.999987	0.94	1	3.45433	0	0	0	0	0	0	0	0	0
NC_000001.10:g.161326631G>C	1	161326631	G	C	1	0.999986	0.936	1	6.753	0.000102247	0.000214231	0	0	0	0	0	0	0
NC_000001.10:g.161326631G>T	1	161326631	G	T	1	0.999986	0.936	1	6.753	0.000102247	0.000214231	0	0	0	0	0	0	0
NC_000001.10:g.161736237G>T	1	161736237	G	T	1	0.999951	0.982	1	3.76939	5.38e-05	0	0	0	0	0	0.00160506	0	0
NC_000001.10:g.161790956G>C	1	161790956	G	C	1	0.819554	0.646	1	4.83946	5.7e-05	0	0	0.000674941	0	0	0	0	0
NC_000001.10:g.161823114G>C	1	161823114	G	C	1	0.99999	0.936	1	6.40831	5.4e-05	0.000112916	0	0	0	0	0	0	0
NC_000001.10:g.164768934A>G	1	164768934	A	G	1	0.999988	0.928	1	8.75636	0	0	0	0	0	0	0	0	0
NC_000001.10:g.165721336C>G	1	165721336	C	G	1	0.993829	0.76	1	1.7057	0	0	0	0	0	0	0	0	0
NC_000001.10:g.167404671G>A	1	167404671	G	A	1	0.843402	0.752	1	3.4994	0.00248634	0.00327455	0.00264786	0	0	0	0.00294454	0	0.00539789
NC_000001.10:g.173794495G>A	1	173794495	G	A	1	0.99999	0.936	1	2.74393	0	0	0	0	0	0	0	0	0
NC_000001.10:g.173799901T>G	1	173799901	T	G	1	0.999987	0.944	1	4.33198	0.000319832	0	0.00142263	0	0	0	0.00294113	0	0
NC_000001.10:g.173800770T>C	1	173800770	T	C	1	0.996389	0.686	1	5.47911	0.00313551	0.00196098	0.000331128	0	0	0	0.00704846	0.0155664	0.012008
NC_000001.10:g.179528897C>T	1	179528897	C	T	1	0.999987	0.94	1	4.1705	0	0	0	0	0	0	0	0	0
NC_000001.10:g.179544726C>A	1	179544726	C	A	1	0.999956	0.948	1	3.79799	0	0	0	0	0	0	0	0	0
NC_000001.10:g.181620576G>A	1	181620576	G	A	1	0.950896	0.68	1	9.249	0	0	0	0	0	0	0	0	0
NC_000001.10:g.183546733C>G	1	183546733	C	G	1	0.999986	0.936	1	5.52617	5.34e-05	0.000111134	0	0	0	0	0	0	0
NC_000001.10:g.183546733C>T	1	183546733	C	T	1	0.999986	0.936	1	5.52617	5.34e-05	0.000111134	0	0	0	0	0	0	0
NC_000001.10:g.183556029C>T	1	183556029	C	T	1	0.999965	0.882	1	5.17613	5.34e-05	0.00011112	0	0	0	0	0	0	0
NC_000001.10:g.193091462G>A	1	193091462	G	A	1	0.999982	0.94	1	8.4182	0	0	0	0	0	0	0	0	0
NC_000001.10:g.193094348G>C	1	193094348	G	C	1	0.999987	0.932	1	9.63	0	0	0	0	0	0	0	0	0
NC_000001.10:g.193094348G>T	1	193094348	G	T	1	0.999987	0.932	1	9.63	0	0	0	0	0	0	0	0	0
NC_000001.10:g.193099302A>T	1	193099302	A	T	1	0.999989	0.938	1	9.08974	0	0	0	0	0	0	0	0	0
NC_000001.10:g.193099303G>A	1	193099303	G	A	1	0.999985	0.948	1	9.52791	0	0	0	0	0	0	0	0	0
NC_000001.10:g.193104720G>A	1	193104720	G	A	1	0.999987	0.942	1	9.15383	0	0	0	0	0	0	0	0	0
NC_000001.10:g.196643098T>G	1	196643098	T	G	1	0.917282	0.828	0.992126	2.71799	0	0	0	0	0	0	0	0	0
NC_000001.10:g.197059059C>A	1	197059059	C	A	1	0.999989	0.946	1	7.07313	0	0	0	0	0	0	0	0	0
NC_000001.10:g.197065127C>T	1	197065127	C	T	1	0.999987	0.958	1	4.43904	0	0	0	0	0	0	0	0	0
NC_000001.10:g.197091288C>T	1	197091288	C	T	1	0.999989	0.934	1	7.29414	5.4e-05	0.000112429	0	0	0	0	0	0	0
NC_000001.10:g.197094175C>G	1	197094175	C	G	1	0.999989	0.934	1	7.21583	0	0	0	0	0	0	0	0	0
NC_000001.10:g.197094176C>T	1	197094176	C	T	1	0.999994	0.992	1	7.21583	0	0	0	0	0	0	0	0	0
NC_000001.10:g.197094320G>A	1	197094320	G	A	1	0.753646	0.78	1	1.78252	0.000245236	0	0	0	0.000370066	0	0	0	0.00177388
NC_000001.10:g.197097615C>A	1	197097615	C	A	1	0.999966	0.934	1	7.34292	5.35e-05	0	0	0	0	0.000588222	0	0	0
NC_000001.10:g.197099187C>G	1	197099187	C	G	1	0.99999	0.928	1	7.377	0.000155061	0.000222676	0	0	0	0	0	0	0.0005118
NC_000001.10:g.197102478A>G	1	197102478	A	G	1	0.999915	0.876	1	8.64059	0.000148008	0	0	0.00179314	0	0	0	0	0
NC_000001.10:g.197115270C>G	1	197115270	C	G	1	0.99996	0.938	1	4.87558	0	0	0	0	0	0	0	0	0
NC_000001.10:g.197398744T>C	1	197398744	T	C	1	0.0899714	0.334	1	5.5833	0	0	0	0	0	0	0	0	0
NC_000001.10:g.201027621T>C	1	201027621	T	C	1	0.99999	0.924	1	7.78423	0	0	0	0	0	0	0	0	0
NC_000001.10:g.201328384C>A	1	201328384	C	A	1	0.999989	0.93	1	4.10591	0	0	0	0	0	0	0	0	0
NC_000001.10:g.201328385T>G	1	201328385	T	G	1	0.99999	0.926	1	3.25854	0	0	0	0	0	0	0	0	0
NC_000001.10:g.201328750C>T	1	201328750	C	T	1	0.999982	0.938	1	6.64802	0	0	0	0	0	0	0	0	0
NC_000001.10:g.202304112C>T	1	202304112	C	T	1	0.999765	0.964	0.952756	0.549748	0	0	0	0	0	0	0	0	0
NC_000001.10:g.205138963G>A	1	205138963	G	A	1	0.00159245	0.044	1	1.33235	0.00407987	0.000115405	0	0	0.0246199	0.000591139	0.00164814	0	0
NC_000001.10:g.207497903G>A	1	207497903	G	A	1	0.999975	0.866	1	5.242	0	0	0	0	0	0	0	0	0
NC_000001.10:g.207643448G>C	1	207643448	G	C	1	0.99998	0.93	1	3.17855	0	0	0	0	0	0	0	0	0
NC_000001.10:g.209788753C>T	1	209788753	C	T	1	0.999946	0.95	1	2.50088	0	0	0	0	0	0	0	0	0
NC_000001.10:g.209803077C>T	1	209803077	C	T	1	0.999972	0.986	1	6.66358	0.000277994	0.000573111	0	0	0	0	0	0	0
NC_000001.10:g.209806122C>T	1	209806122	C	T	1	0.999946	0.936	1	6.80908	0	0	0	0	0	0	0	0	0
NC_000001.10:g.209806415C>T	1	209806415	C	T	1	0.999938	0.982	1	1.71154	0	0	0	0	0	0	0	0	0
NC_000001.10:g.209806480T>C	1	209806480	T	C	1	0.999977	0.914	1	5.35264	0.000147164	0.000304404	0	0	0	0	0	0	0
NC_000001.10:g.209806481A>G	1	209806481	A	G	1	0.000173357	0.032	0	-0.230386	0	0	0	0	0	0	0	0	0
NC_000001.10:g.209963014G>A	1	209963014	G	A	1	0.998133	0.87	1	9.03127	0	0	0	0	0	0	0	0	0
NC_000001.10:g.209964233C>T	1	209964233	C	T	1	0.999988	0.952	1	7.27654	0	0	0	0	0	0	0	0	0
NC_000001.10:g.211654461C>T	1	211654461	C	T	1	0.999987	0.94	1	7.02483	5.39e-05	0.000112952	0	0	0	0	0	0	0
NC_000001.10:g.213058634G>A	1	213058634	G	A	1	0.999986	0.936	1	9.1428	0	0	0	0	0	0	0	0	0
NC_000001.10:g.214793996A>C	1	214793996	A	C	1	0.999946	0.93	1	6.95619	0	0	0	0	0	0	0	0	0
NC_000001.10:g.215848960T>C	1	215848960	T	C	1	0.999982	0.894	1	7.50123	0.000192484	0.000399212	0	0	0	0	0	0	0
NC_000001.10:g.215853719C>G	1	215853719	C	G	1	0.999982	0.944	1	6.2702	0	0	0	0	0	0	0	0	0
NC_000001.10:g.215853720T>C	1	215853720	T	C	1	0.99999	0.926	1	6.48295	0.000873625	0.000112374	0.00357155	0	0	0	0.00781629	0	0
NC_000001.10:g.215931934T>A	1	215931934	T	A	1	0.981795	0.638	1	3.0775	0.000101603	0	0.000331355	0	0	0.000588745	0	0	0
NC_000001.10:g.215933186C>T	1	215933186	C	T	1	0.999993	0.902	1	6.25	0	0	0	0	0	0	0	0	0
NC_000001.10:g.215940022C>T	1	215940022	C	T	1	0.999987	0.922	1	6.50248	0	0	0	0	0	0	0	0	0
NC_000001.10:g.215990338C>T	1	215990338	C	T	1	0.999938	0.93	1	5.26259	0.000444444	0	0	0	0	0.0046365	0	0	0
NC_000001.10:g.216011332C>G	1	216011332	C	G	1	0.999916	0.94	1	5.12861	0.000191825	0.000304954	0	0	0	0	0.00158672	0	0
NC_000001.10:g.216051099C>T	1	216051099	C	T	1	0.999992	0.948	1	7.22955	0	0	0	0	0	0	0	0	0
NC_000001.10:g.216051224T>C	1	216051224	T	C	1	0.999988	0.932	1	7.4265	0.000361697	0	0	0	0	0.00380422	0	0	0
NC_000001.10:g.216243635C>T	1	216243635	C	T	1	0.99999	0.938	1	6.76968	5.35e-05	0	0	0	0	0.00058921	0	0	0
NC_000001.10:g.216246437A>G	1	216246437	A	G	1	0.990662	0.576	1	6.77133	0	0	0	0	0	0	0	0	0
NC_000001.10:g.216246438C>T	1	216246438	C	T	1	0.999992	0.944	1	7.21854	0.000147928	0.000211792	0	0	0	0	0.00159372	0	0
NC_000001.10:g.216258039C>A	1	216258039	C	A	1	0.999982	0.952	1	4.55765	0	0	0	0	0	0	0	0	0
NC_000001.10:g.216462754T>C	1	216462754	T	C	1	0.999988	0.93	1	7.09086	0.000191793	0.000396285	0	0	0	0	0	0	0
NC_000001.10:g.216498646C>T	1	216498646	C	T	1	0.999987	0.938	1	7.41331	5.37e-05	0	0	0	0	0	0	0	0.000507414
NC_000001.10:g.216592022C>G	1	216592022	C	G	1	0.999986	0.934	1	5.17899	0.000107178	0.000111666	0	0	0	0	0.00159091	0	0
NC_000001.10:g.216595191T>A	1	216595191	T	A	1	0.99974	0.844	1	3.51228	0	0	0	0	0	0	0	0	0
NC_000001.10:g.218609490G>A	1	218609490	G	A	1	0.99999	0.948	1	9.421	0	0	0	0	0	0	0	0	0
NC_000001.10:g.220338075C>A	1	220338075	C	A	1	0.999799	0.998	1	5.46543	0	0	0	0	0	0	0	0	0
NC_000001.10:g.220340637C>A	1	220340637	C	A	1	0.988336	0.9	1	7.80275	0	0	0	0	0	0	0	0	0
NC_000001.10:g.224612222A>C	1	224612222	A	C	1	0.0337254	0.33	1	3.62407	5.35e-05	0	0.000331338	0	0	0	0	0	0
NC_000001.10:g.225609981T>C	1	225609981	T	C	1	0.999988	0.928	1	4.59728	0	0	0	0	0	0	0	0	0
NC_000001.10:g.226108909G>A	1	226108909	G	A	1	0.0374106	0.202	0.992126	1.69313	0.000102077	0.000212192	0	0	0	0	0	0	0
NC_000001.10:g.227171938T>C	1	227171938	T	C	1	0.947556	0.526	1	6.25976	0	0	0	0	0	0	0	0	0
NC_000001.10:g.227172357G>A	1	227172357	G	A	1	0.999987	0.94	1	7.72856	5.34e-05	0.000111171	0	0	0	0	0	0	0
NC_000001.10:g.228362729A>G	1	228362729	A	G	1	0.936927	0.708	1	4.96942	0	0	0	0	0	0	0	0	0
NC_000001.10:g.229567741C>A	1	229567741	C	A	1	0.999974	0.928	1	5.79356	0	0	0	0	0	0	0	0	0
NC_000001.10:g.229568016C>T	1	229568016	C	T	1	0.999961	0.9	1	7.18499	0	0	0	0	0	0	0	0	0
NC_000001.10:g.230845740C>A	1	230845740	C	A	1	0.999943	0.818	1	4.79435	0.000601671	0	0	0	0	0.00622799	0	0	0
NC_000001.10:g.231124186G>A	1	231124186	G	A	1	0.999987	0.932	1	9.186	0.000239472	0.000356049	0	0	0	0	0	0.00115425	0
NC_000001.10:g.235894479T>C	1	235894479	T	C	1	0.999988	0.926	1	7.67877	0	0	0	0	0	0	0	0	0
NC_000001.10:g.236572575G>A	1	236572575	G	A	1	0.999966	0.814	1	4.814	0	0	0	0	0	0	0	0	0
NC_000001.10:g.236925760G>A	1	236925760	G	A	1	0.99999	0.938	1	7.71706	0	0	0	0	0	0	0	0	0
NC_000001.10:g.241661271C>G	1	241661271	C	G	1	0.99999	0.938	1	3.48094	0	0	0	0	0	0	0	0	0
NC_000001.10:g.241663736C>A	1	241663736	C	A	1	0.99999	0.938	1	5.58681	0	0	0	0	0	0	0	0	0
NC_000001.10:g.241665742C>G	1	241665742	C	G	1	0.999986	0.936	1	5.2012	0	0	0	0	0	0	0	0	0
NC_000001.10:g.241667546C>T	1	241667546	C	T	1	0.999986	0.936	1	4.19705	0	0	0	0	0	0	0	0	0
NC_000001.10:g.241669468C>A	1	241669468	C	A	1	0.999037	0.906	1	6.54931	0	0	0	0	0	0	0	0	0
NC_000001.10:g.241671905G>A	1	241671905	G	A	1	0.999901	0.992	1	9.34879	0	0	0	0	0	0	0	0	0
NC_000001.10:g.241672086C>G	1	241672086	C	G	1	0.999985	0.882	1	6.40009	0	0	0	0	0	0	0	0	0
NC_000001.10:g.241672087T>A	1	241672087	T	A	1	0.999934	0.888	1	6.52829	5.38e-05	0	0	0.000666161	0	0	0	0	0
NC_000001.10:g.241675445T>C	1	241675445	T	C	1	0.999966	0.92	1	6.45717	0	0	0	0	0	0	0	0	0
NC_000001.10:g.241677015T>C	1	241677015	T	C	1	0.999991	0.93	1	6.48987	0	0	0	0	0	0	0	0	0
NC_000001.10:g.241680481C>G	1	241680481	C	G	1	0.99999	0.938	1	5.05602	0	0	0	0	0	0	0	0	0
NC_000001.10:g.241680481C>T	1	241680481	C	T	1	0.99999	0.938	1	5.05602	0	0	0	0	0	0	0	0	0
NC_000001.10:g.241680617C>T	1	241680617	C	T	1	0.999977	0.862	1	6.37143	0	0	0	0	0	0	0	0	0
NC_000001.10:g.243434278A>G	1	243434278	A	G	1	0.999988	0.93	0.992126	5.15013	0	0	0	0	0	0	0	0	0
NC_000010.10:g.6063658T>C	10	6063658	T	C	1	0.999987	0.928	0.984252	3.03022	0	0	0	0	0	0	0	0	0
NC_000010.10:g.8115701G>C	10	8115701	G	C	1	0.999988	0.946	1	9.873	0	0	0	0	0	0	0	0	0
NC_000010.10:g.13337608T>C	10	13337608	T	C	1	0.999988	0.926	1	7.40849	0.00101918	0.00200068	0	0	0	0	0.00159137	0	0
NC_000010.10:g.15573047A>G	10	15573047	A	G	1	0.999957	0.882	1	5.71468	0	0	0	0	0	0	0	0	0
NC_000010.10:g.17272708A>G	10	17272708	A	G	1	0.999945	0.974	1	5.10373	5.34e-05	0	0	0	0.000370044	0	0	0	0
NC_000010.10:g.26436358G>A	10	26436358	G	A	1	0.999985	0.934	1	9.818	0.00186224	0.00329454	0.000622429	0.00123068	0	0	0.00422572	0	0
NC_000010.10:g.27035262A>C	10	27035262	A	C	1	0.000715838	0.022	1	9.05812	0	0	0	0	0	0	0	0	0
NC_000010.10:g.28223938C>T	10	28223938	C	T	1	0.999956	0.948	1	7.41652	5.35e-05	0.000111503	0	0	0	0	0	0	0
NC_000010.10:g.28878663A>G	10	28878663	A	G	1	0.999941	0.87	1	9.00605	0	0	0	0	0	0	0	0	0
NC_000010.10:g.28879647A>G	10	28879647	A	G	1	0.999988	0.928	1	9.09266	0	0	0	0	0	0	0	0	0
NC_000010.10:g.28900852G>A	10	28900852	G	A	1	0.99999	0.938	1	9.68876	0	0	0	0	0	0	0	0	0
NC_000010.10:g.28903615G>A	10	28903615	G	A	1	0.999987	0.934	1	8.47919	0	0	0	0	0	0	0	0	0
NC_000010.10:g.50667282T>G	10	50667282	T	G	1	0.999987	0.918	1	4.29273	0	0	0	0	0	0	0	0	0
NC_000010.10:g.50680423G>A	10	50680423	G	A	1	0.892607	0.61	1	5.52358	0.00019198	0.0003051	0	0	0	0	0.00158625	0	0
NC_000010.10:g.50680518T>C	10	50680518	T	C	1	0.999946	0.93	1	7.74496	0.000101618	0.000111635	0	0	0.000370066	0	0	0	0
NC_000010.10:g.50690735G>A	10	50690735	G	A	1	0.999882	0.982	1	9.76131	0.000678697	0.00115225	0	0.00177159	0	0	0	0	0
NC_000010.10:g.50713929C>A	10	50713929	C	A	1	0.99999	0.952	1	6.9129	0.000147622	0.000305539	0	0	0	0	0	0	0
NC_000010.10:g.55591294C>G	10	55591294	C	G	1	0.999983	0.886	1	7.71989	0	0	0	0	0	0	0	0	0
NC_000010.10:g.55839186T>C	10	55839186	T	C	1	0.999988	0.948	1	5.47048	0	0	0	0	0	0	0	0	0
NC_000010.10:g.55849743C>T	10	55849743	C	T	1	0.99999	0.938	1	5.06753	0.000101799	0.000111737	0	0	0	0.000589035	0	0	0
NC_000010.10:g.56138703C>T	10	56138703	C	T	1	0.999982	0.944	1	7.74887	0	0	0	0	0	0	0	0	0
NC_000010.10:g.69571423T>A	10	69571423	T	A	1	0.999988	0.94	1	6.59463	0.00010263	0.000211995	0	0	0	0	0	0	0
NC_000010.10:g.69905282C>T	10	69905282	C	T	1	0.534138	0.586	1	2.50443	0.000191962	0.000210492	0.000331093	0	0	0.000588338	0	0	0
NC_000010.10:g.69955205A>C	10	69955205	A	C	1	0.999988	0.944	1	8.77239	0	0	0	0	0	0	0	0	0
NC_000010.10:g.72610968G>A	10	72610968	G	A	1	0.999957	0.936	1	7.215	0	0	0	0	0	0	0	0	0
NC_000010.10:g.73082812G>A	10	73082812	G	A	1	0.999987	0.928	1	7.04672	0.000740683	0.000113826	0.00264746	0	0.00186976	0	0	0	0
NC_000010.10:g.73082812G>C	10	73082812	G	C	1	0.999987	0.926	1	7.04672	0.000740683	0.000113826	0.00264746	0	0.00186976	0	0	0	0
NC_000010.10:g.73269837A>G	10	73269837	A	G	1	0.99999	0.928	1	6.38973	0	0	0	0	0	0	0	0	0
NC_000010.10:g.73269982G>C	10	73269982	G	C	1	0.999946	0.952	1	8.56322	0	0	0	0	0	0	0	0	0
NC_000010.10:g.73559391G>A	10	73559391	G	A	1	0.997459	0.858	1	4.72354	0.000102166	0.000111804	0	0	0	0	0.00160411	0	0
NC_000010.10:g.73562654G>C	10	73562654	G	C	1	0.999982	0.944	1	9.26464	0	0	0	0	0	0	0	0	0
NC_000010.10:g.73562833G>T	10	73562833	G	T	1	0.99999	0.94	1	9.14505	0	0	0	0	0	0	0	0	0
NC_000010.10:g.73565561A>T	10	73565561	A	T	1	0.999988	0.928	1	8.47465	0	0	0	0	0	0	0	0	0
NC_000010.10:g.74167796C>G	10	74167796	C	G	1	0.999986	0.936	1	7.36998	0.000569827	0	0	0	0.00375375	0	0	0	0
NC_000010.10:g.74167796C>T	10	74167796	C	T	1	0.999986	0.936	1	7.36998	0.000569827	0	0	0	0.00375375	0	0	0	0
NC_000010.10:g.76781044G>T	10	76781044	G	T	1	0.99999	0.938	1	6.07896	5.4e-05	0	0	0.000658057	0	0	0	0	0
NC_000010.10:g.76785008G>A	10	76785008	G	A	1	0.999986	0.934	1	4.29657	0	0	0	0	0	0	0	0	0
NC_000010.10:g.79744057C>T	10	79744057	C	T	1	0.999986	0.936	1	7.24755	0	0	0	0	0	0	0	0	0
NC_000010.10:g.79753125G>A	10	79753125	G	A	1	0.0784204	0.372	1	3.05416	0.000523269	0.00048583	0	0.00123178	0.000695013	0.00110313	0.00158905	0	0
NC_000010.10:g.79753126C>T	10	79753126	C	T	1	0.99999	0.938	1	7.4111	0.000278166	0.000573313	0	0	0	0	0	0	0
NC_000010.10:g.79784463T>C	10	79784463	T	C	1	0.999931	0.938	1	7.30252	5.35e-05	0	0	0.000659972	0	0	0	0	0
NC_000010.10:g.85965582G>A	10	85965582	G	A	1	0.999946	0.938	1	8.391	5.36e-05	0.000111477	0	0	0	0	0	0	0
NC_000010.10:g.88813160C>A	10	88813160	C	A	1	0.974985	0.896	1	7.46029	0	0	0	0	0	0	0	0	0
NC_000010.10:g.89474621G>T	10	89474621	G	T	1	0.99999	0.938	1	8.87058	0	0	0	0	0	0	0	0	0
NC_000010.10:g.89653867G>C	10	89653867	G	C	1	0.999982	0.944	1	9.023	0	0	0	0	0	0	0	0	0
NC_000010.10:g.89653867G>T	10	89653867	G	T	1	0.999982	0.944	1	9.023	0	0	0	0	0	0	0	0	0
NC_000010.10:g.89685268A>G	10	89685268	A	G	1	0.999988	0.926	1	8.36835	0	0	0	0	0	0	0	0	0
NC_000010.10:g.89685269G>A	10	89685269	G	A	1	0.999982	0.936	1	9.164	0	0	0	0	0	0	0	0	0
NC_000010.10:g.89685269G>C	10	89685269	G	C	1	0.999982	0.936	1	9.164	0	0	0	0	0	0	0	0	0
NC_000010.10:g.89685315G>A	10	89685315	G	A	1	0.999986	0.938	1	9.164	0	0	0	0	0	0	0	0	0
NC_000010.10:g.89685319G>A	10	89685319	G	A	1	0.999953	0.996	1	9.164	0	0	0	0	0	0	0	0	0
NC_000010.10:g.89690802G>A	10	89690802	G	A	1	0.99999	0.928	1	9.333	0	0	0	0	0	0	0	0	0
NC_000010.10:g.89690847G>C	10	89690847	G	C	1	0.99999	0.928	1	9.333	0	0	0	0	0	0	0	0	0
NC_000010.10:g.89690847G>T	10	89690847	G	T	1	0.99999	0.928	1	9.333	0	0	0	0	0	0	0	0	0
NC_000010.10:g.89690851G>A	10	89690851	G	A	1	0.99927	0.752	1	7.41026	0	0	0	0	0	0	0	0	0
NC_000010.10:g.89690851G>T	10	89690851	G	T	1	0.999637	0.752	1	7.41026	0	0	0	0	0	0	0	0	0
NC_000010.10:g.89692768A>G	10	89692768	A	G	1	0.99999	0.908	1	8.84557	0	0	0	0	0	0	0	0	0
NC_000010.10:g.89693009G>T	10	89693009	G	T	1	0.999987	0.934	1	9.431	0	0	0	0	0	0	0	0	0
NC_000010.10:g.89693010T>C	10	89693010	T	C	1	0.991007	0.584	1	7.64078	0	0	0	0	0	0	0	0	0
NC_000010.10:g.89693010T>G	10	89693010	T	G	1	0.99999	0.928	1	7.64078	0	0	0	0	0	0	0	0	0
NC_000010.10:g.89711873A>G	10	89711873	A	G	1	0.999988	0.93	1	8.76736	0	0	0	0	0	0	0	0	0
NC_000010.10:g.89711874G>A	10	89711874	G	A	1	0.999989	0.934	1	9.371	0	0	0	0	0	0	0	0	0
NC_000010.10:g.89711875G>T	10	89711875	G	T	1	0.998785	0.924	1	9.371	0	0	0	0	0	0	0	0	0
NC_000010.10:g.89712015C>A	10	89712015	C	A	1	0.974116	0.752	1	5.63607	5.39e-05	0	0	0	0.000370396	0	0	0	0
NC_000010.10:g.89712015C>G	10	89712015	C	G	1	0.982915	0.908	1	5.63607	5.39e-05	0	0	0	0.000370396	0	0	0	0
NC_000010.10:g.89712017G>C	10	89712017	G	C	1	0.999989	0.934	1	9.25428	0	0	0	0	0	0	0	0	0
NC_000010.10:g.89712018T>C	10	89712018	T	C	1	0.994669	0.662	1	7.50354	0	0	0	0	0	0	0	0	0
NC_000010.10:g.89712018T>G	10	89712018	T	G	1	0.999988	0.932	1	7.50354	0	0	0	0	0	0	0	0	0
NC_000010.10:g.89712020A>T	10	89712020	A	T	1	0.998846	0.944	1	8.78742	0	0	0	0	0	0	0	0	0
NC_000010.10:g.89712021G>A	10	89712021	G	A	1	0.999977	0.994	1	9.25428	5.4e-05	0	0.000331619	0	0	0	0	0	0
NC_000010.10:g.89717609G>A	10	89717609	G	A	1	0.999977	0.906	1	9.431	0	0	0	0	0	0	0	0	0
NC_000010.10:g.89717609G>C	10	89717609	G	C	1	0.999977	0.906	1	9.431	0	0	0	0	0	0	0	0	0
NC_000010.10:g.89717777G>A	10	89717777	G	A	1	0.999987	0.936	1	9.431	0	0	0	0	0	0	0	0	0
NC_000010.10:g.89717778T>A	10	89717778	T	A	1	0.99999	0.928	1	7.60535	0	0	0	0	0	0	0	0	0
NC_000010.10:g.89720649A>T	10	89720649	A	T	1	0.99999	0.928	1	8.78754	0.000551775	0.000147385	0.00134289	0	0	0.00186474	0	0	0.00165335
NC_000010.10:g.89720877T>G	10	89720877	T	G	1	0.99999	0.928	1	7.60785	0	0	0	0	0	0	0	0	0
NC_000010.10:g.89725042A>C	10	89725042	A	C	1	0.999946	0.928	1	8.84291	0	0	0	0	0	0	0	0	0
NC_000010.10:g.89725042A>G	10	89725042	A	G	1	0.999946	0.928	1	8.84291	0	0	0	0	0	0	0	0	0
NC_000010.10:g.89725043G>A	10	89725043	G	A	1	0.999987	0.932	1	9.33298	0	0	0	0	0	0	0	0	0
NC_000010.10:g.89725043G>C	10	89725043	G	C	1	0.999976	0.934	1	9.33298	0	0	0	0	0	0	0	0	0
NC_000010.10:g.90697999C>T	10	90697999	C	T	1	0.999171	0.908	1	7.80459	0	0	0	0	0	0	0	0	0
NC_000010.10:g.90768755G>A	10	90768755	G	A	1	0.999986	0.936	1	4.693	0	0	0	0	0	0	0	0	0
NC_000010.10:g.90771754A>C	10	90771754	A	C	1	0.999969	0.848	0.992126	3.12474	0	0	0	0	0	0	0	0	0
NC_000010.10:g.90771840T>A	10	90771840	T	A	1	0.99998	0.91	0.992126	2.5357	0	0	0	0	0	0	0	0	0
NC_000010.10:g.90771840T>C	10	90771840	T	C	1	0.937532	0.518	0.992126	2.5357	0	0	0	0	0	0	0	0	0
NC_000010.10:g.94353210G>A	10	94353210	G	A	1	0.999989	0.934	1	4.926	0	0	0	0	0	0	0	0	0
NC_000010.10:g.94373133G>A	10	94373133	G	A	1	0.999993	0.928	1	9.63291	0	0	0	0	0	0	0	0	0
NC_000010.10:g.94373133G>T	10	94373133	G	T	1	0.999993	0.928	1	9.63291	0	0	0	0	0	0	0	0	0
NC_000010.10:g.94392451G>A	10	94392451	G	A	1	0.999982	0.94	1	6.96468	0	0	0	0	0	0	0	0	0
NC_000010.10:g.94397303G>T	10	94397303	G	T	1	0.999987	0.934	1	4.72345	0	0	0	0	0	0	0	0	0
NC_000010.10:g.94405401T>C	10	94405401	T	C	1	0.994359	0.672	1	4.16916	0	0	0	0	0	0	0	0	0
NC_000010.10:g.94407968G>A	10	94407968	G	A	1	0.999986	0.938	1	5.19746	0	0	0	0	0	0	0	0	0
NC_000010.10:g.95360674C>T	10	95360674	C	T	1	0.999979	0.9	1	5.24533	0	0	0	0	0	0	0	0	0
NC_000010.10:g.95380541G>C	10	95380541	G	C	1	0.999991	0.998	1	4.63872	0	0	0	0	0	0	0	0	0
NC_000010.10:g.95399825A>G	10	95399825	A	G	1	0.999987	0.934	1	5.61585	0	0	0	0	0	0	0	0	0
NC_000010.10:g.95422785G>A	10	95422785	G	A	1	0.99986	0.95	1	9.1154	0	0	0	0	0	0	0	0	0
NC_000010.10:g.96322486T>A	10	96322486	T	A	1	0.999982	0.892	1	4.64209	0.000104881	0.000214315	0	0	0	0	0	0	0
NC_000010.10:g.97373498C>T	10	97373498	C	T	1	0.99999	0.938	1	7.21272	0	0	0	0	0	0	0	0	0
NC_000010.10:g.99344669G>C	10	99344669	G	C	1	0.0029951	0.048	1	2.20433	5.41e-05	0	0	0	0.00037064	0	0	0	0
NC_000010.10:g.99359925G>T	10	99359925	G	T	1	0.999985	0.974	1	8.10313	0.00954473	0.0150587	0.00994401	0.0037687	0	0	0.00996048	0	0.00505563
NC_000010.10:g.99361747G>A	10	99361747	G	A	1	0.999815	0.988	1	2.11469	0.00183084	0.000505816	0.00118895	0	0.00174292	0.0131273	0	0	0
NC_000010.10:g.100179917T>G	10	100179917	T	G	1	0.999939	0.936	1	6.76706	0.000148209	0.000309128	0	0	0	0	0	0	0
NC_000010.10:g.100195024C>T	10	100195024	C	T	1	0.99995	1	1	6.24742	5.35e-05	0	0	0	0.000370066	0	0	0	0
NC_000010.10:g.100195027A>G	10	100195027	A	G	1	0.999945	0.888	1	7.91691	0.000191953	0	0.00116409	0	0	0	0	0	0
NC_000010.10:g.100195030C>A	10	100195030	C	A	1	0.99451	0.91	1	6.69261	0.000402731	0.000659877	0	0	0.000694848	0	0	0	0
NC_000010.10:g.101567988T>A	10	101567988	T	A	1	0.999992	0.928	1	7.66326	5.35e-05	0	0	0	0	0.00058828	0	0	0
NC_000010.10:g.101571360G>A	10	101571360	G	A	1	0.999992	0.938	1	6.809	0.0064809	0.00177701	0	0	0	0	0.00294625	0	0.0474422
NC_000010.10:g.101571361T>C	10	101571361	T	C	1	0.999959	0.868	1	5.5405	0	0	0	0	0	0	0	0	0
NC_000010.10:g.101591889G>A	10	101591889	G	A	1	0.999989	0.934	1	5.67256	0.0008461	0.000826456	0.0014952	0.000657983	0.000370066	0	0.00543059	0	0
NC_000010.10:g.101601851G>A	10	101601851	G	A	1	0.99999	0.938	1	9.15098	0.000669707	0.00118251	0.000622038	0	0	0	0	0	0
NC_000010.10:g.102005555C>T	10	102005555	C	T	1	0.999989	0.934	1	6.05545	0.00134056	0.000485347	0.000331408	0	0	0.00110107	0	0	0.00928123
NC_000010.10:g.102005672T>C	10	102005672	T	C	1	0.999988	0.93	1	4.88403	0	0	0	0	0	0	0	0	0
NC_000010.10:g.102013179G>A	10	102013179	G	A	1	0.990433	0.874	1	4.72749	0.000362579	0.000396666	0	0.00177217	0	0.000588919	0	0	0
NC_000010.10:g.102546770T>C	10	102546770	T	C	1	0.98881	0.632	1	1.91143	0.000405729	0.000111872	0	0	0	0.00387945	0	0	0
NC_000010.10:g.104359302G>A	10	104359302	G	A	1	0.99999	0.938	1	9.283	0	0	0	0	0	0	0	0	0
NC_000010.10:g.104595006C>A	10	104595006	C	A	1	0.999985	0.964	1	7.03237	0	0	0	0	0	0	0	0	0
NC_000010.10:g.104596820A>G	10	104596820	A	G	1	0.966455	0.592	1	8.51013	5.35e-05	0	0	0	0	0.000588338	0	0	0
NC_000010.10:g.104853067C>A	10	104853067	C	A	1	0.999989	0.944	1	7.76328	0	0	0	0	0	0	0	0	0
NC_000010.10:g.104899162C>T	10	104899162	C	T	1	0.999989	0.934	1	7.56609	0	0	0	0	0	0	0	0	0
NC_000010.10:g.105833990C>T	10	105833990	C	T	1	0.999993	0.93	1	6.51663	5.35e-05	0	0	0.000659013	0	0	0	0	0
NC_000010.10:g.112039054T>C	10	112039054	T	C	1	0.99993	0.862	1	7.93761	0	0	0	0	0	0	0	0	0
NC_000010.10:g.120917382C>T	10	120917382	C	T	1	0.999927	0.874	0.850394	1.61445	5.34e-05	0.000111214	0	0	0	0	0	0	0
NC_000010.10:g.120917520C>T	10	120917520	C	T	1	0.999916	0.954	1	2.98649	5.34e-05	0	0	0	0	0	0	0	0.000507797
NC_000010.10:g.123276830T>C	10	123276830	T	C	1	0.247558	0.484	1	7.91801	0	0	0	0	0	0	0	0	0
NC_000010.10:g.123276978C>T	10	123276978	C	T	1	0.992858	0.926	1	7.69624	0	0	0	0	0	0	0	0	0
NC_000010.10:g.123276979T>C	10	123276979	T	C	1	0.928258	0.806	1	7.91801	0	0	0	0	0	0	0	0	0
NC_000010.10:g.124266885G>A	10	124266885	G	A	1	0.999993	0.956	1	9.368	0	0	0	0	0	0	0	0	0
NC_000010.10:g.124797364G>A	10	124797364	G	A	1	0.999984	0.944	1	9.32054	0.0023303	0.00397734	0.00116519	0.000659602	0	0.000588338	0.00422572	0	0.000950855
NC_000010.10:g.124797366A>G	10	124797366	A	G	1	0.999286	0.84	0.96063	2.13887	5.35e-05	0	0	0	0.00037033	0	0	0	0
NC_000010.10:g.124812676G>A	10	124812676	G	A	1	0.999993	1	1	9.41106	0.000337125	0	0	0.000699695	0.00202201	0	0	0	0
NC_000010.10:g.127503604T>A	10	127503604	T	A	1	0.996254	0.99	1	3.66205	0	0	0	0	0	0	0	0	0
NC_000010.10:g.127505005C>T	10	127505005	C	T	1	0.999986	0.936	1	4.65228	0.000277796	0.00057226	0	0	0	0	0	0	0
NC_000010.10:g.131646655C>A	10	131646655	C	A	1	0.99999	0.938	1	7.75771	0	0	0	0	0	0	0	0	0
NC_000010.10:g.131755589G>A	10	131755589	G	A	1	0.987073	0.798	1	9.806	0	0	0	0	0	0	0	0	0
NC_000010.10:g.131755591C>T	10	131755591	C	T	1	0.999993	0.928	1	7.76163	0	0	0	0	0	0	0	0	0
NC_000010.10:g.135183405C>G	10	135183405	C	G	1	0.995628	0.8	0.976378	1.01512	0	0	0	0	0	0	0	0	0
NC_000010.10:g.135369210G>A	10	135369210	G	A	1	0.0304456	0.31	0.984252	1.2412	0	0	0	0	0	0	0	0	0
NC_000010.10:g.135372457T>C	10	135372457	T	C	1	0.999892	0.772	0.874016	2.59808	0.000103263	0.000112282	0.000346253	0	0	0	0	0	0
NC_000011.9:g.680959T>G	11	680959	T	G	1	0.998571	0.79	1	1.0696	0	0	0	0	0	0	0	0	0
NC_000011.9:g.823588G>T	11	823588	G	T	1	0.999939	0.932	1	9.2404	5.55e-05	0	0	0	0	0.000598929	0	0	0
NC_000011.9:g.823589T>C	11	823589	T	C	1	0.999976	0.954	1	7.56862	5.55e-05	0	0	0	0.00037927	0	0	0	0
NC_000011.9:g.1780200G>A	11	1780200	G	A	1	0.00580194	0.172	0.992126	1.06032	0.000147509	0.000211062	0	0	0.000370044	0	0	0	0
NC_000011.9:g.2417201G>A	11	2417201	G	A	1	0.999969	0.846	0.976378	2.67576	0	0	0	0	0	0	0	0	0
NC_000011.9:g.2549249G>A	11	2549249	G	A	1	0.999987	0.934	1	8.064	0.000101485	0.000210092	0	0	0	0	0	0	0
NC_000011.9:g.2549253G>A	11	2549253	G	A	1	0.998125	0.97	1	4.59616	0.000147438	0.000210109	0	0	0.000370044	0	0	0	0
NC_000011.9:g.2591984G>A	11	2591984	G	A	1	0.999988	1	1	7.10525	0.000102552	0	0.000331408	0	0.000370176	0	0	0	0
NC_000011.9:g.2592555A>G	11	2592555	A	G	1	0.650978	0.654	1	6.65819	0	0	0	0	0	0	0	0	0
NC_000011.9:g.2592638G>A	11	2592638	G	A	1	0.998763	0.946	0	1.26163	0.000150524	0.000213896	0.000331794	0	0	0	0	0	0
NC_000011.9:g.2594217G>T	11	2594217	G	T	1	0.999988	0.928	1	8.81859	0	0	0	0	0	0	0	0	0
NC_000011.9:g.2604664G>A	11	2604664	G	A	1	0.999985	0.918	1	8.669	0	0	0	0	0	0	0	0	0
NC_000011.9:g.2604664G>C	11	2604664	G	C	1	0.999985	0.918	1	8.669	0	0	0	0	0	0	0	0	0
NC_000011.9:g.2604775G>A	11	2604775	G	A	1	0.99991	1	1	1.75448	5.35e-05	0.000111342	0	0	0	0	0	0	0
NC_000011.9:g.2604775G>C	11	2604775	G	C	1	0.999957	0.996	1	1.75448	5.35e-05	0.000111342	0	0	0	0	0	0	0
NC_000011.9:g.2606440A>C	11	2606440	A	C	1	0.999994	0.93	1	8.05628	5.34e-05	0.000111194	0	0	0	0	0	0	0
NC_000011.9:g.2606440A>G	11	2606440	A	G	1	0.999994	0.93	1	8.05628	5.34e-05	0.000111194	0	0	0	0	0	0	0
NC_000011.9:g.2790072A>G	11	2790072	A	G	1	0.999982	0.898	1	8.27675	0	0	0	0	0	0	0	0	0
NC_000011.9:g.2790147C>T	11	2790147	C	T	1	0.962301	0.638	1	6.91369	0.000320022	0.000658918	0	0	0	0	0	0	0
NC_000011.9:g.2798216G>T	11	2798216	G	T	1	0.996017	0.9	1	1.72805	0	0	0	0	0	0	0	0	0
NC_000011.9:g.2799205G>C	11	2799205	G	C	1	0.999986	0.744	1	3.96135	0	0	0	0	0	0	0	0	0
NC_000011.9:g.2905227A>G	11	2905227	A	G	1	0.999685	0.684	1	4.69706	0	0	0	0	0	0	0	0	0
NC_000011.9:g.2905900C>T	11	2905900	C	T	1	0.999967	0.986	0.850394	0.112638	0	0	0	0	0	0	0	0	0
NC_000011.9:g.4103413G>A	11	4103413	G	A	1	0.999987	0.928	1	9.463	0	0	0	0	0	0	0	0	0
NC_000011.9:g.5246957C>A	11	5246957	C	A	1	0.999987	0.926	1	6.70532	0.000755649	0.00139119	0	0	0	0	0	0	0.000951013
NC_000011.9:g.5246958T>C	11	5246958	T	C	1	0.999988	0.926	1	5.21945	0.000101497	0	0	0.00123068	0	0	0	0	0
NC_000011.9:g.5246958T>G	11	5246958	T	G	1	0.999988	0.926	1	5.21945	0.000101497	0	0	0.00123068	0	0	0	0	0
NC_000011.9:g.5246959G>T	11	5246959	G	T	1	0.999445	0.972	1	5.21945	0.000200954	0.000210805	0	0.000657983	0	0.000588745	0	0	0
NC_000011.9:g.5246963G>C	11	5246963	G	C	1	0.00190598	0.11	0	0.974095	0.000106982	0.000111383	0	0.000657983	0	0	0	0	0
NC_000011.9:g.5247806C>T	11	5247806	C	T	1	0.999956	0.948	1	5.25059	0.000443184	0.000396584	0	0.00177119	0.000694806	0	0.00158672	0	0
NC_000011.9:g.5248029C>A	11	5248029	C	A	1	0.998662	0.966	0.992126	1.21925	0.00310466	0.000485278	0	0	0	0	0.00421597	0	0.0241307
NC_000011.9:g.5248030C>G	11	5248030	C	G	1	0.999949	0.94	1	6.97831	5.35e-05	0	0	0	0.000370044	0	0	0	0
NC_000011.9:g.5248030C>T	11	5248030	C	T	1	0.999949	0.936	1	6.97831	5.35e-05	0	0	0	0.000370044	0	0	0	0
NC_000011.9:g.5248031T>G	11	5248031	T	G	1	0.999946	0.948	1	6.83433	0.000788465	0.00153272	0	0	0	0	0	0	0.000507499
NC_000011.9:g.5248154A>G	11	5248154	A	G	1	0.939704	0.808	0	1.21925	0.00119761	0.00214626	0.000622266	0	0	0	0.00294283	0	0
NC_000011.9:g.5248155C>A	11	5248155	C	A	1	0.999989	0.992	0	1.07528	0.00510702	0.000333971	0	0	0.0300782	0	0.00421597	0	0
NC_000011.9:g.5248155C>G	11	5248155	C	G	1	0.999982	0.994	0	1.07528	0.00510702	0.000333971	0	0	0.0300782	0	0.00421597	0	0
NC_000011.9:g.5248158A>G	11	5248158	A	G	1	0.995329	0.714	1	7.55421	0.00019183	0.000396457	0	0	0	0	0	0	0
NC_000011.9:g.5248158A>T	11	5248158	A	T	1	0.999991	0.94	1	7.55421	0.00019183	0.000396457	0	0	0	0	0	0	0
NC_000011.9:g.5248159C>T	11	5248159	C	T	1	0.999992	0.94	1	6.4024	0.00173433	0.00154397	0.00167571	0	0.00496158	0	0	0	0
NC_000011.9:g.5248160C>G	11	5248160	C	G	1	0.999998	1	1	6.4024	0.001154	0.000210221	0	0	0.00708463	0	0	0	0
NC_000011.9:g.5248162G>A	11	5248162	G	A	1	0.999887	0.992	1	3.09094	0.000106903	0.000111221	0	0.000657983	0	0	0	0	0
NC_000011.9:g.5248269G>C	11	5248269	G	C	1	0.151149	0.26	0.944882	1.5072	0	0	0	0	0	0	0	0	0
NC_000011.9:g.5255215A>T	11	5255215	A	T	1	0.918393	0.682	0.937008	1.96761	0.000147225	0.000304473	0	0	0	0	0	0	0
NC_000011.9:g.5255572C>G	11	5255572	C	G	1	0.999998	0.966	1	2.90203	0	0	0	0	0	0	0	0	0
NC_000011.9:g.6414846G>A	11	6414846	G	A	1	0.999987	0.94	1	7.05047	5.39e-05	0.00011332	0	0	0	0	0	0	0
NC_000011.9:g.6638385C>A	11	6638385	C	A	1	0.999988	0.938	1	6.15091	0.0036909	0.00706292	0.000331145	0	0	0	0.00158394	0	0.00177315
NC_000011.9:g.6638385C>G	11	6638385	C	G	1	0.999979	0.936	1	6.15091	0.0036909	0.00706292	0.000331145	0	0	0	0.00158394	0	0.00177315
NC_000011.9:g.6638385C>T	11	6638385	C	T	1	0.999988	0.938	1	6.15091	0.0036909	0.00706292	0.000331145	0	0	0	0.00158394	0	0.00177315
NC_000011.9:g.6638858G>A	11	6638858	G	A	1	0.789942	0.462	0.992126	0.497764	0.000678389	0.000210072	0.00311042	0.000657983	0.000370044	0	0	0	0
NC_000011.9:g.6640007C>G	11	6640007	C	G	1	0.999985	0.986	1	3.62378	0.000155056	0.000222384	0	0	0	0	0.00158486	0	0
NC_000011.9:g.6640422C>G	11	6640422	C	G	1	0.999995	0.962	1	3.53073	5.35e-05	0.000111264	0	0	0	0	0	0	0
NC_000011.9:g.9875086C>T	11	9875086	C	T	1	0.999989	0.934	1	7.76196	0	0	0	0	0	0	0	0	0
NC_000011.9:g.10015466A>G	11	10015466	A	G	1	0.999932	0.894	1	7.45087	0	0	0	0	0	0	0	0	0
NC_000011.9:g.17416824T>C	11	17416824	T	C	1	0.99999	0.942	1	8.03131	0.000184784	0.000406678	0	0	0	0	0	0	0
NC_000011.9:g.17417157C>T	11	17417157	C	T	1	0.99999	1	1	7.78575	0	0	0	0	0	0	0	0	0
NC_000011.9:g.17418462C>T	11	17418462	C	T	1	0.999939	0.93	1	7.71906	0	0	0	0	0	0	0	0	0
NC_000011.9:g.17430066T>A	11	17430066	T	A	1	0.999988	0.932	1	7.60368	0	0	0	0	0	0	0	0	0
NC_000011.9:g.17448702C>T	11	17448702	C	T	1	0.999982	0.944	1	7.38095	0	0	0	0	0	0	0	0	0
NC_000011.9:g.17464266C>A	11	17464266	C	A	1	0.99999	0.938	1	7.80275	0.0003315	0.000485705	0	0	0	0	0.0015844	0	0.000507328
NC_000011.9:g.17548769C>T	11	17548769	C	T	1	0.999987	0.936	1	7.07112	0.000524056	0.000881747	0.000331145	0	0	0.000588338	0	0	0
NC_000011.9:g.17574667C>G	11	17574667	C	G	1	1.15e-05	0.032	0.992126	0.948724	0.000165421	0	0	0	0	0.00177875	0	0	0
NC_000011.9:g.18305339T>C	11	18305339	T	C	1	0.962166	0.716	1	0.965748	0	0	0	0	0	0	0	0	0
NC_000011.9:g.18333461C>T	11	18333461	C	T	1	0.999427	0.98	1	5.59387	5.34e-05	0	0	0.000657983	0	0	0	0	0
NC_000011.9:g.22225349G>A	11	22225349	G	A	1	0.999963	0.874	0.992126	4.033	0.000151047	0.000311962	0	0	0	0	0	0	0
NC_000011.9:g.22257823G>A	11	22257823	G	A	1	0.999989	0.922	1	8.96	0.000192196	0.000397177	0	0	0	0	0	0	0
NC_000011.9:g.22279299G>A	11	22279299	G	A	1	0.144229	0.574	1	7.64816	0.000101578	0	0	0	0.000695094	0	0	0	0
NC_000011.9:g.22279305G>A	11	22279305	G	A	1	0.999948	0.98	1	7.75131	0.000101665	0.000211044	0	0	0	0	0	0	0
NC_000011.9:g.22281066T>G	11	22281066	T	G	1	0.321385	0.392	1	5.05038	0.000154843	0	0	0	0	0.000588338	0	0	0.000950696
NC_000011.9:g.22284590G>A	11	22284590	G	A	1	0.99999	0.948	1	7.58865	0.00127146	0.00177483	0.00217109	0	0.000370243	0	0.00295225	0	0
NC_000011.9:g.22294536G>A	11	22294536	G	A	1	0.999986	0.936	1	9.6952	5.34e-05	0.000111178	0	0	0	0	0	0	0
NC_000011.9:g.31811569T>C	11	31811569	T	C	1	0.999946	0.924	1	7.58991	0	0	0	0	0	0	0	0	0
NC_000011.9:g.31812256A>G	11	31812256	A	G	1	0.99993	0.86	1	8.90027	0	0	0	0	0	0	0	0	0
NC_000011.9:g.31812257C>A	11	31812257	C	A	1	0.99999	0.938	1	7.41142	0	0	0	0	0	0	0	0	0
NC_000011.9:g.31812257C>T	11	31812257	C	T	1	0.99999	0.938	1	7.41142	0	0	0	0	0	0	0	0	0
NC_000011.9:g.31812258C>A	11	31812258	C	A	1	0.999985	0.996	1	7.41142	0	0	0	0	0	0	0	0	0
NC_000011.9:g.31812258C>G	11	31812258	C	G	1	0.999995	1	1	7.41142	0	0	0	0	0	0	0	0	0
NC_000011.9:g.31812410T>C	11	31812410	T	C	1	0.999988	0.928	1	5.70987	0	0	0	0	0	0	0	0	0
NC_000011.9:g.31815103T>A	11	31815103	T	A	1	0.999946	0.924	1	7.38453	0	0	0	0	0	0	0	0	0
NC_000011.9:g.31815104G>C	11	31815104	G	C	1	0.999118	0.958	1	4.8033	0	0	0	0	0	0	0	0	0
NC_000011.9:g.31815198A>G	11	31815198	A	G	1	0.983921	0.66	1	8.78269	0	0	0	0	0	0	0	0	0
NC_000011.9:g.31815199C>G	11	31815199	C	G	1	0.999965	0.954	1	7.38453	0	0	0	0	0	0	0	0	0
NC_000011.9:g.31815352T>G	11	31815352	T	G	1	0.999988	0.88	1	7.55833	0	0	0	0	0	0	0	0	0
NC_000011.9:g.31815663C>G	11	31815663	C	G	1	0.999984	0.944	1	7.3611	0	0	0	0	0	0	0	0	0
NC_000011.9:g.31823108C>T	11	31823108	C	T	1	0.99999	0.928	1	6.02857	0	0	0	0	0	0	0	0	0
NC_000011.9:g.31823109G>C	11	31823109	G	C	1	0.00153418	0.38	1	2.89962	0	0	0	0	0	0	0	0	0
NC_000011.9:g.31824250A>C	11	31824250	A	C	1	0.999993	0.938	1	6.67212	0	0	0	0	0	0	0	0	0
NC_000011.9:g.31824251C>G	11	31824251	C	G	1	0.999987	0.934	1	7.09224	0	0	0	0	0	0	0	0	0
NC_000011.9:g.31824253T>C	11	31824253	T	C	1	0.999947	0.998	1	4.46646	0	0	0	0	0	0	0	0	0
NC_000011.9:g.31827945C>G	11	31827945	C	G	1	0.999988	0.972	1	4.48935	0	0	0	0	0	0	0	0	0
NC_000011.9:g.31832374A>T	11	31832374	A	T	1	0.999988	0.922	1	8.08598	0	0	0	0	0	0	0	0	0
NC_000011.9:g.34982066G>A	11	34982066	G	A	1	0.999992	0.94	1	6.8403	0	0	0	0	0	0	0	0	0
NC_000011.9:g.35006116G>A	11	35006116	G	A	1	0.999787	0.578	1	8.90531	0	0	0	0	0	0	0	0	0
NC_000011.9:g.44135733A>G	11	44135733	A	G	1	0.999988	0.926	1	9.15429	0	0	0	0	0	0	0	0	0
NC_000011.9:g.44135852G>A	11	44135852	G	A	1	0.999986	0.938	1	9.69	0	0	0	0	0	0	0	0	0
NC_000011.9:g.44146337A>C	11	44146337	A	C	1	0.999946	0.934	1	8.6945	0	0	0	0	0	0	0	0	0
NC_000011.9:g.44146532C>T	11	44146532	C	T	1	0.998013	0.758	1	6.94114	0.000155173	0.000111521	0	0	0.000370066	0	0.00158672	0	0
NC_000011.9:g.44193293G>A	11	44193293	G	A	1	0.999986	0.936	1	9.628	0	0	0	0	0	0	0	0	0
NC_000011.9:g.46921812C>T	11	46921812	C	T	1	0.999987	0.948	1	7.64207	0.000277822	0.000484975	0	0	0.000370044	0	0	0	0
NC_000011.9:g.47354116C>T	11	47354116	C	T	1	0.999982	0.944	1	7.33525	0	0	0	0	0	0	0	0	0
NC_000011.9:g.47354364C>A	11	47354364	C	A	1	0.999979	0.952	1	7.03472	0	0	0	0	0	0	0	0	0
NC_000011.9:g.47354364C>T	11	47354364	C	T	1	0.999979	0.952	1	7.03472	0	0	0	0	0	0	0	0	0
NC_000011.9:g.47354525C>T	11	47354525	C	T	1	0.999987	0.932	1	7.35899	0	0	0	0	0	0	0	0	0
NC_000011.9:g.47354740C>T	11	47354740	C	T	1	0.999966	1	1	5.28298	0.000269174	0	0	0.00267624	0.000405732	0	0	0	0
NC_000011.9:g.47354743A>G	11	47354743	A	G	1	0.999986	0.946	1	8.79623	0	0	0	0	0	0	0	0	0
NC_000011.9:g.47354887G>C	11	47354887	G	C	1	0.999488	0.718	0.992126	2.7279	0.00014217	0.000154659	0	0	0.000468844	0	0	0	0
NC_000011.9:g.47355106A>C	11	47355106	A	C	1	0.999993	0.936	1	5.60237	0.000106193	0.000212123	0	0	0	0	0	0	0
NC_000011.9:g.47355304C>T	11	47355304	C	T	1	0.999987	0.932	1	7.1993	5.83e-05	0	0.000343175	0	0	0	0	0	0
NC_000011.9:g.47355471A>G	11	47355471	A	G	1	0.999943	0.87	1	8.51961	0	0	0	0	0	0	0	0	0
NC_000011.9:g.47355475G>A	11	47355475	G	A	1	0.997937	0.912	1	9.065	0.0421077	0.000805888	0.163634	0.00264282	0.00425028	0.0821093	0.0309804	0	0
NC_000011.9:g.47355563T>C	11	47355563	T	C	1	0.999991	0.94	1	7.31974	0	0	0	0	0	0	0	0	0
NC_000011.9:g.47356592C>G	11	47356592	C	G	1	0.999988	0.932	1	7.36254	0	0	0	0	0	0	0	0	0
NC_000011.9:g.47356593G>A	11	47356593	G	A	1	0.222252	0.574	1	3.54341	0	0	0	0	0	0	0	0	0
NC_000011.9:g.47356761C>T	11	47356761	C	T	1	0.999987	0.93	1	5.74676	0	0	0	0	0	0	0	0	0
NC_000011.9:g.47357426A>T	11	47357426	A	T	1	0.999985	0.928	1	8.83144	0	0	0	0	0	0	0	0	0
NC_000011.9:g.47357563C>G	11	47357563	C	G	1	0.999982	0.944	1	7.31304	0	0	0	0	0	0	0	0	0
NC_000011.9:g.47360070C>A	11	47360070	C	A	1	0.999987	0.934	1	7.46733	0	0	0	0	0	0	0	0	0
NC_000011.9:g.47360070C>T	11	47360070	C	T	1	0.999987	0.934	1	7.46733	0	0	0	0	0	0	0	0	0
NC_000011.9:g.47360231C>T	11	47360231	C	T	1	0.99999	0.936	1	7.0702	0	0	0	0	0	0	0	0	0
NC_000011.9:g.47361201C>T	11	47361201	C	T	1	0.999987	0.934	1	5.71684	0	0	0	0	0	0	0	0	0
NC_000011.9:g.47361343T>C	11	47361343	T	C	1	0.99999	0.936	1	7.43369	0	0	0	0	0	0	0	0	0
NC_000011.9:g.47362688C>T	11	47362688	C	T	1	0.999987	0.946	1	7.15927	0	0	0	0	0	0	0	0	0
NC_000011.9:g.47362797T>G	11	47362797	T	G	1	0.99999	0.926	1	7.40124	0	0	0	0	0	0	0	0	0
NC_000011.9:g.47364124C>T	11	47364124	C	T	1	0.999974	0.992	1	4.81447	0	0	0	0	0	0	0	0	0
NC_000011.9:g.47364127A>G	11	47364127	A	G	1	0.999978	0.948	1	6.80327	0	0	0	0	0	0	0	0	0
NC_000011.9:g.47364295C>T	11	47364295	C	T	1	0.999895	0.908	1	7.10924	0	0	0	0	0	0	0	0	0
NC_000011.9:g.47364296C>T	11	47364296	C	T	1	0.999979	0.902	1	7.10924	5.39e-05	0	0	0	0.000370441	0	0	0	0
NC_000011.9:g.47364381C>T	11	47364381	C	T	1	0.999907	0.986	1	6.95625	0	0	0	0	0	0	0	0	0
NC_000011.9:g.47364570A>G	11	47364570	A	G	1	0.999763	0.84	1	6.65028	0	0	0	0	0	0	0	0	0
NC_000011.9:g.47364571C>G	11	47364571	C	G	1	0.99996	0.942	1	7.10924	0	0	0	0	0	0	0	0	0
NC_000011.9:g.47365041A>C	11	47365041	A	C	1	0.999979	0.918	1	8.53068	0.00247765	0.00393263	0.00140576	0.00186279	0.00120016	0.00142895	0.00190274	0	0.00118548
NC_000011.9:g.47367756A>C	11	47367756	A	C	1	0.999994	0.928	1	8.26023	0	0	0	0	0	0	0	0	0
NC_000011.9:g.47367758C>T	11	47367758	C	T	1	0.999993	0.998	1	4.10747	0	0	0	0	0	0	0	0	0
NC_000011.9:g.47368581C>G	11	47368581	C	G	1	0.999878	0.864	1	2.14645	5.78e-05	0.000117414	0	0	0	0	0	0	0
NC_000011.9:g.47368581C>T	11	47368581	C	T	1	0.999891	0.874	1	2.14645	5.78e-05	0.000117414	0	0	0	0	0	0	0
NC_000011.9:g.47369407C>G	11	47369407	C	G	1	0.999979	0.922	1	5.74546	0.000330981	0.000168935	0.00042641	0	0.000469386	0.00084211	0.00201098	0	0
NC_000011.9:g.47370093C>T	11	47370093	C	T	1	0.999987	0.93	1	7.55403	0	0	0	0	0	0	0	0	0
NC_000011.9:g.47371474C>A	11	47371474	C	A	1	0.999988	0.93	1	5.99779	0	0	0	0	0	0	0	0	0
NC_000011.9:g.57367351G>A	11	57367351	G	A	1	0.999974	0.93	1	4.09065	0	0	0	0	0	0	0	0	0
NC_000011.9:g.57379410G>T	11	57379410	G	T	1	0.999987	0.934	1	5.32362	0	0	0	0	0	0	0	0	0
NC_000011.9:g.59612847C>T	11	59612847	C	T	1	0.999974	0.946	1	3.30266	0.0018611	0.00294224	0.00264514	0	0	0	0.00294539	0	0
NC_000011.9:g.61135470G>A	11	61135470	G	A	1	0.997392	0.8	1	8.995	0	0	0	0	0	0	0	0	0
NC_000011.9:g.61717900G>T	11	61717900	G	T	1	0.999939	0.94	0.984252	2.42392	0	0	0	0	0	0	0	0	0
NC_000011.9:g.61724471G>A	11	61724471	G	A	1	0.999987	0.95	1	8.44629	5.35e-05	0	0.000331058	0	0	0	0	0	0
NC_000011.9:g.62398504G>C	11	62398504	G	C	1	0.942827	0.664	1	9.38965	5.36e-05	0.000111561	0	0	0	0	0	0	0
NC_000011.9:g.62458895T>C	11	62458895	T	C	1	0.99999	0.926	1	3.27508	0.000106863	0	0	0	0	0.000588222	0	0	0.000507542
NC_000011.9:g.62458895T>G	11	62458895	T	G	1	0.99999	0.926	1	3.27508	0.000106863	0	0	0	0	0.000588222	0	0	0.000507542
NC_000011.9:g.62458896G>C	11	62458896	G	C	1	0.99989	0.96	0.984252	1.36894	0	0	0	0	0	0	0	0	0
NC_000011.9:g.62459843C>T	11	62459843	C	T	1	0.980423	0.852	0.96063	2.11321	0	0	0	0	0	0	0	0	0
NC_000011.9:g.62459947T>C	11	62459947	T	C	1	0.999982	0.892	1	6.15903	0	0	0	0	0	0	0	0	0
NC_000011.9:g.63743696G>C	11	63743696	G	C	1	0.999957	0.872	1	4.818	0	0	0	0	0	0	0	0	0
NC_000011.9:g.64514831C>T	11	64514831	C	T	1	0.999988	0.942	1	7.56208	0.000101365	0	0	0.00123109	0	0	0	0	0
NC_000011.9:g.64519395C>T	11	64519395	C	T	1	0.999989	0.934	1	7.56301	0.000235255	0.000210265	0	0	0	0	0	0	0.00136996
NC_000011.9:g.64519543C>A	11	64519543	C	A	1	0.999834	0.992	1	7.68476	0	0	0	0	0	0	0	0	0
NC_000011.9:g.64572505C>T	11	64572505	C	T	1	0.999988	0.926	1	6.55623	0	0	0	0	0	0	0	0	0
NC_000011.9:g.64572508G>A	11	64572508	G	A	1	0.995404	0.802	1	6.27612	0	0	0	0	0	0	0	0	0
NC_000011.9:g.64573841C>T	11	64573841	C	T	1	0.999994	0.924	1	6.50897	0	0	0	0	0	0	0	0	0
NC_000011.9:g.64574481A>G	11	64574481	A	G	1	0.99996	0.824	1	7.28156	0	0	0	0	0	0	0	0	0
NC_000011.9:g.64574482C>T	11	64574482	C	T	1	0.999988	0.91	1	6.06749	0	0	0	0	0	0	0	0	0
NC_000011.9:g.64574650C>A	11	64574650	C	A	1	0.999988	0.926	1	6.17786	0	0	0	0	0	0	0	0	0
NC_000011.9:g.64574692C>G	11	64574692	C	G	1	0.999991	0.932	1	4.1912	0	0	0	0	0	0	0	0	0
NC_000011.9:g.64574693T>C	11	64574693	T	C	1	0.999995	0.934	1	4.41194	0	0	0	0	0	0	0	0	0
NC_000011.9:g.64575026G>A	11	64575026	G	A	1	0.991477	0.786	1	8.51186	0	0	0	0	0	0	0	0	0
NC_000011.9:g.64575362C>A	11	64575362	C	A	1	0.999979	0.902	1	6.8308	0	0	0	0	0	0	0	0	0
NC_000011.9:g.64575572C>T	11	64575572	C	T	1	0.999988	0.93	1	6.8308	0	0	0	0	0	0	0	0	0
NC_000011.9:g.64575573T>G	11	64575573	T	G	1	0.999994	0.928	1	7.05494	0	0	0	0	0	0	0	0	0
NC_000011.9:g.64974295G>A	11	64974295	G	A	1	0.999756	0.978	0.732283	1.94697	0.0011629	0.00198951	0.000632393	0.00071655	0.000380597	0	0.00164764	0	0
NC_000011.9:g.65300277G>A	11	65300277	G	A	1	0.999988	0.926	1	8.42249	0	0	0	0	0	0	0	0	0
NC_000011.9:g.65315386C>T	11	65315386	C	T	1	0.999941	0.992	1	4.68991	5.37e-05	0.000112031	0	0	0	0	0	0	0
NC_000011.9:g.65637447T>G	11	65637447	T	G	1	0.906849	0.586	1	7.52417	0.000101535	0	0	0	0.000694806	0	0	0	0
NC_000011.9:g.66278481C>G	11	66278481	C	G	1	0.999006	0.876	0.937008	1.57491	5.34e-05	0.00011112	0	0	0	0	0	0	0
NC_000011.9:g.66290924C>G	11	66290924	C	G	1	0.999935	0.966	1	4.66873	0.000106844	0.00011112	0	0	0.000370044	0	0	0	0
NC_000011.9:g.66291194G>C	11	66291194	G	C	1	0.999984	0.942	1	9.047	0	0	0	0	0	0	0	0	0
NC_000011.9:g.66297288A>G	11	66297288	A	G	1	0.999993	0.934	1	4.04329	0	0	0	0	0	0	0	0	0
NC_000011.9:g.66335744C>G	11	66335744	C	G	1	0.999981	0.928	1	2.31027	0	0	0	0	0	0	0	0	0
NC_000011.9:g.67816547G>A	11	67816547	G	A	1	0.999987	0.924	1	9.04587	0.00158761	0.00286969	0.00089789	0.000659381	0	0	0.00158578	0	0
NC_000011.9:g.68157521G>A	11	68157521	G	A	1	0.999987	0.926	1	9.30335	0	0	0	0	0	0	0	0	0
NC_000011.9:g.68207386T>G	11	68207386	T	G	1	0.99999	0.924	1	7.31431	0.000168115	0	0	0.00115855	0	0.000816966	0	0	0
NC_000011.9:g.68216277G>C	11	68216277	G	C	1	0.562069	0.586	1	1.5544	5.53e-05	0	0	0	0.00037022	0	0	0	0
NC_000011.9:g.68579904C>T	11	68579904	C	T	1	0.999967	0.9	1	5.25015	0.000147582	0	0.000331041	0.000657983	0	0.000588222	0	0	0
NC_000011.9:g.68685353T>C	11	68685353	T	C	1	0.999902	0.898	1	6.84252	0	0	0	0	0	0	0	0	0
NC_000011.9:g.68704560G>T	11	68704560	G	T	1	0.99995	0.938	1	5.85976	0.000163472	0.000338325	0	0	0	0	0	0	0
NC_000011.9:g.68705823G>T	11	68705823	G	T	1	0.999988	0.932	1	8.98407	0	0	0	0	0	0	0	0	0
NC_000011.9:g.71148990C>G	11	71148990	C	G	1	0.999979	0.93	1	6.73541	0	0	0	0	0	0	0	0	0
NC_000011.9:g.71153306T>A	11	71153306	T	A	1	0.999907	0.936	1	2.84231	0	0	0	0	0	0	0	0	0
NC_000011.9:g.71945660G>A	11	71945660	G	A	1	0.999986	0.936	1	5.00725	0	0	0	0	0	0	0	0	0
NC_000011.9:g.72040750C>T	11	72040750	C	T	1	0.999987	0.94	1	5.85495	0	0	0	0	0	0	0	0	0
NC_000011.9:g.72040753T>A	11	72040753	T	A	1	0.864352	0.44	1	4.24624	0	0	0	0	0	0	0	0	0
NC_000011.9:g.73662183G>C	11	73662183	G	C	1	0.999985	0.928	1	6.505	0.000156195	0.000226399	0	0	0.00037022	0	0	0	0
NC_000011.9:g.73785297C>A	11	73785297	C	A	1	0.99999	0.938	1	7.0653	0	0	0	0	0	0	0	0	0
NC_000011.9:g.73796017T>A	11	73796017	T	A	1	0.999973	0.8	0.992126	4.60498	0.00173332	0.00316075	0	0.000659087	0.00101547	0	0.0015956	0	0
NC_000011.9:g.73796662C>T	11	73796662	C	T	1	0.999987	0.936	1	7.08178	0	0	0	0	0	0	0	0	0
NC_000011.9:g.76858844G>T	11	76858844	G	T	1	0.999732	0.944	1	9.657	5.56e-05	0	0	0.000751107	0	0	0	0	0
NC_000011.9:g.76858997G>C	11	76858997	G	C	1	0.999988	0.928	1	9.54598	8.76e-05	0	0	0	0	0.000968732	0	0	0
NC_000011.9:g.76867138G>A	11	76867138	G	A	1	0.999989	0.946	1	9.654	0	0	0	0	0	0	0	0	0
NC_000011.9:g.76871329G>A	11	76871329	G	A	1	0.999987	0.948	1	9.72828	0	0	0	0	0	0	0	0	0
NC_000011.9:g.76873164A>G	11	76873164	A	G	1	0.999994	0.92	1	9.26115	0	0	0	0	0	0	0	0	0
NC_000011.9:g.76873891C>G	11	76873891	C	G	1	0.999776	0.99	0	-0.139394	0	0	0	0	0	0	0	0	0
NC_000011.9:g.76885961G>A	11	76885961	G	A	1	0.999988	0.936	1	9.27548	0.000108359	0	0	0	0.000370309	0.000600864	0	0	0
NC_000011.9:g.76890090G>T	11	76890090	G	T	1	0.999984	0.868	1	7.75193	0	0	0	0	0	0	0	0	0
NC_000011.9:g.76905397A>G	11	76905397	A	G	1	0.99999	0.924	1	6.5963	0	0	0	0	0	0	0	0	0
NC_000011.9:g.76919562G>A	11	76919562	G	A	1	0.999995	1	1	9.1368	0.000103466	0.000214079	0	0	0	0	0	0	0
NC_000011.9:g.76924903A>G	11	76924903	A	G	1	0.999946	0.946	1	8.72387	0	0	0	0	0	0	0	0	0
NC_000011.9:g.77820487C>A	11	77820487	C	A	1	0.999986	0.938	1	6.9045	0.00242695	0.000658477	0	0	0	0	0.00158346	0	0.0185426
NC_000011.9:g.78204107A>C	11	78204107	A	C	1	0.99999	0.928	1	8.19354	0	0	0	0	0	0	0	0	0
NC_000011.9:g.78204109C>G	11	78204109	C	G	1	0.999955	0.988	1	4.00247	0	0	0	0	0	0	0	0	0
NC_000011.9:g.85345323G>A	11	85345323	G	A	1	0.999967	0.998	1	3.2927	0.00260032	0.00135406	0.00335401	0.0140459	0.00132468	0	0	0.00291814	0
NC_000011.9:g.88027677C>T	11	88027677	C	T	1	0.99999	0.932	1	7.7778	0	0	0	0	0	0	0	0	0
NC_000011.9:g.88924367C>G	11	88924367	C	G	1	0.999885	0.948	0.748031	1.37471	0.00010709	0	0.000332215	0	0	0.000588629	0	0	0
NC_000011.9:g.88924586G>T	11	88924586	G	T	1	0.999992	0.988	1	9.15247	0.00014769	0.000306166	0	0	0	0	0	0	0
NC_000011.9:g.88960990G>A	11	88960990	G	A	1	0.999968	0.906	1	9.08037	0.000236329	0.000486938	0	0	0	0	0	0	0
NC_000011.9:g.94204738A>T	11	94204738	A	T	1	0.999992	0.93	1	9.11027	5.36e-05	0	0.00033204	0	0	0	0	0	0
NC_000011.9:g.102465490T>A	11	102465490	T	A	1	0.999991	0.936	1	4.95806	0.00834399	0.0137202	0.00736129	0.0039279	0	0	0.0137247	0	0.00140429
NC_000011.9:g.102980496A>C	11	102980496	A	C	1	5.06e-05	0.002	0.992126	0.61263	5.41e-05	0	0	0.00068797	0	0	0	0	0
NC_000011.9:g.102980498G>T	11	102980498	G	T	1	0.99992	0.992	1	7.63291	0	0	0	0	0	0	0	0	0
NC_000011.9:g.102988358A>G	11	102988358	A	G	1	0.999993	0.928	1	8.83058	0.000105908	0	0.000350962	0	0	0	0.00167894	0	0
NC_000011.9:g.102999734G>A	11	102999734	G	A	1	0.998759	0.996	1	6.2552	5.56e-05	0.000113977	0	0	0	0	0	0	0
NC_000011.9:g.103014125G>A	11	103014125	G	A	1	0.999987	0.934	1	9.09806	0	0	0	0	0	0	0	0	0
NC_000011.9:g.103041020G>T	11	103041020	G	T	1	0.999985	0.938	1	6.67369	0	0	0	0	0	0	0	0	0
NC_000011.9:g.103044036T>C	11	103044036	T	C	1	0.999973	0.86	1	7.94412	0.000132965	0	0	0	0.000981528	0	0	0	0
NC_000011.9:g.103048286T>A	11	103048286	T	A	1	0.798222	0.542	1	7.78958	0.000107262	0	0	0	0	0.00117959	0	0	0
NC_000011.9:g.103056969A>G	11	103056969	A	G	1	0.999988	0.924	1	8.50984	0	0	0	0	0	0	0	0	0
NC_000011.9:g.103062244A>G	11	103062244	A	G	1	0.999988	0.93	1	9.17582	0	0	0	0	0	0	0	0	0
NC_000011.9:g.103074506G>A	11	103074506	G	A	1	0.999982	0.94	1	9.37653	0	0	0	0	0	0	0	0	0
NC_000011.9:g.103091351G>T	11	103091351	G	T	1	0.99999	0.938	1	9.873	0.000201098	0.000409576	0	0	0	0	0	0	0
NC_000011.9:g.103093816G>A	11	103093816	G	A	1	0.99999	0.938	1	6.58404	0.000359241	0.000354184	0.000662678	0	0	0.000653829	0	0	0.000524579
NC_000011.9:g.103104887C>T	11	103104887	C	T	1	0.999821	0.99	1	7.05386	0.000121086	0	0.000709303	0	0	0	0	0	0
NC_000011.9:g.103107157A>G	11	103107157	A	G	1	0.999991	0.944	1	8.6793	0	0	0	0	0	0	0	0	0
NC_000011.9:g.103116103G>T	11	103116103	G	T	1	0.999948	0.938	1	9.459	0	0	0	0	0	0	0	0	0
NC_000011.9:g.103116105T>G	11	103116105	T	G	1	0.999988	0.928	1	4.80848	6.63e-05	0.000141494	0	0	0	0	0	0	0
NC_000011.9:g.103126970G>A	11	103126970	G	A	1	0.999992	0.94	1	9.786	5.93e-05	0	0	0	0	0	0	0.00108253	0
NC_000011.9:g.103128478C>T	11	103128478	C	T	1	0.830021	0.568	1	2.92861	0	0	0	0	0	0	0	0	0
NC_000011.9:g.103187273G>A	11	103187273	G	A	1	0.99999	0.926	1	8.979	0	0	0	0	0	0	0	0	0
NC_000011.9:g.103229088G>A	11	103229088	G	A	1	0.999987	0.932	1	8.66495	0.000140292	0.000168767	0	0	0	0.000814893	0	0	0
NC_000011.9:g.108005967C>G	11	108005967	C	G	1	0.917685	0.638	1	7.48052	0.000147367	0	0.000898594	0	0	0	0	0	0
NC_000011.9:g.108010944T>C	11	108010944	T	C	1	0.994157	0.622	1	7.64293	5.35e-05	0	0	0.000660045	0	0	0	0	0
NC_000011.9:g.108012428G>T	11	108012428	G	T	1	0.99999	0.938	1	9.46006	0.000101813	0.000211092	0	0	0	0	0	0	0
NC_000011.9:g.108016927A>C	11	108016927	A	C	1	0.999878	0.87	1	9.0334	0.000320281	0.000396444	0	0.00177785	0	0	0	0	0
NC_000011.9:g.108016928G>C	11	108016928	G	C	1	0.999796	0.872	1	7.63565	5.35e-05	0	0	0	0	0.000588222	0	0	0
NC_000011.9:g.108017088T>C	11	108017088	T	C	1	0.993406	0.634	1	7.74317	0	0	0	0	0	0	0	0	0
NC_000011.9:g.108115516C>T	11	108115516	C	T	1	0.985227	0.896	1	1.96197	0	0	0	0	0	0	0	0	0
NC_000011.9:g.108115754G>A	11	108115754	G	A	1	0.999974	0.936	1	9.189	0.000196451	0	0.000902463	0	0.00037095	0	0	0	0
NC_000011.9:g.108115754G>C	11	108115754	G	C	1	0.999974	0.93	1	9.189	0.000196451	0	0.000902463	0	0.00037095	0	0	0	0
NC_000011.9:g.108115754G>T	11	108115754	G	T	1	0.999974	0.936	1	9.189	0.000196451	0	0.000902463	0	0.00037095	0	0	0	0
NC_000011.9:g.108117690G>T	11	108117690	G	T	1	0.999986	0.934	1	4.66104	5.37e-05	0.000111584	0	0	0	0	0	0	0
NC_000011.9:g.108117852C>T	11	108117852	C	T	1	0.999928	0.984	1	7.2138	0	0	0	0	0	0	0	0	0
NC_000011.9:g.108119829G>A	11	108119829	G	A	1	0.999996	0.896	1	8.76	0	0	0	0	0	0	0	0	0
NC_000011.9:g.108121426A>G	11	108121426	A	G	1	0.999988	0.928	1	8.7551	0.000806643	0.000775379	0.00132535	0	0.00147482	0.000905269	0	0	0
NC_000011.9:g.108121426A>T	11	108121426	A	T	1	0.999988	0.928	1	8.7551	0.000806643	0.000775379	0.00132535	0	0.00147482	0.000905269	0	0	0
NC_000011.9:g.108123640G>T	11	108123640	G	T	1	0.99999	0.922	1	5.23502	5.37e-05	0	0.00033262	0	0	0	0	0	0
NC_000011.9:g.108128334G>T	11	108128334	G	T	1	0.999955	0.934	1	6.442	0	0	0	0	0	0	0	0	0
NC_000011.9:g.108129801T>A	11	108129801	T	A	1	0.0104874	0.39	1	3.89127	5.36e-05	0.000111447	0	0	0	0	0	0	0
NC_000011.9:g.108142133G>A	11	108142133	G	A	1	0.999995	1	1	7.60043	0	0	0	0	0	0	0	0	0
NC_000011.9:g.108143447A>G	11	108143447	A	G	1	0.999946	0.94	1	7.45372	0	0	0	0	0	0	0	0	0
NC_000011.9:g.108151895G>A	11	108151895	G	A	1	0.999965	1	1	8.842	0.000191895	0.000396361	0	0	0	0	0	0	0
NC_000011.9:g.108159703G>A	11	108159703	G	A	1	0.999982	0.954	1	8.961	0	0	0	0	0	0	0	0	0
NC_000011.9:g.108163518C>T	11	108163518	C	T	1	0.999358	0.918	0.944882	1.1224	0	0	0	0	0	0	0	0	0
NC_000011.9:g.108164202G>T	11	108164202	G	T	1	0.621168	0.56	1	4.09783	0	0	0	0	0	0	0	0	0
NC_000011.9:g.108164206T>C	11	108164206	T	C	1	0.993406	0.65	1	6.77437	5.38e-05	0	0.000332868	0	0	0	0	0	0
NC_000011.9:g.108170613G>A	11	108170613	G	A	1	0.999986	0.936	1	7.89483	0	0	0	0	0	0	0	0	0
NC_000011.9:g.108173757G>T	11	108173757	G	T	1	0.999986	0.936	1	8.085	0	0	0	0	0	0	0	0	0
NC_000011.9:g.108186736A>G	11	108186736	A	G	1	0.999991	0.894	1	8.58545	0	0	0	0	0	0	0	0	0
NC_000011.9:g.108202604A>C	11	108202604	A	C	1	0.999994	0.928	1	7.53108	0.000101465	0.000210513	0	0	0	0	0	0	0
NC_000011.9:g.108224492G>C	11	108224492	G	C	1	0.999987	0.934	1	9.76215	0	0	0	0	0	0	0	0	0
NC_000011.9:g.108224608G>C	11	108224608	G	C	1	0.999987	0.932	1	9.867	0.000191667	0.000395834	0	0	0	0	0	0	0
NC_000011.9:g.108224608G>T	11	108224608	G	T	1	0.999987	0.934	1	9.867	0.000191667	0.000395834	0	0	0	0	0	0	0
NC_000011.9:g.108235946G>C	11	108235946	G	C	1	0.999986	0.936	1	8.8429	5.34e-05	0	0.000331058	0	0	0	0	0	0
NC_000011.9:g.108236051G>C	11	108236051	G	C	1	0.999956	0.946	1	6.84206	0	0	0	0	0	0	0	0	0
NC_000011.9:g.111711376A>T	11	111711376	A	T	1	0.999988	0.93	1	9.20493	0	0	0	0	0	0	0	0	0
NC_000011.9:g.111779690T>C	11	111779690	T	C	1	0.872749	0.784	1	7.40742	0	0	0	0	0	0	0	0	0
NC_000011.9:g.111957685T>G	11	111957685	T	G	1	0.99969	0.818	1	2.07153	0	0	0	0	0	0	0	0	0
NC_000011.9:g.111959590G>T	11	111959590	G	T	1	0.999938	0.928	1	8.41028	5.35e-05	0.000111421	0	0	0	0	0	0	0
NC_000011.9:g.111965529G>A	11	111965529	G	A	1	0.978887	0.836	1	9.439	0	0	0	0	0	0	0	0	0
NC_000011.9:g.116701353C>T	11	116701353	C	T	1	0.000126766	0.16	0.015748	-0.965008	0.00560449	0.00506146	0.00657529	0.00123342	0.0131533	0.000588512	0.0110452	0	0.00255175
NC_000011.9:g.116701354G>A	11	116701354	G	A	1	0.999987	0.934	0.992126	2.72476	0.010642	0.0160103	0.00839161	0.00563026	0.00158792	0.000588512	0.013143	0.0143432	0.00471843
NC_000011.9:g.116701613G>T	11	116701613	G	T	1	0.999982	0.936	1	5.543	0.000570274	0.000214598	0	0.00576496	0	0	0	0	0
NC_000011.9:g.117257920C>T	11	117257920	C	T	1	0.245567	0.622	0.456693	0.617811	0.000101519	0.000111418	0	0.000658498	0	0	0	0	0
NC_000011.9:g.118184591T>C	11	118184591	T	C	1	0.999842	0.85	1	3.96287	0	0	0	0	0	0	0	0	0
NC_000011.9:g.118211085C>T	11	118211085	C	T	1	0.999967	1	0.992126	3.48314	0.000101368	0.000111185	0.000331128	0	0	0	0	0	0
NC_000011.9:g.118347698G>A	11	118347698	G	A	1	0.99999	0.938	1	8.93024	0	0	0	0	0	0	0	0	0
NC_000011.9:g.118350955T>C	11	118350955	T	C	1	0.992782	0.66	1	5.32614	0	0	0	0	0	0	0	0	0
NC_000011.9:g.118360965G>A	11	118360965	G	A	1	0.999987	0.924	1	9.803	0	0	0	0	0	0	0	0	0
NC_000011.9:g.118369084G>A	11	118369084	G	A	1	0.99999	0.938	1	9.873	0	0	0	0	0	0	0	0	0
NC_000011.9:g.118380834G>A	11	118380834	G	A	1	0.999989	0.934	1	7.43529	0	0	0	0	0	0	0	0	0
NC_000011.9:g.118390331A>G	11	118390331	A	G	1	0.999965	0.94	1	8.88787	0	0	0	0	0	0	0	0	0
NC_000011.9:g.118962124G>T	11	118962124	G	T	1	0.987959	0.906	1	9.802	0.000493189	0.000703008	0.000449253	0.00115329	0	0	0.00212959	0	0
NC_000011.9:g.118972200C>T	11	118972200	C	T	1	0.999988	1	1	7.46571	0.000147746	0.000211483	0	0	0	0	0	0	0.000507669
NC_000011.9:g.119148875G>C	11	119148875	G	C	1	0.999989	0.944	1	9.34292	0	0	0	0	0	0	0	0	0
NC_000011.9:g.119148875G>T	11	119148875	G	T	1	0.999989	0.944	1	9.34292	0	0	0	0	0	0	0	0	0
NC_000011.9:g.119215716T>C	11	119215716	T	C	1	0.999967	0.946	1	7.17888	0.00115452	0.00196979	0.000358322	0.00136446	0	0	0.00320201	0	0
NC_000011.9:g.119216756G>A	11	119216756	G	A	1	0.923128	0.78	1	3.57064	5.61e-05	0	0.0003408	0	0	0	0	0	0
NC_000011.9:g.122945410C>T	11	122945410	C	T	1	0.999995	1	1	6.34577	5.35e-05	0.000111226	0	0	0	0	0	0	0
NC_000011.9:g.126141331G>A	11	126141331	G	A	1	0.99996	0.894	1	4.07283	0.000147211	0.000304567	0	0	0	0	0	0	0
NC_000011.9:g.126174178T>C	11	126174178	T	C	1	0.994486	0.622	1	4.26828	0	0	0	0	0	0	0	0	0
NC_000011.9:g.126208295G>A	11	126208295	G	A	1	0.999982	0.938	1	9.265	5.34e-05	0.000111134	0	0	0	0	0	0	0
NC_000011.9:g.130078580G>A	11	130078580	G	A	1	0.999992	0.924	1	9.01809	0	0	0	0	0	0	0	0	0
NC_000011.9:g.134128979G>A	11	134128979	G	A	1	0.999987	0.93	1	7.44246	5.34e-05	0.000111134	0	0	0	0	0	0	0
NC_000012.11:g.2613704G>A	12	2613704	G	A	1	0.986155	0.916	1	9.54898	0	0	0	0	0	0	0	0	0
NC_000012.11:g.2613704G>C	12	2613704	G	C	1	0.986155	0.912	1	9.54898	0	0	0	0	0	0	0	0	0
NC_000012.11:g.2614110G>A	12	2614110	G	A	1	0.969738	0.668	1	9.64547	0	0	0	0	0	0	0	0	0
NC_000012.11:g.4794490G>C	12	4794490	G	C	1	0.0605848	0.326	1	5.49506	0.000455739	0.000111154	0.00240904	0	0	0	0	0	0
NC_000012.11:g.6155891C>T	12	6155891	C	T	1	0.518484	0.718	1	4.27998	0.000191772	0.000304542	0	0.000658057	0	0	0	0	0
NC_000012.11:g.6471216C>T	12	6471216	C	T	1	0.999987	0.93	1	5.70513	5.34e-05	0	0	0.000657983	0	0	0	0	0
NC_000012.11:g.7053637A>G	12	7053637	A	G	1	0.999938	0.912	1	8.25791	5.42e-05	0	0	0	0.000372731	0	0	0	0
NC_000012.11:g.7351605A>G	12	7351605	A	G	1	0.999988	0.932	1	5.30093	0	0	0	0	0	0	0	0	0
NC_000012.11:g.7354346G>A	12	7354346	G	A	1	0.999933	0.948	1	8.98367	0	0	0	0	0	0	0	0	0
NC_000012.11:g.12038959A>G	12	12038959	A	G	1	0.999882	0.984	1	7.19482	0	0	0	0	0	0	0	0	0
NC_000012.11:g.12291470T>G	12	12291470	T	G	1	0.99999	0.928	1	7.69155	0	0	0	0	0	0	0	0	0
NC_000012.11:g.12303768A>G	12	12303768	A	G	1	0.994669	0.692	1	5.89732	0	0	0	0	0	0	0	0	0
NC_000012.11:g.13720199T>C	12	13720199	T	C	1	0.999988	0.928	1	7.83757	0	0	0	0	0	0	0	0	0
NC_000012.11:g.13722953T>C	12	13722953	T	C	1	0.999988	0.922	1	7.88799	0	0	0	0	0	0	0	0	0
NC_000012.11:g.13769388C>T	12	13769388	C	T	1	0.999974	0.884	1	5.05515	0	0	0	0	0	0	0	0	0
NC_000012.11:g.14018731C>T	12	14018731	C	T	1	0.999987	0.932	1	7.72415	0	0	0	0	0	0	0	0	0
NC_000012.11:g.15037181T>C	12	15037181	T	C	1	0.999994	0.762	1	3.82598	6.96e-05	0	0	0	0	0.000683727	0	0	0
NC_000012.11:g.21598401G>A	12	21598401	G	A	1	0.999982	0.942	1	8.20346	0.000894908	0.00140614	0.00157256	0	0	0	0	0	0
NC_000012.11:g.21602626G>A	12	21602626	G	A	1	0.999982	0.94	1	8.827	0	0	0	0	0	0	0	0	0
NC_000012.11:g.21615796G>C	12	21615796	G	C	1	0.999896	0.974	1	6.952	0.000192842	0.000397855	0	0	0	0	0	0	0
NC_000012.11:g.21716161C>G	12	21716161	C	G	1	0.999984	0.942	1	7.61276	0	0	0	0	0	0	0	0	0
NC_000012.11:g.23699248A>T	12	23699248	A	T	1	0.999943	0.912	1	8.33365	0	0	0	0	0	0	0	0	0
NC_000012.11:g.31250818G>C	12	31250818	G	C	1	0.999989	0.762	1	8.12092	0.00357325	0.00123101	0.000331041	0	0	0	0.00294113	0.0486678	0
NC_000012.11:g.31255247T>C	12	31255247	T	C	1	0.999911	0.9	1	7.07112	0	0	0	0	0	0	0	0	0
NC_000012.11:g.32786481A>G	12	32786481	A	G	1	0.999988	0.93	1	8.36398	0	0	0	0	0	0	0	0	0
NC_000012.11:g.32949039T>G	12	32949039	T	G	1	0.992592	0.754	1	2.41336	0	0	0	0	0	0	0	0	0
NC_000012.11:g.32955336C>T	12	32955336	C	T	1	0.999982	0.94	1	4.99463	0	0	0	0	0	0	0	0	0
NC_000012.11:g.32976981T>A	12	32976981	T	A	1	0.937179	0.688	1	3.9823	0	0	0	0	0	0	0	0	0
NC_000012.11:g.32977097C>G	12	32977097	C	G	1	0.999988	0.936	1	6.60742	0.00014786	0	0	0.00177139	0	0	0	0	0
NC_000012.11:g.32993963T>A	12	32993963	T	A	1	0.999886	0.984	1	4.70235	0	0	0	0	0	0	0	0	0
NC_000012.11:g.32994140C>T	12	32994140	C	T	1	0.999987	0.936	1	6.34868	5.38e-05	0	0.000331321	0	0	0	0	0	0
NC_000012.11:g.33003700C>G	12	33003700	C	G	1	0.999998	0.968	1	5.99543	0	0	0	0	0	0	0	0	0
NC_000012.11:g.33003909T>C	12	33003909	T	C	1	0.999978	0.938	1	5.98505	0	0	0	0	0	0	0	0	0
NC_000012.11:g.45795577G>T	12	45795577	G	T	1	0.999974	0.926	1	9.6934	0.000755622	0.00154499	0	0	0	0	0	0	0
NC_000012.11:g.48375892G>A	12	48375892	G	A	1	0.841172	0.626	0.724409	0.976937	0	0	0	0	0	0	0	0	0
NC_000012.11:g.48377222C>T	12	48377222	C	T	1	0.999986	0.948	1	5.65456	0	0	0	0	0	0	0	0	0
NC_000012.11:g.48379510C>G	12	48379510	C	G	1	0.999986	0.934	1	7.43109	0	0	0	0	0	0	0	0	0
NC_000012.11:g.48380228T>G	12	48380228	T	G	1	0.99999	0.926	1	7.6336	0	0	0	0	0	0	0	0	0
NC_000012.11:g.48380958C>T	12	48380958	C	T	1	0.974473	0.736	1	7.60699	0	0	0	0	0	0	0	0	0
NC_000012.11:g.48386660C>T	12	48386660	C	T	1	0.999982	0.938	1	7.1882	0	0	0	0	0	0	0	0	0
NC_000012.11:g.48389037C>T	12	48389037	C	T	1	0.99999	0.938	1	7.51335	0	0	0	0	0	0	0	0	0
NC_000012.11:g.48389546C>T	12	48389546	C	T	1	0.996784	0.93	1	7.13171	0	0	0	0	0	0	0	0	0
NC_000012.11:g.48398019C>G	12	48398019	C	G	1	0.999982	0.936	1	4.89272	0	0	0	0	0	0	0	0	0
NC_000012.11:g.48525177G>A	12	48525177	G	A	1	0.999989	0.936	1	9.661	0.00135805	0.000572562	0.000331076	0	0	0	0.00421962	0.0167625	0
NC_000012.11:g.49374476A>G	12	49374476	A	G	1	0.989844	0.788	1	5.53779	0	0	0	0	0	0	0	0	0
NC_000012.11:g.49415656C>T	12	49415656	C	T	1	0.999946	0.934	1	7.52007	0	0	0	0	0	0	0	0	0
NC_000012.11:g.49416062C>A	12	49416062	C	A	1	0.999986	0.938	1	7.69419	0	0	0	0	0	0	0	0	0
NC_000012.11:g.49418361C>T	12	49418361	C	T	1	0.999993	1	1	7.81466	0	0	0	0	0	0	0	0	0
NC_000012.11:g.49423183C>T	12	49423183	C	T	1	0.999986	0.936	1	7.30254	0	0	0	0	0	0	0	0	0
NC_000012.11:g.49424062C>T	12	49424062	C	T	1	0.99999	0.938	1	2.0661	0	0	0	0	0	0	0	0	0
NC_000012.11:g.49433004C>T	12	49433004	C	T	1	0.999967	0.904	1	3.9335	0	0	0	0	0	0	0	0	0
NC_000012.11:g.49436663T>C	12	49436663	T	C	1	0.999988	0.926	1	7.24284	0	0	0	0	0	0	0	0	0
NC_000012.11:g.49437650C>A	12	49437650	C	A	1	0.999939	0.95	1	7.49862	0	0	0	0	0	0	0	0	0
NC_000012.11:g.49439847C>A	12	49439847	C	A	1	0.999989	0.936	1	7.61933	0	0	0	0	0	0	0	0	0
NC_000012.11:g.49440575T>G	12	49440575	T	G	1	0.999987	0.924	1	7.91107	0	0	0	0	0	0	0	0	0
NC_000012.11:g.49444668C>T	12	49444668	C	T	1	0.999938	0.952	0.968504	1.02784	0	0	0	0	0	0	0	0	0
NC_000012.11:g.49446209T>C	12	49446209	T	C	1	0.999979	0.958	1	3.01769	0	0	0	0	0	0	0	0	0
NC_000012.11:g.49448201T>A	12	49448201	T	A	1	0.999989	0.938	1	7.75642	0	0	0	0	0	0	0	0	0
NC_000012.11:g.49448202T>C	12	49448202	T	C	1	0.0880612	0.312	0.00787402	-0.108559	0	0	0	0	0	0	0	0	0
NC_000012.11:g.49448310C>G	12	49448310	C	G	1	0.999938	0.952	1	4.17091	0	0	0	0	0	0	0	0	0
NC_000012.11:g.50500070G>C	12	50500070	G	C	1	0.999992	0.942	1	6.79281	0	0	0	0	0	0	0	0	0
NC_000012.11:g.51386593C>G	12	51386593	C	G	1	0.999903	0.962	1	4.85202	0	0	0	0	0	0	0	0	0
NC_000012.11:g.52307555G>A	12	52307555	G	A	1	0.999984	0.942	1	7.09117	0	0	0	0	0	0	0	0	0
NC_000012.11:g.52308220C>G	12	52308220	C	G	1	0.99993	0.952	1	4.35429	0	0	0	0	0	0	0	0	0
NC_000012.11:g.52312900G>A	12	52312900	G	A	1	0.999989	0.934	1	9.34066	0	0	0	0	0	0	0	0	0
NC_000012.11:g.52881741T>G	12	52881741	T	G	1	0.999904	0.88	0.992126	0.767756	0	0	0	0	0	0	0	0	0
NC_000012.11:g.52913525C>T	12	52913525	C	T	1	0.999982	0.938	1	7.81139	0	0	0	0	0	0	0	0	0
NC_000012.11:g.53073541C>A	12	53073541	C	A	1	0.999988	0.928	1	7.78858	0	0	0	0	0	0	0	0	0
NC_000012.11:g.53701835C>T	12	53701835	C	T	1	0.999982	0.94	1	4.90636	0.000629405	0.00059612	0.00167545	0.00131596	0	0	0	0	0
NC_000012.11:g.53702508C>T	12	53702508	C	T	1	0.999988	0.934	1	6.20991	0	0	0	0	0	0	0	0	0
NC_000012.11:g.53702805C>G	12	53702805	C	G	1	0.999987	0.942	1	6.87652	0.000147163	0	0	0.00177119	0	0	0	0	0
NC_000012.11:g.53702942G>A	12	53702942	G	A	1	0.0451974	0.27	1	3.13675	0.000298495	0.000210075	0	0.00123068	0.000740087	0	0	0	0
NC_000012.11:g.53714349C>T	12	53714349	C	T	1	0.999998	1	1	5.00392	0.000482751	0.000990454	0	0	0	0	0	0	0
NC_000012.11:g.56088226C>T	12	56088226	C	T	1	0.999987	0.928	1	7.16962	0.000319879	0.000658403	0	0	0	0	0	0	0
NC_000012.11:g.56435951A>G	12	56435951	A	G	1	0.0359505	0.268	0.992126	4.3534	0	0	0	0	0	0	0	0	0
NC_000012.11:g.56435951A>T	12	56435951	A	T	1	0.844726	0.478	0.992126	4.3534	0	0	0	0	0	0	0	0	0
NC_000012.11:g.56435954G>A	12	56435954	G	A	1	0.999974	0.866	1	5.11672	0	0	0	0	0	0	0	0	0
NC_000012.11:g.56436207A>T	12	56436207	A	T	1	0.999937	0.888	1	8.55168	0	0	0	0	0	0	0	0	0
NC_000012.11:g.56749487C>G	12	56749487	C	G	1	0.999967	0.962	0.889764	1.42479	0	0	0	0	0	0	0	0	0
NC_000012.11:g.58159079C>T	12	58159079	C	T	1	0.999987	0.93	1	7.38621	0.000104262	0.000116145	0	0	0	0.000592845	0	0	0
NC_000012.11:g.58176645A>G	12	58176645	A	G	1	0.99766	0.926	1	2.19405	0	0	0	0	0	0	0	0	0
NC_000012.11:g.64011083C>T	12	64011083	C	T	1	0.999973	0.938	1	5.27851	0	0	0	0	0	0	0	0	0
NC_000012.11:g.64879798G>A	12	64879798	G	A	1	0.999988	0.922	1	8.931	6.28e-05	0.000125076	0	0	0	0	0	0	0
NC_000012.11:g.64891821T>C	12	64891821	T	C	1	0.999925	0.852	1	3.56346	0	0	0	0	0	0	0	0	0
NC_000012.11:g.66786456C>G	12	66786456	C	G	1	0.999988	0.932	1	5.82506	0	0	0	0	0	0	0	0	0
NC_000012.11:g.69107589G>A	12	69107589	G	A	1	0.999988	0.934	1	6.747	0	0	0	0	0	0	0	0	0
NC_000012.11:g.76741941C>A	12	76741941	C	A	1	0.999987	0.934	1	5.51649	0	0	0	0	0	0	0	0	0
NC_000012.11:g.85677655G>A	12	85677655	G	A	1	0.99999	0.938	1	9.873	0	0	0	0	0	0	0	0	0
NC_000012.11:g.88471001T>A	12	88471001	T	A	1	0.935475	0.684	1	5.02004	5.64e-05	0	0.000356723	0	0	0	0	0	0
NC_000012.11:g.88477625C>T	12	88477625	C	T	1	0.0802004	0.528	1	2.79393	0	0	0	0	0	0	0	0	0
NC_000012.11:g.88486457C>T	12	88486457	C	T	1	0.999989	0.934	1	7.13349	0	0	0	0	0	0	0	0	0
NC_000012.11:g.88487754T>C	12	88487754	T	C	1	0.999995	0.926	1	7.36834	0	0	0	0	0	0	0	0	0
NC_000012.11:g.88512259C>T	12	88512259	C	T	1	0.999987	0.95	1	3.03435	0.000150146	0.0001858	0	0	0	0.000884864	0	0	0
NC_000012.11:g.88519147C>T	12	88519147	C	T	1	0.999979	0.944	1	4.52847	0.000183882	0.00036731	0	0	0	0	0	0	0
NC_000012.11:g.88533343T>C	12	88533343	T	C	1	0.99999	0.924	1	6.06235	0.000115582	0.000230601	0	0	0	0	0	0	0
NC_000012.11:g.88534811C>A	12	88534811	C	A	1	0.999989	0.932	1	3.05061	0	0	0	0	0	0	0	0	0
NC_000012.11:g.89864137C>A	12	89864137	C	A	1	0.999964	0.868	1	7.64413	0.000305423	0.000607928	0	0	0	0	0	0	0
NC_000012.11:g.102122887A>G	12	102122887	A	G	1	0.00988454	0.614	1	1.01475	0.000607002	0	0	0	0	0.0058557	0.00160506	0	0
NC_000012.11:g.102147318C>T	12	102147318	C	T	1	0.999987	0.934	1	7.41023	0	0	0	0	0	0	0	0	0
NC_000012.11:g.102150989C>T	12	102150989	C	T	1	0.999992	0.944	1	7.35205	0	0	0	0	0	0	0	0	0
NC_000012.11:g.102151089C>G	12	102151089	C	G	1	0.999989	0.944	1	4.60343	0	0	0	0	0	0	0	0	0
NC_000012.11:g.102151344A>C	12	102151344	A	C	1	0.000285116	0.11	0.929134	2.01058	0.000523196	0.00107276	0	0	0	0	0	0	0
NC_000012.11:g.102151349C>T	12	102151349	C	T	1	0.99999	0.938	1	7.22002	0.000361642	0	0	0	0.00241738	0	0	0	0
NC_000012.11:g.102151437T>C	12	102151437	T	C	1	0.999988	0.93	1	7.43265	0	0	0	0	0	0	0	0	0
NC_000012.11:g.102153807C>G	12	102153807	C	G	1	0.999989	0.934	1	7.38867	5.34e-05	0.000111171	0	0	0	0	0	0	0
NC_000012.11:g.102153807C>T	12	102153807	C	T	1	0.999989	0.934	1	7.38867	5.34e-05	0.000111171	0	0	0	0	0	0	0
NC_000012.11:g.102157978A>C	12	102157978	A	C	1	0.999946	0.912	1	6.54249	5.35e-05	0.000111172	0	0	0	0	0	0	0
NC_000012.11:g.102157979C>T	12	102157979	C	T	1	0.999983	0.932	1	6.94397	0.000319892	0.000395948	0	0	0	0.00158548	0	0	0
NC_000012.11:g.102161940T>C	12	102161940	T	C	1	0.999965	0.938	1	6.6347	0	0	0	0	0	0	0	0	0
NC_000012.11:g.102173930C>T	12	102173930	C	T	1	0.999849	0.992	1	5.63229	0	0	0	0	0	0	0	0	0
NC_000012.11:g.102174065C>T	12	102174065	C	T	1	0.99999	0.926	1	5.73881	0	0	0	0	0	0	0	0	0
NC_000012.11:g.102179787T>G	12	102179787	T	G	1	0.99746	0.9	1	2.90168	0	0	0	0	0	0	0	0	0
NC_000012.11:g.102190542T>C	12	102190542	T	C	1	0.999988	0.928	1	7.37775	0	0	0	0	0	0	0	0	0
NC_000012.11:g.103234177C>T	12	103234177	C	T	1	0.999987	0.93	1	6.9762	0.00351195	0.00669243	0.000331408	0.00123082	0	0	0.00421597	0	0
NC_000012.11:g.103234294C>T	12	103234294	C	T	1	0.999987	0.932	1	7.0803	0	0	0	0	0	0	0	0	0
NC_000012.11:g.103237424C>G	12	103237424	C	G	1	0.999997	0.998	1	5.92215	5.35e-05	0.00011125	0	0	0	0	0	0	0
NC_000012.11:g.103237426T>A	12	103237426	T	A	1	0.049408	0.71	0.992126	0.362307	5.35e-05	0	0	0	0	0.000588338	0	0	0
NC_000012.11:g.103238113C>T	12	103238113	C	T	1	0.99999	0.938	1	7.5678	5.35e-05	0	0	0	0	0	0	0	0.000507626
NC_000012.11:g.103240736T>C	12	103240736	T	C	1	0.984674	0.986	0.433071	0.411126	0.000147311	0.000304895	0	0	0	0	0	0	0
NC_000012.11:g.103245464C>T	12	103245464	C	T	1	0.99999	0.938	1	7.38526	0.000147432	0.000210631	0	0	0.00037011	0	0	0	0
NC_000012.11:g.103246591A>T	12	103246591	A	T	1	0.999988	0.928	1	9.33347	0	0	0	0	0	0	0	0	0
NC_000012.11:g.103260442C>T	12	103260442	C	T	1	0.99999	0.938	1	5.78306	0	0	0	0	0	0	0	0	0
NC_000012.11:g.103260446G>C	12	103260446	G	C	1	0.000479567	0.102	0.811024	0.403835	0.000320116	0.00065915	0	0	0	0	0	0	0
NC_000012.11:g.103271241G>A	12	103271241	G	A	1	0.993037	0.916	1	9.405	0	0	0	0	0	0	0	0	0
NC_000012.11:g.103306564C>G	12	103306564	C	G	1	0.999785	0.894	0.015748	-0.0555039	0.000522739	0.000826891	0.000331058	0	0.00037011	0	0.0015844	0	0
NC_000012.11:g.103310844C>A	12	103310844	C	A	1	0.999393	0.87	0.913386	1.78313	0.000754936	0.000485177	0.00216739	0.00123068	0	0	0.00421354	0	0
NC_000012.11:g.106831457A>C	12	106831457	A	C	1	0.999987	0.938	1	8.90311	0.0002017	0	0	0.00123603	0.000370795	0.000592373	0	0	0
NC_000012.11:g.106848274A>G	12	106848274	A	G	1	0.998117	0.934	0	1.167	0.00127474	0.00223329	0.000332409	0	0	0	0.00159607	0	0.00137797
NC_000012.11:g.106890529G>T	12	106890529	G	T	1	0.999993	0.932	1	9.831	5.34e-05	0.000111194	0	0	0	0	0	0	0
NC_000012.11:g.108961426G>C	12	108961426	G	C	1	9.22e-05	0.004	0	1.1532	0.000262007	0.000615275	0	0	0	0	0	0	0
NC_000012.11:g.109927722A>G	12	109927722	A	G	1	0.999988	0.928	1	8.09888	0	0	0	0	0	0	0	0	0
NC_000012.11:g.109937437G>A	12	109937437	G	A	1	0.99998	0.93	1	9.589	0	0	0	0	0	0	0	0	0
NC_000012.11:g.109947521T>C	12	109947521	T	C	1	0.996398	0.712	1	7.57991	0	0	0	0	0	0	0	0	0
NC_000012.11:g.109962309G>A	12	109962309	G	A	1	0.999988	0.924	1	9.177	0	0	0	0	0	0	0	0	0
NC_000012.11:g.109998845C>T	12	109998845	C	T	1	0.999969	0.998	1	5.49848	0.000102617	0.000112148	0.000331303	0	0	0	0	0	0
NC_000012.11:g.109999658C>G	12	109999658	C	G	1	0.999934	0.94	1	6.1549	5.8e-05	0	0.000343457	0	0	0	0	0	0
NC_000012.11:g.110002982C>T	12	110002982	C	T	1	0.999938	0.928	1	4.67551	0.000319932	0.000572471	0	0.000658205	0	0	0	0	0
NC_000012.11:g.110006575C>T	12	110006575	C	T	1	0.999989	1	1	6.88161	0	0	0	0	0	0	0	0	0
NC_000012.11:g.110006669C>A	12	110006669	C	A	1	0.999989	0.926	1	6.88161	0.000442699	0.000210082	0	0	0.0024171	0	0	0	0
NC_000012.11:g.110032987G>A	12	110032987	G	A	1	0.999987	0.958	1	8.279	0.000101849	0	0.000331285	0.000665183	0	0	0	0	0
NC_000012.11:g.110032988T>C	12	110032988	T	C	1	0.991782	0.6	1	6.58624	0	0	0	0	0	0	0	0	0
NC_000012.11:g.110729927C>T	12	110729927	C	T	1	0.995383	0.752	1	7.37939	0	0	0	0	0	0	0	0	0
NC_000012.11:g.110770985G>A	12	110770985	G	A	1	0.999987	0.95	1	7.94745	0	0	0	0	0	0	0	0	0
NC_000012.11:g.111057639A>G	12	111057639	A	G	1	0.999988	0.926	1	5.88925	0	0	0	0	0	0	0	0	0
NC_000012.11:g.111358330C>A	12	111358330	C	A	1	0.999987	0.938	1	4.56834	5.34e-05	0.000111169	0	0	0	0	0	0	0
NC_000012.11:g.112893752A>C	12	112893752	A	C	1	0.999939	0.854	1	8.85417	0	0	0	0	0	0	0	0	0
NC_000012.11:g.112910844T>C	12	112910844	T	C	1	0.988368	0.948	1	7.33319	0	0	0	0	0	0	0	0	0
NC_000012.11:g.112915455T>A	12	112915455	T	A	1	0.425985	0.736	1	5.8511	0	0	0	0	0	0	0	0	0
NC_000012.11:g.112915455T>G	12	112915455	T	G	1	0.655972	0.668	1	5.8511	0	0	0	0	0	0	0	0	0
NC_000012.11:g.112919877G>T	12	112919877	G	T	1	0.999982	0.94	1	9.477	0	0	0	0	0	0	0	0	0
NC_000012.11:g.112926248G>A	12	112926248	G	A	1	0.979993	0.886	1	9.1525	0	0	0	0	0	0	0	0	0
NC_000012.11:g.112926248G>T	12	112926248	G	T	1	0.974546	0.832	1	9.1525	0	0	0	0	0	0	0	0	0
NC_000012.11:g.114823281C>T	12	114823281	C	T	1	0.999989	1	1	7.38457	0	0	0	0	0	0	0	0	0
NC_000012.11:g.116413119C>T	12	116413119	C	T	1	0.99999	0.938	1	5.64398	0	0	0	0	0	0	0	0	0
NC_000012.11:g.116413319C>T	12	116413319	C	T	1	0.99999	0.938	1	5.64398	0	0	0	0	0	0	0	0	0
NC_000012.11:g.116420191G>A	12	116420191	G	A	1	0.999823	0.968	1	9.02346	0	0	0	0	0	0	0	0	0
NC_000012.11:g.116420410T>G	12	116420410	T	G	1	0.999988	0.928	1	7.66283	0	0	0	0	0	0	0	0	0
NC_000012.11:g.116460407C>A	12	116460407	C	A	1	0.99999	0.938	1	7.41543	0	0	0	0	0	0	0	0	0
NC_000012.11:g.120260623C>T	12	120260623	C	T	1	0.99999	0.938	1	7.45368	0	0	0	0	0	0	0	0	0
NC_000012.11:g.120270572T>A	12	120270572	T	A	1	0.999899	0.952	1	4.56064	5.34e-05	0.000111156	0	0	0	0	0	0	0
NC_000012.11:g.120295329G>A	12	120295329	G	A	1	0.999749	0.976	1	3.01098	5.35e-05	0.000111335	0	0	0	0	0	0	0
NC_000012.11:g.121416899T>G	12	121416899	T	G	1	0.999992	0.93	1	6.90235	0	0	0	0	0	0	0	0	0
NC_000012.11:g.121426835C>T	12	121426835	C	T	1	0.991981	0.824	1	7.42453	5.36e-05	0.000111887	0	0	0	0	0	0	0
NC_000012.11:g.121431322G>A	12	121431322	G	A	1	0.99999	0.946	1	9.19891	0	0	0	0	0	0	0	0	0
NC_000012.11:g.123738505T>A	12	123738505	T	A	1	0.999966	0.938	1	7.88068	0	0	0	0	0	0	0	0	0
NC_000012.11:g.124179766G>A	12	124179766	G	A	1	0.999987	0.928	1	6.00596	0	0	0	0	0	0	0	0	0
NC_000012.11:g.124206996G>A	12	124206996	G	A	1	0.99999	0.938	1	8.18214	0.000147208	0	0.00062207	0	0	0	0.00158394	0	0
NC_000012.11:g.124220076A>G	12	124220076	A	G	1	0.999988	0.948	1	7.40103	0	0	0	0	0	0	0	0	0
NC_000012.11:g.124220173T>C	12	124220173	T	C	1	0.999754	0.878	1	7.40103	0	0	0	0	0	0	0	0	0
NC_000012.11:g.124228882G>T	12	124228882	G	T	1	0.978975	0.878	1	5.10624	5.34e-05	0.000111214	0	0	0	0	0	0	0
NC_000012.11:g.124229332G>A	12	124229332	G	A	1	0.999988	0.934	1	3.95713	5.34e-05	0.000111122	0	0	0	0	0	0	0
NC_000012.11:g.124239084C>T	12	124239084	C	T	1	0.992631	0.826	1	5.88087	0.000235124	0.000111125	0.00089789	0	0	0.00058828	0	0	0
NC_000012.11:g.133219990T>C	12	133219990	T	C	1	0.989614	0.878	0.913386	1.34169	0	0	0	0	0	0	0	0	0
NC_000013.10:g.20763744T>G	13	20763744	T	G	1	0.999979	0.924	1	6.69269	0.00510088	0.00669643	0.00216751	0.000659823	0	0	0.00422328	0.0292123	0.000507414
NC_000013.10:g.23778029G>C	13	23778029	G	C	1	0.999986	0.938	1	8.946	0.000191771	0	0	0.00229356	0	0	0	0	0
NC_000013.10:g.23824858T>G	13	23824858	T	G	1	0.999969	0.844	1	4.19365	0.00010159	0.00011138	0	0.000660193	0	0	0	0	0
NC_000013.10:g.23853496A>G	13	23853496	A	G	1	0.99999	0.928	1	6.24193	0	0	0	0	0	0	0	0	0
NC_000013.10:g.23894774A>G	13	23894774	A	G	1	0.999952	0.894	1	8.26524	6.76e-05	0	0	0	0	0	0	0.0011323	0
NC_000013.10:g.25459809C>G	13	25459809	C	G	1	0.999985	0.758	0.992126	3.31513	0	0	0	0	0	0	0	0	0
NC_000013.10:g.31821241G>A	13	31821241	G	A	1	0.999983	0.97	1	5.27414	0.000147235	0.000304567	0	0	0	0	0	0	0
NC_000013.10:g.31822104G>A	13	31822104	G	A	1	0.99999	0.936	1	5.9696	0.000101631	0.000210723	0	0	0	0	0	0	0
NC_000013.10:g.31843415G>A	13	31843415	G	A	1	0.99999	0.938	1	8.594	0.00578229	0.00843809	0.00617675	0.00231753	0.00159325	0	0.00664251	0.00577572	0.00257662
NC_000013.10:g.31891702G>A	13	31891702	G	A	1	0.999912	0.962	1	9.13	0.000154775	0.000111149	0	0.000657983	0	0.000588222	0	0	0
NC_000013.10:g.32890558G>A	13	32890558	G	A	1	0.999938	0.93	1	4.84686	0	0	0	0	0	0	0	0	0
NC_000013.10:g.32890664G>T	13	32890664	G	T	1	0.999993	0.936	1	5.23577	0	0	0	0	0	0	0	0	0
NC_000013.10:g.32890665G>A	13	32890665	G	A	1	0.999987	0.95	1	5.23577	0	0	0	0	0	0	0	0	0
NC_000013.10:g.32890665G>T	13	32890665	G	T	1	0.999987	0.95	1	5.23577	0	0	0	0	0	0	0	0	0
NC_000013.10:g.32890666T>A	13	32890666	T	A	1	0.99999	0.942	1	4.26349	5.36e-05	0.000111604	0	0	0	0	0	0	0
NC_000013.10:g.32890666T>C	13	32890666	T	C	1	0.994682	0.652	1	4.26349	5.36e-05	0.000111604	0	0	0	0	0	0	0
NC_000013.10:g.32890666T>G	13	32890666	T	G	1	0.999987	0.942	1	4.26349	5.36e-05	0.000111604	0	0	0	0	0	0	0
NC_000013.10:g.32893460T>G	13	32893460	T	G	1	0.000308496	0.288	0.212598	0.0921575	0	0	0	0	0	0	0	0	0
NC_000013.10:g.32893463G>A	13	32893463	G	A	1	0.999976	0.922	1	2.48561	0	0	0	0	0	0	0	0	0
NC_000013.10:g.32893463G>C	13	32893463	G	C	1	0.999973	0.922	1	2.48561	0	0	0	0	0	0	0	0	0
NC_000013.10:g.32893464T>C	13	32893464	T	C	1	0.986916	0.618	1	2.17342	0	0	0	0	0	0	0	0	0
NC_000013.10:g.32893464T>G	13	32893464	T	G	1	0.999993	0.926	1	2.17342	0	0	0	0	0	0	0	0	0
NC_000013.10:g.32893467G>C	13	32893467	G	C	1	0.652526	0.654	1	2.7978	0	0	0	0	0	0	0	0	0
NC_000013.10:g.32900236A>G	13	32900236	A	G	1	0.999963	0.794	1	5.55733	0	0	0	0	0	0	0	0	0
NC_000013.10:g.32900236A>T	13	32900236	A	T	1	0.999963	0.798	1	5.55733	0	0	0	0	0	0	0	0	0
NC_000013.10:g.32900285C>A	13	32900285	C	A	1	0.0348286	0.23	0.661417	1.58278	0	0	0	0	0	0	0	0	0
NC_000013.10:g.32900285C>G	13	32900285	C	G	1	0.0113512	0.14	0.661417	1.58278	0	0	0	0	0	0	0	0	0
NC_000013.10:g.32900288G>A	13	32900288	G	A	1	0.999938	0.934	1	5.80574	0	0	0	0	0	0	0	0	0
NC_000013.10:g.32900377A>C	13	32900377	A	C	1	0.999994	0.754	0.968504	4.14968	0	0	0	0	0	0	0	0	0
NC_000013.10:g.32900377A>G	13	32900377	A	G	1	0.999994	0.754	0.968504	4.14968	0	0	0	0	0	0	0	0	0
NC_000013.10:g.32900378G>A	13	32900378	G	A	1	0.999963	0.802	0.968504	1.66558	0	0	0	0	0	0	0	0	0
NC_000013.10:g.32900420G>A	13	32900420	G	A	1	0.999988	0.93	1	6.21976	0	0	0	0	0	0	0	0	0
NC_000013.10:g.32900420G>C	13	32900420	G	C	1	0.999988	0.93	1	6.21976	0	0	0	0	0	0	0	0	0
NC_000013.10:g.32900420G>T	13	32900420	G	T	1	0.999988	0.93	1	6.21976	0	0	0	0	0	0	0	0	0
NC_000013.10:g.32900421T>A	13	32900421	T	A	1	0.999994	0.916	1	4.8121	0	0	0	0	0	0	0	0	0
NC_000013.10:g.32900635G>A	13	32900635	G	A	1	0.999939	0.946	1	6.05415	0	0	0	0	0	0	0	0	0
NC_000013.10:g.32900635G>T	13	32900635	G	T	1	0.999939	0.944	1	6.05415	0	0	0	0	0	0	0	0	0
NC_000013.10:g.32900750G>A	13	32900750	G	A	1	0.999998	1	1	3.65286	0	0	0	0	0	0	0	0	0
NC_000013.10:g.32900751G>C	13	32900751	G	C	1	0.999985	0.938	1	7.04779	0	0	0	0	0	0	0	0	0
NC_000013.10:g.32900752T>A	13	32900752	T	A	1	0.999979	0.93	1	5.72294	0	0	0	0	0	0	0	0	0
NC_000013.10:g.32900752T>G	13	32900752	T	G	1	0.999979	0.93	1	5.72294	0	0	0	0	0	0	0	0	0
NC_000013.10:g.32903578A>G	13	32903578	A	G	1	0.999972	0.856	0.992126	4.03927	5.5e-05	0.000114586	0	0	0	0	0	0	0
NC_000013.10:g.32903579G>A	13	32903579	G	A	1	0.999973	0.908	0.992126	4.28465	0	0	0	0	0	0	0	0	0
NC_000013.10:g.32903579G>C	13	32903579	G	C	1	0.999973	0.902	0.992126	4.28465	0	0	0	0	0	0	0	0	0
NC_000013.10:g.32905054A>C	13	32905054	A	C	1	0.999987	0.77	1	4.96446	0	0	0	0	0	0	0	0	0
NC_000013.10:g.32905054A>G	13	32905054	A	G	1	0.999987	0.77	1	4.96446	0	0	0	0	0	0	0	0	0
NC_000013.10:g.32905055G>T	13	32905055	G	T	1	0.999976	0.806	1	5.291	0	0	0	0	0	0	0	0	0
NC_000013.10:g.32905168G>T	13	32905168	G	T	1	0.99998	0.752	0.992126	2.69891	0	0	0	0	0	0	0	0	0
NC_000013.10:g.32905169T>G	13	32905169	T	G	1	0.99999	0.736	1	4.199	0	0	0	0	0	0	0	0	0
NC_000013.10:g.32907522C>G	13	32907522	C	G	1	0.901244	0.7	0.976378	2.03569	5.59e-05	0	0.00033572	0	0	0	0	0	0
NC_000013.10:g.32918791G>A	13	32918791	G	A	1	0.99999	0.942	1	7.345	5.38e-05	0.000112034	0	0	0	0	0	0	0
NC_000013.10:g.32920962A>C	13	32920962	A	C	1	0.999985	0.934	1	6.14065	0	0	0	0	0	0	0	0	0
NC_000013.10:g.32920963G>A	13	32920963	G	A	1	0.999979	0.946	1	6.526	0	0	0	0	0	0	0	0	0
NC_000013.10:g.32921033G>A	13	32921033	G	A	1	0.999802	0.966	1	4.29095	5.43e-05	0.000112409	0	0	0	0	0	0	0
NC_000013.10:g.32921033G>C	13	32921033	G	C	1	0.999989	0.978	1	4.29095	5.43e-05	0.000112409	0	0	0	0	0	0	0
NC_000013.10:g.32921034G>A	13	32921034	G	A	1	0.999916	0.95	1	6.526	0	0	0	0	0	0	0	0	0
NC_000013.10:g.32921034G>C	13	32921034	G	C	1	0.999916	0.948	1	6.526	0	0	0	0	0	0	0	0	0
NC_000013.10:g.32921034G>T	13	32921034	G	T	1	0.999916	0.95	1	6.526	0	0	0	0	0	0	0	0	0
NC_000013.10:g.32921035T>A	13	32921035	T	A	1	0.999967	0.944	1	3.59731	0	0	0	0	0	0	0	0	0
NC_000013.10:g.32928996A>G	13	32928996	A	G	1	0.999969	0.896	1	5.89669	0	0	0	0	0	0	0	0	0
NC_000013.10:g.32928996A>T	13	32928996	A	T	1	0.999968	0.922	1	5.89669	0	0	0	0	0	0	0	0	0
NC_000013.10:g.32928997G>T	13	32928997	G	T	1	0.999973	0.918	1	6.307	0	0	0	0	0	0	0	0	0
NC_000013.10:g.32929426G>C	13	32929426	G	C	1	0.999979	0.944	1	4.10828	5.36e-05	0.000111699	0	0	0	0	0	0	0
NC_000013.10:g.32930563A>G	13	32930563	A	G	1	0.999946	0.942	1	4.3347	0	0	0	0	0	0	0	0	0
NC_000013.10:g.32930563A>T	13	32930563	A	T	1	0.999946	0.932	1	4.3347	0	0	0	0	0	0	0	0	0
NC_000013.10:g.32930564G>C	13	32930564	G	C	1	0.999955	0.948	1	1.28311	0	0	0	0	0	0	0	0	0
NC_000013.10:g.32930744C>T	13	32930744	C	T	1	0.996509	0.886	0.992126	0.329488	0	0	0	0	0	0	0	0	0
NC_000013.10:g.32930747G>A	13	32930747	G	A	1	0.999986	0.938	1	8.24455	0	0	0	0	0	0	0	0	0
NC_000013.10:g.32930747G>C	13	32930747	G	C	1	0.999986	0.938	1	8.24455	0	0	0	0	0	0	0	0	0
NC_000013.10:g.32930747G>T	13	32930747	G	T	1	0.999986	0.938	1	8.24455	0	0	0	0	0	0	0	0	0
NC_000013.10:g.32930748T>G	13	32930748	T	G	1	0.999988	0.926	1	3.95325	0	0	0	0	0	0	0	0	0
NC_000013.10:g.32931878G>A	13	32931878	G	A	1	0.999987	0.958	1	9.199	0	0	0	0	0	0	0	0	0
NC_000013.10:g.32932066G>C	13	32932066	G	C	1	0.999996	1	1	7.29261	0	0	0	0	0	0	0	0	0
NC_000013.10:g.32932068T>G	13	32932068	T	G	1	0.999989	0.944	1	7.41176	0	0	0	0	0	0	0	0	0
NC_000013.10:g.32936659G>T	13	32936659	G	T	1	0.99999	0.938	1	9.68117	0	0	0	0	0	0	0	0	0
NC_00001313.10:g.32937309C>G	13	32937309	C	G	1	0.907737	0.904	0.299213	0.846228	0	0	0	0	0	0	0	0	0
NC_000013.10:g.32937315G>A	13	32937315	G	A	1	0.999988	0.936	1	9.34566	5.38e-05	0.000112031	0	0	0	0	0	0	0
NC_000013.10:g.32937315G>C	13	32937315	G	C	1	0.999988	0.936	1	9.34566	5.38e-05	0.000112031	0	0	0	0	0	0	0
NC_000013.10:g.32937668A>T	13	32937668	A	T	1	0.993931	0.714	1	8.92369	0	0	0	0	0	0	0	0	0
NC_000013.10:g.32937671G>T	13	32937671	G	T	1	0.999987	0.934	1	9.477	0	0	0	0	0	0	0	0	0
NC_000013.10:g.32937672T>A	13	32937672	T	A	1	0.999988	0.928	1	7.59576	0	0	0	0	0	0	0	0	0
NC_000013.10:g.32944538G>A	13	32944538	G	A	1	0.999982	0.944	1	9.60262	0	0	0	0	0	0	0	0	0
NC_000013.10:g.32944692C>T	13	32944692	C	T	1	0.998641	0.948	1	5.92382	0	0	0	0	0	0	0	0	0
NC_000013.10:g.32944695G>A	13	32944695	G	A	1	0.999987	0.934	1	9.70481	0	0	0	0	0	0	0	0	0
NC_000013.10:g.32944695G>T	13	32944695	G	T	1	0.999987	0.934	1	9.70481	0	0	0	0	0	0	0	0	0
NC_000013.10:g.32944696T>C	13	32944696	T	C	1	0.988043	0.6	1	7.9676	0	0	0	0	0	0	0	0	0
NC_000013.10:g.32945092G>T	13	32945092	G	T	1	0.999945	0.89	1	9.19387	0	0	0	0	0	0	0	0	0
NC_000013.10:g.32945094G>A	13	32945094	G	A	1	0.842464	0.616	1	9.19387	0	0	0	0	0	0	0	0	0
NC_000013.10:g.32950805A>G	13	32950805	A	G	1	0.99999	0.92	1	4.26136	0	0	0	0	0	0	0	0	0
NC_000013.10:g.32950805A>T	13	32950805	A	T	1	0.99999	0.926	1	4.26136	0	0	0	0	0	0	0	0	0
NC_000013.10:g.32950929G>A	13	32950929	G	A	1	0.999982	0.944	1	7.56955	5.35e-05	0	0	0	0.000370485	0	0	0	0
NC_000013.10:g.32950930T>G	13	32950930	T	G	1	0.99999	0.928	1	6.15176	0	0	0	0	0	0	0	0	0
NC_000013.10:g.32953650C>A	13	32953650	C	A	1	0.968099	0.848	1	2.78302	0	0	0	0	0	0	0	0	0
NC_000013.10:g.32953650C>G	13	32953650	C	G	1	0.943188	0.678	1	2.78302	0	0	0	0	0	0	0	0	0
NC_000013.10:g.32953653G>A	13	32953653	G	A	1	0.999967	0.904	1	4.93417	0	0	0	0	0	0	0	0	0
NC_000013.10:g.32953653G>T	13	32953653	G	T	1	0.999968	0.84	1	4.93417	0	0	0	0	0	0	0	0	0
NC_000013.10:g.32953654T>G	13	32953654	T	G	1	0.999963	0.84	1	5.32529	0	0	0	0	0	0	0	0	0
NC_000013.10:g.32953884C>G	13	32953884	C	G	1	0.99978	0.91	0.984252	0.796402	5.36e-05	0.000111648	0	0	0	0	0	0	0
NC_000013.10:g.32953885A>C	13	32953885	A	C	1	0.999959	0.94	1	2.43043	0	0	0	0	0	0	0	0	0
NC_000013.10:g.32954050G>A	13	32954050	G	A	1	0.999978	0.972	1	3.79213	5.4e-05	0.00011305	0	0	0	0	0	0	0
NC_000013.10:g.32954050G>T	13	32954050	G	T	1	0.999918	0.938	1	3.79213	5.4e-05	0.00011305	0	0	0	0	0	0	0
NC_000013.10:g.32954051G>A	13	32954051	G	A	1	0.999992	0.944	1	8.51266	0	0	0	0	0	0	0	0	0
NC_000013.10:g.32954051G>T	13	32954051	G	T	1	0.999992	0.944	1	8.51266	0	0	0	0	0	0	0	0	0
NC_000013.10:g.32954052T>C	13	32954052	T	C	1	0.999923	0.892	1	6.87863	0	0	0	0	0	0	0	0	0
NC_000013.10:g.32954142A>C	13	32954142	A	C	1	0.999969	0.868	1	8.51266	0.000362492	0	0	0	0	0	0	0	0.00329146
NC_000013.10:g.32954142A>G	13	32954142	A	G	1	0.999969	0.864	1	8.51266	0.000362492	0	0	0	0	0	0	0	0.00329146
NC_000013.10:g.32954142A>T	13	32954142	A	T	1	0.999972	0.864	1	8.51266	0.000362492	0	0	0	0	0	0	0	0.00329146
NC_000013.10:g.32954143G>A	13	32954143	G	A	1	0.999976	0.908	1	7.06019	0	0	0	0	0	0	0	0	0
NC_000013.10:g.32954143G>C	13	32954143	G	C	1	0.999976	0.906	1	7.06019	0	0	0	0	0	0	0	0	0
NC_000013.10:g.32954282G>T	13	32954282	G	T	1	0.999993	0.992	1	6.69707	0	0	0	0	0	0	0	0	0
NC_000013.10:g.32954283G>A	13	32954283	G	A	1	0.99999	0.936	1	6.69707	0	0	0	0	0	0	0	0	0
NC_000013.10:g.32954283G>C	13	32954283	G	C	1	0.99999	0.936	1	6.69707	0	0	0	0	0	0	0	0	0
NC_000013.10:g.32969070G>A	13	32969070	G	A	1	0.999732	0.944	1	3.74807	0	0	0	0	0	0	0	0	0
NC_000013.10:g.32969071G>T	13	32969071	G	T	1	0.999989	0.932	1	6.31228	0	0	0	0	0	0	0	0	0
NC_000013.10:g.32971182G>C	13	32971182	G	C	1	0.99998	0.93	1	5.465	0	0	0	0	0	0	0	0	0
NC_000013.10:g.32972297A>G	13	32972297	A	G	1	0.999984	0.75	0.992126	3.45475	0	0	0	0	0	0	0	0	0
NC_000013.10:g.40268770G>T	13	40268770	G	T	1	0.999986	0.942	1	9.29388	5.38e-05	0.000111828	0	0	0	0	0	0	0
NC_000013.10:g.40298700T>G	13	40298700	T	G	1	0.999988	0.93	1	5.25057	0	0	0	0	0	0	0	0	0
NC_000013.10:g.48562675C>T	13	48562675	C	T	1	0.999987	0.934	1	7.3725	0.000147321	0.000304723	0	0	0	0	0	0	0
NC_000013.10:g.48878186G>T	13	48878186	G	T	1	0.99999	0.914	1	1.84867	0	0	0	0	0	0	0	0	0
NC_000013.10:g.48881543G>A	13	48881543	G	A	1	0.999982	0.942	1	4.582	0	0	0	0	0	0	0	0	0
NC_000013.10:g.48916851G>A	13	48916851	G	A	1	0.999987	0.936	1	5.851	0	0	0	0	0	0	0	0	0
NC_000013.10:g.48923160G>A	13	48923160	G	A	1	0.999967	0.936	1	4.01621	0	0	0	0	0	0	0	0	0
NC_000013.10:g.48923160G>T	13	48923160	G	T	1	0.999916	0.936	1	4.01621	0	0	0	0	0	0	0	0	0
NC_000013.10:g.48937093G>C	13	48937093	G	C	1	0.999995	1	1	6.282	0	0	0	0	0	0	0	0	0
NC_000013.10:g.48939028A>C	13	48939028	A	C	1	0.999988	0.928	1	6.2759	0	0	0	0	0	0	0	0	0
NC_000013.10:g.48939105G>T	13	48939105	G	T	1	0.998926	0.77	1	4.96315	0	0	0	0	0	0	0	0	0
NC_000013.10:g.48941629G>A	13	48941629	G	A	1	0.999987	0.934	1	5.20007	0	0	0	0	0	0	0	0	0
NC_000013.10:g.48941740G>T	13	48941740	G	T	1	0.999987	0.952	1	6.68502	0	0	0	0	0	0	0	0	0
NC_000013.10:g.48947539A>G	13	48947539	A	G	1	0.999946	0.924	1	6.7909	0	0	0	0	0	0	0	0	0
NC_000013.10:g.48947629G>A	13	48947629	G	A	1	0.999987	0.938	1	7.247	0	0	0	0	0	0	0	0	0
NC_000013.10:g.48951053G>A	13	48951053	G	A	1	0.999991	0.936	1	8.601	0	0	0	0	0	0	0	0	0
NC_000013.10:g.48951171G>A	13	48951171	G	A	1	0.999989	0.934	1	8.18787	0	0	0	0	0	0	0	0	0
NC_000013.10:g.48951171G>T	13	48951171	G	T	1	0.999989	0.934	1	8.18787	0	0	0	0	0	0	0	0	0
NC_000013.10:g.48953728A>G	13	48953728	A	G	1	0.999988	0.93	1	8.4479	0	0	0	0	0	0	0	0	0
NC_000013.10:g.48953730C>T	13	48953730	C	T	1	0.904465	0.73	1	2.27345	5.39e-05	0.000112176	0	0	0	0	0	0	0
NC_000013.10:g.48953791G>A	13	48953791	G	A	1	0.999981	0.996	1	3.9942	0	0	0	0	0	0	0	0	0
NC_000013.10:g.48955580G>A	13	48955580	G	A	1	0.999982	0.944	1	9.2573	0	0	0	0	0	0	0	0	0
NC_000013.10:g.48955582A>C	13	48955582	A	C	1	0.999803	0.94	1	3.21768	0	0	0	0	0	0	0	0	0
NC_000013.10:g.49027128G>A	13	49027128	G	A	1	0.99999	0.938	1	7.717	0	0	0	0	0	0	0	0	0
NC_000013.10:g.49027249T>G	13	49027249	T	G	1	0.999988	0.942	1	6.29917	0	0	0	0	0	0	0	0	0
NC_000013.10:g.49030485G>C	13	49030485	G	C	1	0.999988	0.99	1	5.77552	0	0	0	0	0	0	0	0	0
NC_000013.10:g.49030487T>C	13	49030487	T	C	1	0.995321	0.718	1	6.36423	0	0	0	0	0	0	0	0	0
NC_000013.10:g.49030490G>C	13	49030490	G	C	1	0.999857	0.808	1	4.5981	0	0	0	0	0	0	0	0	0
NC_000013.10:g.49033822A>T	13	49033822	A	T	1	0.999988	0.924	1	8.95917	0	0	0	0	0	0	0	0	0
NC_000013.10:g.49033967C>T	13	49033967	C	T	1	0.999669	0.944	1	7.40566	0	0	0	0	0	0	0	0	0
NC_000013.10:g.49033968A>G	13	49033968	A	G	1	0.999767	0.958	1	8.95917	0	0	0	0	0	0	0	0	0
NC_000013.10:g.49037866G>C	13	49037866	G	C	1	0.999992	0.94	1	9.37317	0	0	0	0	0	0	0	0	0
NC_000013.10:g.49037969G>T	13	49037969	G	T	1	0.981048	0.88	1	7.40046	0	0	0	0	0	0	0	0	0
NC_000013.10:g.49037971G>A	13	49037971	G	A	1	0.999961	0.986	1	5.11628	0	0	0	0	0	0	0	0	0
NC_000013.10:g.49039133G>A	13	49039133	G	A	1	0.999987	0.94	1	9.477	0	0	0	0	0	0	0	0	0
NC_000013.10:g.49039248G>A	13	49039248	G	A	1	0.999987	0.93	1	9.477	0	0	0	0	0	0	0	0	0
NC_000013.10:g.49039505G>A	13	49039505	G	A	1	0.999987	0.934	1	8.523	0	0	0	0	0	0	0	0	0
NC_000013.10:g.49039505G>C	13	49039505	G	C	1	0.999987	0.934	1	8.523	0	0	0	0	0	0	0	0	0
NC_000013.10:g.49047495G>A	13	49047495	G	A	1	0.999991	0.94	1	8.651	0	0	0	0	0	0	0	0	0
NC_000013.10:g.49047527G>A	13	49047527	G	A	1	0.999989	0.934	1	8.651	0	0	0	0	0	0	0	0	0
NC_000013.10:g.49047527G>T	13	49047527	G	T	1	0.999989	0.934	1	8.651	0	0	0	0	0	0	0	0	0
NC_000013.10:g.49050981T>C	13	49050981	T	C	1	0.994669	0.68	1	7.10624	0	0	0	0	0	0	0	0	0
NC_000013.10:g.51517456G>A	13	51517456	G	A	1	0.999822	0.778	0.952756	0.704913	0.000103064	0.000212701	0	0	0	0	0	0	0
NC_000013.10:g.52511412C>T	13	52511412	C	T	1	0.999963	0.996	1	7.70978	5.38e-05	0	0	0	0.000370198	0	0	0	0
NC_000013.10:g.52511531T>C	13	52511531	T	C	1	0.999946	0.914	1	7.88859	0	0	0	0	0	0	0	0	0
[truncated: 6,564 more rows]

## Sheet: Benchmark.Non.coding.MT.SNVs
HGVS	Chrom	pos	Alt	Ref	Label	HmtVar_disease_score	Phastcons	phyloP	SELV
[truncated: 169 more rows]
