# Supplementary material for: Variant pathogenic prediction by locus variability: the importance of the current picture of evolution
Source: Eur J Hum Genet. 2022 Jan 26;30(5):555–9. doi: 10.1038/s41431-021-01034-1 (PMC9091277; doi:10.1038/s41431-021-01034-1)
Supplement: Supplementary file 4 — Supplementary table 2 [file 41431_2021_1034_MOESM4_ESM.xlsx]

## Sheet: clinvar.VUS.nuclear.Non.coding.
HGVS	CHROM	POS (GRCh38)	REF	ALT	SELV	Label
NC_000001.11:g.942508C>T	1	942508	C	T	0.000635444	0
NC_000001.11:g.942556C>T	1	942556	C	T	0	1
NC_000001.11:g.943250C>T	1	943250	C	T	0.000303427	0
NC_000001.11:g.1013978C>A	1	1013978	C	A	8.49538e-05	1
NC_000001.11:g.1020377C>A	1	1020377	C	A	8.51572e-05	1
NC_000001.11:g.1022466C>T	1	1022466	C	T	8.5152e-05	1
NC_000001.11:g.1022467G>A	1	1022467	G	A	0.000160825	1
NC_000001.11:g.1041706A>G	1	1041706	A	G	0.000973606	0
NC_000001.11:g.1042168C>T	1	1042168	C	T	0.00112823	0
NC_000001.11:g.1043466C>T	1	1043466	C	T	0.000170161	1
NC_000001.11:g.1043532C>T	1	1043532	C	T	0	1
NC_000001.11:g.1044029C>G	1	1044029	C	G	0.000160807	1
NC_000001.11:g.1045158C>T	1	1045158	C	T	0.000439253	0
NC_000001.11:g.1045527A>G	1	1045527	A	G	0	1
NC_000001.11:g.1045729A>C	1	1045729	A	C	0.000524367	0
NC_000001.11:g.1045955G>A	1	1045955	G	A	0.00016083	1
NC_000001.11:g.1046741C>T	1	1046741	C	T	0	1
NC_000001.11:g.1047324C>T	1	1047324	C	T	0	1
NC_000001.11:g.1047570C>T	1	1047570	C	T	0	1
NC_000001.11:g.1048006C>T	1	1048006	C	T	0.000634884	0
NC_000001.11:g.1048864C>T	1	1048864	C	T	8.52484e-05	1
NC_000001.11:g.1050041G>A	1	1050041	G	A	0.00108342	0
NC_000001.11:g.1050332C>T	1	1050332	C	T	0.00241213	0
NC_000001.11:g.1050334G>C	1	1050334	G	C	0	1
NC_000001.11:g.1050717C>G	1	1050717	C	G	0	1
NC_000001.11:g.1211698A>T	1	1211698	A	T	0.00248674	0
NC_000001.11:g.1211934G>A	1	1211934	G	A	0.00016095	1
NC_000001.11:g.1212633C>T	1	1212633	C	T	0	1
NC_000001.11:g.1339818G>C	1	1339818	G	C	0.00032302	0
NC_000001.11:g.1341811G>C	1	1341811	G	C	0	1
NC_000001.11:g.1517153G>A	1	1517153	G	A	8.50642e-05	1
NC_000001.11:g.1520137G>C	1	1520137	G	C	0	1
NC_000001.11:g.1806468T>C	1	1806468	T	C	0	1
NC_000001.11:g.2019496G>C	1	2019496	G	C	8.74388e-05	1
NC_000001.11:g.2019501C>T	1	2019501	C	T	0.00157787	0
NC_000001.11:g.2027569C>A	1	2027569	C	A	0.000371963	0
NC_000001.11:g.2029271G>A	1	2029271	G	A	0.000303369	0
NC_000001.11:g.2029542G>A	1	2029542	G	A	0	1
NC_000001.11:g.2030299A>G	1	2030299	A	G	0	1
NC_000001.11:g.2304591C>T	1	2304591	C	T	0	1
NC_000001.11:g.2306256C>T	1	2306256	C	T	8.49878e-05	1
NC_000001.11:g.2404815C>G	1	2404815	C	G	0	1
NC_000001.11:g.2404861T>G	1	2404861	T	G	0.000233226	1
NC_000001.11:g.2404912C>T	1	2404912	C	T	0.00459354	0
NC_000001.11:g.2404928G>A	1	2404928	G	A	8.49486e-05	1
NC_000001.11:g.2404931G>A	1	2404931	G	A	0.000698387	0
NC_000001.11:g.2404942C>T	1	2404942	C	T	0.000160801	1
NC_000001.11:g.2404968G>A	1	2404968	G	A	0	1
NC_000001.11:g.2404984G>T	1	2404984	G	T	0	1
NC_000001.11:g.2405034C>T	1	2405034	C	T	0.000698204	0
NC_000001.11:g.2405078C>A	1	2405078	C	A	0.000233235	1
NC_000001.11:g.2405080G>C	1	2405080	G	C	0.0273427	0
NC_000001.11:g.2405123G>A	1	2405123	G	A	0.0132983	0
NC_000001.11:g.2405139G>A	1	2405139	G	A	0.00142224	0
NC_000001.11:g.2405172G>A	1	2405172	G	A	0.00063474	0
NC_000001.11:g.2405267C>T	1	2405267	C	T	0.000439195	0
NC_000001.11:g.2405321C>T	1	2405321	C	T	0.00317322	0
NC_000001.11:g.2405346C>T	1	2405346	C	T	0.0016526	0
NC_000001.11:g.2405356C>T	1	2405356	C	T	0.00232019	0
NC_000001.11:g.2405365T>G	1	2405365	T	G	0.00199004	0
NC_000001.11:g.2405456C>T	1	2405456	C	T	0.00182233	0
NC_000001.11:g.2405462G>A	1	2405462	G	A	0.000303405	0
NC_000001.11:g.2405591A>G	1	2405591	A	G	8.49611e-05	1
NC_000001.11:g.2405675T>C	1	2405675	T	C	0	1
NC_000001.11:g.2405750C>T	1	2405750	C	T	8.49549e-05	1
NC_000001.11:g.2405756G>A	1	2405756	G	A	0.00444329	0
NC_000001.11:g.2405759C>A	1	2405759	C	A	0.000698163	0
NC_000001.11:g.2405766T>C	1	2405766	T	C	0	1
NC_000001.11:g.2405768A>G	1	2405768	A	G	0	1
NC_000001.11:g.2405837G>A	1	2405837	G	A	0.000160749	1
NC_000001.11:g.2406715C>T	1	2406715	C	T	0.000439084	0
NC_000001.11:g.2406958G>A	1	2406958	G	A	8.49651e-05	1
NC_000001.11:g.2406970C>T	1	2406970	C	T	0.000394052	0
NC_000001.11:g.2412380C>A	1	2412380	C	A	8.49733e-05	1
NC_000001.11:g.2412505C>T	1	2412505	C	T	0.000533479	0
NC_000001.11:g.2412511G>A	1	2412511	G	A	0.000170172	1
NC_000001.11:g.2412520G>A	1	2412520	G	A	8.50941e-05	1
NC_000001.11:g.2412579C>A	1	2412579	C	A	8.5153e-05	1
NC_000001.11:g.3186480C>A	1	3186480	C	A	0.0252382	0
NC_000001.11:g.3396481T>G	1	3396481	T	G	0.000372261	0
NC_000001.11:g.3404892C>A	1	3404892	C	A	0	1
NC_000001.11:g.3414651C>T	1	3414651	C	T	0.000570656	0
NC_000001.11:g.3425576T>G	1	3425576	T	G	0.00023354	0
NC_000001.11:g.3433825C>T	1	3433825	C	T	0.000233221	1
NC_000001.11:g.3823168C>T	1	3823168	C	T	0.00142263	0
NC_000001.11:g.3836697A>T	1	3836697	A	T	0.00106838	0
NC_000001.11:g.5862980C>T	1	5862980	C	T	0.000160835	1
NC_000001.11:g.5863168A>T	1	5863168	A	T	0.000160825	1
NC_000001.11:g.5863178G>C	1	5863178	G	C	0	1
NC_000001.11:g.5863239G>A	1	5863239	G	A	0.000394062	0
NC_000001.11:g.5864524G>C	1	5864524	G	C	0.000169908	1
NC_000001.11:g.5867118G>A	1	5867118	G	A	8.49796e-05	1
NC_000001.11:g.5874466C>T	1	5874466	C	T	0.000372115	0
NC_000001.11:g.5874661G>T	1	5874661	G	T	8.4962e-05	1
NC_000001.11:g.5875120G>A	1	5875120	G	A	0.00030351	0
NC_000001.11:g.5877087C>T	1	5877087	C	T	0	1
NC_000001.11:g.5877090T>C	1	5877090	T	C	0.000160856	1
NC_000001.11:g.5877303G>A	1	5877303	G	A	0.00038833	0
NC_000001.11:g.5890862C>T	1	5890862	C	T	0.000233311	1
NC_000001.11:g.5890863G>A	1	5890863	G	A	0.000233318	1
NC_000001.11:g.5904614C>A	1	5904614	C	A	0	1
NC_000001.11:g.5905285G>T	1	5905285	G	T	0	1
NC_000001.11:g.5909149T>G	1	5909149	T	G	0	1
NC_000001.11:g.5909221G>A	1	5909221	G	A	0	1
NC_000001.11:g.5947098T>G	1	5947098	T	G	0	1
NC_000001.11:g.5948066A>C	1	5948066	A	C	0	1
NC_000001.11:g.5952839G>A	1	5952839	G	A	0	1
NC_000001.11:g.5952844A>C	1	5952844	A	C	0.000372848	0
NC_000001.11:g.5961789C>A	1	5961789	C	A	0	1
NC_000001.11:g.5969263C>A	1	5969263	C	A	0.00106903	0
NC_000001.11:g.5969264A>C	1	5969264	A	C	8.50105e-05	1
NC_000001.11:g.5978264G>A	1	5978264	G	A	0.00124858	0
NC_000001.11:g.5986140A>G	1	5986140	A	G	0.000160793	1
NC_000001.11:g.5986297G>A	1	5986297	G	A	0.000570669	0
NC_000001.11:g.5992257C>A	1	5992257	C	A	0.00105603	0
NC_000001.11:g.5992407G>A	1	5992407	G	A	0.00130688	0
NC_000001.11:g.5992411G>T	1	5992411	G	T	0.000824238	0
NC_000001.11:g.5992430C>T	1	5992430	C	T	8.50693e-05	1
NC_000001.11:g.5992440C>T	1	5992440	C	T	0.0049397	0
NC_000001.11:g.5992441G>A	1	5992441	G	A	0.00221234	0
NC_000001.11:g.5992442C>G	1	5992442	C	G	0.000160881	1
NC_000001.11:g.6466158T>C	1	6466158	T	C	0	1
NC_000001.11:g.6466189G>A	1	6466189	G	A	8.52162e-05	1
NC_000001.11:g.6466209A>G	1	6466209	A	G	0.000303767	0
NC_000001.11:g.6466216C>A	1	6466216	C	A	0.0011286	0
NC_000001.11:g.6466230G>A	1	6466230	G	A	0.000655969	0
NC_000001.11:g.6466231G>T	1	6466231	G	T	0.000761845	0
NC_000001.11:g.6466274G>C	1	6466274	G	C	0.00587091	0
NC_000001.11:g.6466377T>C	1	6466377	T	C	0.00221176	0
NC_000001.11:g.6466476C>A	1	6466476	C	A	0.000439263	0
NC_000001.11:g.6466547T>C	1	6466547	T	C	8.5026e-05	1
NC_000001.11:g.6466557G>A	1	6466557	G	A	0.00023326	1
NC_000001.11:g.6466658C>T	1	6466658	C	T	0.000304036	0
NC_000001.11:g.6466747G>A	1	6466747	G	A	0.000374299	0
NC_000001.11:g.6466762C>T	1	6466762	C	T	0.000827516	0
NC_000001.11:g.6466788A>C	1	6466788	A	C	0.000165139	1
NC_000001.11:g.6466990C>T	1	6466990	C	T	0	1
NC_000001.11:g.6467008A>T	1	6467008	A	T	0	1
NC_000001.11:g.6467200G>C	1	6467200	G	C	8.49528e-05	1
NC_000001.11:g.6467259G>A	1	6467259	G	A	0.000439053	0
NC_000001.11:g.6467278G>A	1	6467278	G	A	0.0048389	0
NC_000001.11:g.6467327C>T	1	6467327	C	T	0.000160884	1
NC_000001.11:g.6467371C>T	1	6467371	C	T	0.000233269	1
NC_000001.11:g.6467404C>T	1	6467404	C	T	0.00037198	0
NC_000001.11:g.6467495G>A	1	6467495	G	A	0.000439268	0
NC_000001.11:g.6467819A>G	1	6467819	A	G	0	1
NC_000001.11:g.6467822C>T	1	6467822	C	T	8.49497e-05	1
NC_000001.11:g.6469038G>A	1	6469038	G	A	0.00016092	1
NC_000001.11:g.6470358G>A	1	6470358	G	A	8.49889e-05	1
NC_000001.11:g.6470364G>C	1	6470364	G	C	0.000457116	0
NC_000001.11:g.6470900G>C	1	6470900	G	C	0.101265	0
NC_000001.11:g.6470982G>A	1	6470982	G	A	0	1
NC_000001.11:g.6471753C>A	1	6471753	C	A	8.49847e-05	1
NC_000001.11:g.6471811G>A	1	6471811	G	A	8.49611e-05	1
NC_000001.11:g.6472519C>G	1	6472519	C	G	0	1
NC_000001.11:g.6472522C>A	1	6472522	C	A	0	1
NC_000001.11:g.6472983C>T	1	6472983	C	T	0	1
NC_000001.11:g.6473183A>C	1	6473183	A	C	0	1
NC_000001.11:g.6473238T>C	1	6473238	T	C	0.000233285	1
NC_000001.11:g.6474175G>A	1	6474175	G	A	0.000233254	1
NC_000001.11:g.6475041C>T	1	6475041	C	T	0	1
NC_000001.11:g.6475141G>A	1	6475141	G	A	8.51034e-05	1
NC_000001.11:g.6496525G>A	1	6496525	G	A	0.0124591	0
NC_000001.11:g.6519475G>A	1	6519475	G	A	0.000372105	0
NC_000001.11:g.7640558G>A	1	7640558	G	A	0	1
NC_000001.11:g.7961690G>C	1	7961690	G	C	0.00439449	0
NC_000001.11:g.7961787G>C	1	7961787	G	C	0.000761437	0
NC_000001.11:g.7965313C>T	1	7965313	C	T	8.5026e-05	1
NC_000001.11:g.7985103A>G	1	7985103	A	G	8.49611e-05	1
NC_000001.11:g.7985179G>A	1	7985179	G	A	0.000783587	0
NC_000001.11:g.7985239T>A	1	7985239	T	A	0	1
NC_000001.11:g.8358193C>T	1	8358193	C	T	8.49353e-05	1
NC_000001.11:g.8462272T>C	1	8462272	T	C	0	1
NC_000001.11:g.8633378G>T	1	8633378	G	T	0.000165422	1
NC_000001.11:g.9710599A>G	1	9710599	A	G	8.51944e-05	1
NC_000001.11:g.9715538C>T	1	9715538	C	T	0.00165233	0
NC_000001.11:g.9715831G>C	1	9715831	G	C	8.76834e-05	1
NC_000001.11:g.9715844C>G	1	9715844	C	G	0.00553375	0
NC_000001.11:g.9715845G>T	1	9715845	G	T	0.00026228	0
NC_000001.11:g.9718691C>T	1	9718691	C	T	0.000233806	0
NC_000001.11:g.9720020C>T	1	9720020	C	T	0.000439231	0
NC_000001.11:g.9720021G>A	1	9720021	G	A	8.49713e-05	1
NC_000001.11:g.9720923C>T	1	9720923	C	T	8.51944e-05	1
NC_000001.11:g.9721592C>T	1	9721592	C	T	0.000303452	0
NC_000001.11:g.9721602C>T	1	9721602	C	T	0.000303452	0
NC_000001.11:g.9721864A>G	1	9721864	A	G	0	1
NC_000001.11:g.9721865G>A	1	9721865	G	A	8.49549e-05	1
NC_000001.11:g.9722362G>A	1	9722362	G	A	0.000439873	0
NC_000001.11:g.9724940T>C	1	9724940	T	C	0	1
NC_000001.11:g.9943501G>C	1	9943501	G	C	0.000393975	0
NC_000001.11:g.10210812C>T	1	10210812	C	T	0.0222185	0
NC_000001.11:g.10210861G>A	1	10210861	G	A	0	1
NC_000001.11:g.10210891G>A	1	10210891	G	A	0	1
NC_000001.11:g.10232246A>G	1	10232246	A	G	0	1
NC_000001.11:g.10232261G>A	1	10232261	G	A	0.000170075	1
NC_000001.11:g.10232324T>C	1	10232324	T	C	0.000388555	0
NC_000001.11:g.10256239T>A	1	10256239	T	A	0.000698371	0
NC_000001.11:g.10261890A>G	1	10261890	A	G	0.000245832	0
NC_000001.11:g.10267565T>C	1	10267565	T	C	0.0931625	0
NC_000001.11:g.10271487A>G	1	10271487	A	G	0.000160984	1
NC_000001.11:g.10275413C>T	1	10275413	C	T	0	1
NC_000001.11:g.10276305T>A	1	10276305	T	A	0	1
NC_000001.11:g.10282538G>A	1	10282538	G	A	0	1
NC_000001.11:g.10295657C>G	1	10295657	C	G	0.000160932	1
NC_000001.11:g.10297252A>T	1	10297252	A	T	0.000825171	0
NC_000001.11:g.10324898A>G	1	10324898	A	G	0.000635444	0
NC_000001.11:g.10334641A>T	1	10334641	A	T	8.49507e-05	1
NC_000001.11:g.10334642G>A	1	10334642	G	A	8.49642e-05	1
NC_000001.11:g.10336753G>T	1	10336753	G	T	0.000536919	0
NC_000001.11:g.10337206A>C	1	10337206	A	C	0.000372048	0
NC_000001.11:g.10339866G>T	1	10339866	G	T	0.000160871	1
NC_000001.11:g.10342040T>A	1	10342040	T	A	8.49744e-05	1
NC_000001.11:g.10360923C>A	1	10360923	C	A	0.000698603	0
NC_000001.11:g.10368541G>A	1	10368541	G	A	0	1
NC_000001.11:g.10376774T>G	1	10376774	T	G	0	1
NC_000001.11:g.10376788A>G	1	10376788	A	G	0.00130931	0
NC_000001.11:g.10376843A>G	1	10376843	A	G	0.00554147	0
NC_000001.11:g.10376868T>C	1	10376868	T	C	0.0161083	0
NC_000001.11:g.10376892C>T	1	10376892	C	T	0	1
NC_000001.11:g.10377250C>T	1	10377250	C	T	0.00384409	0
NC_000001.11:g.10377331C>A	1	10377331	C	A	0.000160848	1
NC_000001.11:g.10377426C>T	1	10377426	C	T	0.0094174	0
NC_000001.11:g.10377445C>G	1	10377445	C	G	0	1
NC_000001.11:g.10377636T>C	1	10377636	T	C	0.00124697	0
NC_000001.11:g.10377691C>T	1	10377691	C	T	8.49816e-05	1
NC_000001.11:g.10377721G>A	1	10377721	G	A	0.000761791	0
NC_000001.11:g.10377782C>T	1	10377782	C	T	0.000824916	0
NC_000001.11:g.10377811C>T	1	10377811	C	T	0.000388766	0
NC_000001.11:g.10378128C>T	1	10378128	C	T	0.00148113	0
NC_000001.11:g.10378142T>C	1	10378142	T	C	0.000303452	0
NC_000001.11:g.10378153A>T	1	10378153	A	T	0.000570656	0
NC_000001.11:g.10378205C>G	1	10378205	C	G	0.000824043	0
NC_000001.11:g.10378564G>C	1	10378564	G	C	0.000505304	0
NC_000001.11:g.10378584T>C	1	10378584	T	C	0.00193454	0
NC_000001.11:g.10378586G>T	1	10378586	G	T	8.49517e-05	1
NC_000001.11:g.10378619T>A	1	10378619	T	A	0.000570417	0
NC_000001.11:g.10378701C>G	1	10378701	C	G	0.00623329	0
NC_000001.11:g.10378715C>T	1	10378715	C	T	0.00193457	0
NC_000001.11:g.10378855C>T	1	10378855	C	T	0.0218838	0
NC_000001.11:g.10378966T>C	1	10378966	T	C	0.00030342	0
NC_000001.11:g.10378971A>G	1	10378971	A	G	0.000634831	0
NC_000001.11:g.10378999A>G	1	10378999	A	G	8.49631e-05	1
NC_000001.11:g.10379022C>A	1	10379022	C	A	0.00226688	0
NC_000001.11:g.10379154G>C	1	10379154	G	C	0.00221101	0
NC_000001.11:g.10379274G>A	1	10379274	G	A	0	1
NC_000001.11:g.10379330G>A	1	10379330	G	A	0.000160796	1
NC_000001.11:g.10379373G>A	1	10379373	G	A	0.000233226	1
NC_000001.11:g.10379385C>T	1	10379385	C	T	0.00115311	0
NC_000001.11:g.10379408C>T	1	10379408	C	T	0.000570574	0
NC_000001.11:g.10379427G>A	1	10379427	G	A	8.49642e-05	1
NC_000001.11:g.10379445G>C	1	10379445	G	C	0.00830503	0
NC_000001.11:g.10379621C>T	1	10379621	C	T	0.000303617	0
NC_000001.11:g.10379733T>C	1	10379733	T	C	0.000160806	1
NC_000001.11:g.10379789C>A	1	10379789	C	A	8.49642e-05	1
NC_000001.11:g.10379942C>A	1	10379942	C	A	8.49528e-05	1
NC_000001.11:g.10379973C>T	1	10379973	C	T	0.000233235	1
NC_000001.11:g.10380019A>G	1	10380019	A	G	0.000303518	0
NC_000001.11:g.10380068T>C	1	10380068	T	C	0.000505159	0
NC_000001.11:g.10380205C>G	1	10380205	C	G	0.000372057	0
NC_000001.11:g.10380226T>C	1	10380226	T	C	0.00734812	0
NC_000001.11:g.10380284A>C	1	10380284	A	C	0.000233459	0
NC_000001.11:g.10380303C>T	1	10380303	C	T	0.000505195	0
NC_000001.11:g.10380376C>T	1	10380376	C	T	0.00464408	0
NC_000001.11:g.10380428G>A	1	10380428	G	A	0.000946995	0
NC_000001.11:g.10380508C>T	1	10380508	C	T	8.49713e-05	1
NC_000001.11:g.10380545A>G	1	10380545	A	G	0	1
NC_000001.11:g.10380766A>G	1	10380766	A	G	0.0010075	0
NC_000001.11:g.10380883T>C	1	10380883	T	C	0	1
NC_000001.11:g.10381200G>A	1	10381200	G	A	8.50806e-05	1
NC_000001.11:g.10381208C>T	1	10381208	C	T	0.000318338	0
NC_000001.11:g.10381228T>C	1	10381228	T	C	0.00112797	0
NC_000001.11:g.10381235T>C	1	10381235	T	C	0	1
NC_000001.11:g.10381284A>G	1	10381284	A	G	0.000160817	1
NC_000001.11:g.10381329C>A	1	10381329	C	A	0	1
NC_000001.11:g.10381506G>A	1	10381506	G	A	0.000233311	1
NC_000001.11:g.10381527T>A	1	10381527	T	A	0.000303424	0
NC_000001.11:g.10381550G>A	1	10381550	G	A	0.000505365	0
NC_000001.11:g.10474960C>T	1	10474960	C	T	0.0004392	0
NC_000001.11:g.10475008G>T	1	10475008	G	T	0.000160809	1
NC_000001.11:g.10536207C>G	1	10536207	C	G	8.49867e-05	1
NC_000001.11:g.10599234C>A	1	10599234	C	A	0	1
NC_000001.11:g.10624326C>T	1	10624326	C	T	0.00106803	0
NC_000001.11:g.10624441C>A	1	10624441	C	A	0.000318181	0
NC_000001.11:g.10630161C>T	1	10630161	C	T	0	1
NC_000001.11:g.10630243A>G	1	10630243	A	G	0.000164761	1
NC_000001.11:g.10630356A>G	1	10630356	A	G	0.00119148	0
NC_000001.11:g.10630387G>T	1	10630387	G	T	0.000657171	0
NC_000001.11:g.10630446T>C	1	10630446	T	C	0.00227366	0
NC_000001.11:g.10630502C>T	1	10630502	C	T	0	1
NC_000001.11:g.10630551C>T	1	10630551	C	T	0.00173857	0
NC_000001.11:g.10630557C>T	1	10630557	C	T	0	1
NC_000001.11:g.10630563A>G	1	10630563	A	G	0.0121091	0
NC_000001.11:g.10630603C>T	1	10630603	C	T	0.00115308	0
NC_000001.11:g.10630672A>T	1	10630672	A	T	0.00016993	1
NC_000001.11:g.11012630G>T	1	11012630	G	T	0.000878482	0
NC_000001.11:g.11012639G>A	1	11012639	G	A	0.000372083	0
NC_000001.11:g.11012679G>A	1	11012679	G	A	8.49538e-05	1
NC_000001.11:g.11012714C>T	1	11012714	C	T	0.000318193	0
NC_000001.11:g.11016874C>T	1	11016874	C	T	0.00256844	0
NC_000001.11:g.11022559G>C	1	11022559	G	C	0	1
NC_000001.11:g.11022710C>T	1	11022710	C	T	0	1
NC_000001.11:g.11022783T>C	1	11022783	T	C	0.000303402	0
NC_000001.11:g.11022796T>C	1	11022796	T	C	0	1
NC_000001.11:g.11022813A>C	1	11022813	A	C	0	1
NC_000001.11:g.11022868T>C	1	11022868	T	C	0.00170919	0
NC_000001.11:g.11022960C>T	1	11022960	C	T	0.0003035	0
NC_000001.11:g.11023205C>G	1	11023205	C	G	0.000160854	1
NC_000001.11:g.11023210G>A	1	11023210	G	A	0	1
NC_000001.11:g.11023214A>T	1	11023214	A	T	8.49642e-05	1
NC_000001.11:g.11023245G>A	1	11023245	G	A	0.000233251	1
NC_000001.11:g.11023270G>C	1	11023270	G	C	0.000160846	1
NC_000001.11:g.11023317C>T	1	11023317	C	T	0.000698453	0
NC_000001.11:g.11023320G>A	1	11023320	G	A	0.000885379	0
NC_000001.11:g.11023324T>C	1	11023324	T	C	0.0018221	0
NC_000001.11:g.11023351G>A	1	11023351	G	A	0	1
NC_000001.11:g.11023417G>A	1	11023417	G	A	0	1
NC_000001.11:g.11023496G>A	1	11023496	G	A	0.000160801	1
NC_000001.11:g.11023516G>T	1	11023516	G	T	0	1
NC_000001.11:g.11023608A>G	1	11023608	A	G	0.00030343	0
NC_000001.11:g.11023617C>T	1	11023617	C	T	0.000634989	0
NC_000001.11:g.11023738A>T	1	11023738	A	T	0	1
NC_000001.11:g.11024276A>T	1	11024276	A	T	0.0981096	0
NC_000001.11:g.11024449A>G	1	11024449	A	G	0.000233392	0
NC_000001.11:g.11024659T>C	1	11024659	T	C	0	1
NC_000001.11:g.11024683C>T	1	11024683	C	T	0	1
NC_000001.11:g.11024700T>G	1	11024700	T	G	0.000170151	1
NC_000001.11:g.11024777T>C	1	11024777	T	C	0.000303416	0
NC_000001.11:g.11024808G>T	1	11024808	G	T	0.00389358	0
NC_000001.11:g.11024906A>G	1	11024906	A	G	0.00223224	0
NC_000001.11:g.11024914T>G	1	11024914	T	G	0.000176728	1
NC_000001.11:g.11024988G>A	1	11024988	G	A	0.000439789	0
NC_000001.11:g.11025014C>T	1	11025014	C	T	0	1
NC_000001.11:g.11025403T>C	1	11025403	T	C	0.00057039	0
NC_000001.11:g.11025404G>A	1	11025404	G	A	0.000161021	1
NC_000001.11:g.11025427A>G	1	11025427	A	G	0.0030156	0
NC_000001.11:g.11025477T>C	1	11025477	T	C	0.00142247	0
NC_000001.11:g.11026574A>G	1	11026574	A	G	0.000371909	0
NC_000001.11:g.11026603G>T	1	11026603	G	T	0.000466586	0
NC_000001.11:g.11026665T>C	1	11026665	T	C	8.49889e-05	1
NC_000001.11:g.11026666G>A	1	11026666	G	A	0.0045945	0
NC_000001.11:g.11026673T>C	1	11026673	T	C	0.000303478	0
NC_000001.11:g.11026696C>T	1	11026696	C	T	0.0336693	0
NC_000001.11:g.11026714T>G	1	11026714	T	G	0.00176713	0
NC_000001.11:g.11026774G>A	1	11026774	G	A	0	1
NC_000001.11:g.11026821G>A	1	11026821	G	A	0.00245758	0
NC_000001.11:g.11046885C>T	1	11046885	C	T	0.00210099	0
NC_000001.11:g.11107503A>G	1	11107503	A	G	0	1
NC_000001.11:g.11108175A>G	1	11108175	A	G	0.000505999	0
NC_000001.11:g.11109380A>C	1	11109380	A	C	8.49404e-05	1
NC_000001.11:g.11109622G>T	1	11109622	G	T	8.4996e-05	1
NC_000001.11:g.11121976T>C	1	11121976	T	C	0	1
NC_000001.11:g.11129732T>C	1	11129732	T	C	0.000371847	0
NC_000001.11:g.11130782T>C	1	11130782	T	C	0.00060046	0
NC_000001.11:g.11204557A>G	1	11204557	A	G	0	1
NC_000001.11:g.11204711C>A	1	11204711	C	A	0.000761546	0
NC_000001.11:g.11210808G>C	1	11210808	G	C	0	1
NC_000001.11:g.11210810T>C	1	11210810	T	C	0	1
NC_000001.11:g.11233395T>C	1	11233395	T	C	0	1
NC_000001.11:g.11234137T>C	1	11234137	T	C	0.000160868	1
NC_000001.11:g.11241687G>C	1	11241687	G	C	8.49744e-05	1
NC_000001.11:g.11253982A>T	1	11253982	A	T	0	1
NC_000001.11:g.11273195C>T	1	11273195	C	T	0.00223272	0
NC_000001.11:g.11273221C>T	1	11273221	C	T	0.00076728	0
NC_000001.11:g.11273222C>T	1	11273222	C	T	0.000256679	0
NC_000001.11:g.11273428G>A	1	11273428	G	A	0.00426343	0
NC_000001.11:g.11273446G>C	1	11273446	G	C	0	1
NC_000001.11:g.11273454G>C	1	11273454	G	C	8.50002e-05	1
NC_000001.11:g.11273528T>C	1	11273528	T	C	8.49733e-05	1
NC_000001.11:g.11286225G>A	1	11286225	G	A	0.000532781	0
NC_000001.11:g.11286301T>G	1	11286301	T	G	0.000160823	1
NC_000001.11:g.11286365C>T	1	11286365	C	T	0.0008242	0
NC_000001.11:g.11286370G>A	1	11286370	G	A	0.00317308	0
NC_000001.11:g.11286378T>C	1	11286378	T	C	0	1
NC_000001.11:g.11286426G>A	1	11286426	G	A	0.00296366	0
NC_000001.11:g.11286650G>A	1	11286650	G	A	0.00148046	0
NC_000001.11:g.11286662C>A	1	11286662	C	A	0.000698586	0
NC_000001.11:g.11286743T>C	1	11286743	T	C	0.0043462	0
NC_000001.11:g.11286750A>G	1	11286750	A	G	8.64556e-05	1
NC_000001.11:g.11286806A>G	1	11286806	A	G	0.000828357	0
NC_000001.11:g.11286840C>T	1	11286840	C	T	0.000698536	0
NC_000001.11:g.11286978A>T	1	11286978	A	T	8.49878e-05	1
NC_000001.11:g.11287121T>C	1	11287121	T	C	0	1
NC_000001.11:g.11287128C>T	1	11287128	C	T	0.000885705	0
NC_000001.11:g.11287141C>T	1	11287141	C	T	0.00237481	0
NC_000001.11:g.11287298C>T	1	11287298	C	T	0.000160842	1
NC_000001.11:g.11287320A>G	1	11287320	A	G	0.00332918	0
NC_000001.11:g.11287359A>G	1	11287359	A	G	0.000570464	0
NC_000001.11:g.11287396T>A	1	11287396	T	A	0.00275139	0
NC_000001.11:g.11287557C>T	1	11287557	C	T	8.49867e-05	1
NC_000001.11:g.11287558T>C	1	11287558	T	C	0.000160801	1
NC_000001.11:g.11287590T>A	1	11287590	T	A	8.49929e-05	1
NC_000001.11:g.11287625A>G	1	11287625	A	G	8.49682e-05	1
NC_000001.11:g.11287626T>C	1	11287626	T	C	8.49951e-05	1
NC_000001.11:g.11287637T>C	1	11287637	T	C	0.00100785	0
NC_000001.11:g.11287666A>T	1	11287666	A	T	0.00229564	0
NC_000001.11:g.11287696G>A	1	11287696	G	A	0.000439258	0
NC_000001.11:g.11287701G>A	1	11287701	G	A	0.000245872	0
NC_000001.11:g.11287711C>T	1	11287711	C	T	0.000698586	0
NC_000001.11:g.11287717C>T	1	11287717	C	T	0	1
NC_000001.11:g.11287850A>G	1	11287850	A	G	0.00044084	0
NC_000001.11:g.11287910C>T	1	11287910	C	T	0	1
NC_000001.11:g.11287942G>C	1	11287942	G	C	0.00384703	0
NC_000001.11:g.11288007G>A	1	11288007	G	A	0.000698445	0
NC_000001.11:g.11288222G>A	1	11288222	G	A	0.000439195	0
NC_000001.11:g.11288246C>G	1	11288246	C	G	0.000233358	0
NC_000001.11:g.11288318G>A	1	11288318	G	A	8.50043e-05	1
NC_000001.11:g.11288332C>A	1	11288332	C	A	0.000372083	0
NC_000001.11:g.11288344C>T	1	11288344	C	T	0.00016087	1
NC_000001.11:g.11786191A>G	1	11786191	A	G	0	1
NC_000001.11:g.11789149G>A	1	11789149	G	A	8.49528e-05	1
NC_000001.11:g.11789662T>C	1	11789662	T	C	0	1
NC_000001.11:g.11790673C>T	1	11790673	C	T	0.000761718	0
NC_000001.11:g.11794724C>G	1	11794724	C	G	0	1
NC_000001.11:g.11806049C>T	1	11806049	C	T	0.000245779	0
NC_000001.11:g.11934703G>A	1	11934703	G	A	0.0379115	0
NC_000001.11:g.11934716C>G	1	11934716	C	G	0.000371985	0
NC_000001.11:g.11934719C>T	1	11934719	C	T	0.000160841	1
NC_000001.11:g.11934722G>A	1	11934722	G	A	0.00130571	0
NC_000001.11:g.11934741G>T	1	11934741	G	T	0.000634732	0
NC_000001.11:g.11949762T>C	1	11949762	T	C	0	1
NC_000001.11:g.11949911G>A	1	11949911	G	A	0.000233265	1
NC_000001.11:g.11949911G>C	1	11949911	G	C	0.000233265	1
NC_000001.11:g.11952738A>C	1	11952738	A	C	0	1
NC_000001.11:g.11957018G>C	1	11957018	G	C	0.000467052	0
NC_000001.11:g.11957836C>T	1	11957836	C	T	0.000635134	0
NC_000001.11:g.11958510G>T	1	11958510	G	T	0	1
NC_000001.11:g.11960640C>A	1	11960640	C	A	8.51282e-05	1
NC_000001.11:g.11960770G>C	1	11960770	G	C	0	1
NC_000001.11:g.11960771A>G	1	11960771	A	G	8.50662e-05	1
NC_000001.11:g.11964790G>A	1	11964790	G	A	0	1
NC_000001.11:g.11965471C>A	1	11965471	C	A	0.00221765	0
NC_000001.11:g.11970819G>A	1	11970819	G	A	0	1
NC_000001.11:g.11974812G>A	1	11974812	G	A	0.000321814	0
NC_000001.11:g.11974812G>T	1	11974812	G	T	0.000321814	0
NC_000001.11:g.11974869T>C	1	11974869	T	C	0	1
NC_000001.11:g.11974925A>G	1	11974925	A	G	0	1
NC_000001.11:g.11974936A>G	1	11974936	A	G	0.000635005	0
NC_000001.11:g.11974956C>G	1	11974956	C	G	0.000169969	1
NC_000001.11:g.11975084T>C	1	11975084	T	C	0	1
NC_000001.11:g.11975116C>G	1	11975116	C	G	0.00137406	0
NC_000001.11:g.11975227C>T	1	11975227	C	T	0	1
NC_000001.11:g.11975269G>T	1	11975269	G	T	8.50208e-05	1
NC_000001.11:g.11975336G>A	1	11975336	G	A	0.000886494	0
NC_000001.11:g.11975529T>G	1	11975529	T	G	0.00125043	0
NC_000001.11:g.11980166G>A	1	11980166	G	A	0.000947434	0
NC_000001.11:g.11980252G>A	1	11980252	G	A	0.00429553	0
NC_000001.11:g.11980275C>G	1	11980275	C	G	0.00374173	0
NC_000001.11:g.11980290C>T	1	11980290	C	T	0	1
NC_000001.11:g.11980306T>A	1	11980306	T	A	0.000439789	0
NC_000001.11:g.11980417C>A	1	11980417	C	A	0	1
NC_000001.11:g.11980488A>T	1	11980488	A	T	0	1
NC_000001.11:g.11989349G>T	1	11989349	G	T	0	1
NC_000001.11:g.11992552C>T	1	11992552	C	T	0	1
NC_000001.11:g.11992695G>C	1	11992695	G	C	0	1
NC_000001.11:g.12004817G>A	1	12004817	G	A	0	1
NC_000001.11:g.12005937C>G	1	12005937	C	G	0	1
NC_000001.11:g.12005939A>G	1	12005939	A	G	0	1
NC_000001.11:g.12007037A>T	1	12007037	A	T	0.000439347	0
NC_000001.11:g.12011601G>A	1	12011601	G	A	0.00100796	0
NC_000001.11:g.12011622C>T	1	12011622	C	T	0	1
NC_000001.11:g.12011686A>G	1	12011686	A	G	0	1
NC_000001.11:g.12011696G>A	1	12011696	G	A	8.49837e-05	1
NC_000001.11:g.12011821G>A	1	12011821	G	A	0.00124639	0
NC_000001.11:g.12011862T>A	1	12011862	T	A	8.496e-05	1
NC_000001.11:g.12011946C>A	1	12011946	C	A	0.000233265	1
NC_000001.11:g.12011978C>T	1	12011978	C	T	0.00275107	0
NC_000001.11:g.12012378G>A	1	12012378	G	A	0.0010276	0
NC_000001.11:g.12012429T>C	1	12012429	T	C	0	1
NC_000001.11:g.12012435C>T	1	12012435	C	T	8.50972e-05	1
NC_000001.11:g.12012500G>T	1	12012500	G	T	0.000524298	0
NC_000001.11:g.12012511C>A	1	12012511	C	A	0.00288006	0
NC_000001.11:g.12012619C>T	1	12012619	C	T	0.00232185	0
NC_000001.11:g.12012633C>T	1	12012633	C	T	8.49909e-05	1
NC_000001.11:g.12012718C>T	1	12012718	C	T	0.00124674	0
NC_000001.11:g.12012787G>A	1	12012787	G	A	0.000761256	0
NC_000001.11:g.12012841G>A	1	12012841	G	A	0.00130563	0
NC_000001.11:g.12012860G>A	1	12012860	G	A	0.00050531	0
NC_000001.11:g.12012957A>G	1	12012957	A	G	0	1
NC_000001.11:g.12013100C>T	1	12013100	C	T	0.00182349	0
NC_000001.11:g.12013104G>A	1	12013104	G	A	0.00242911	0
NC_000001.11:g.12013227T>C	1	12013227	T	C	0.000505328	0
NC_000001.11:g.12013328G>A	1	12013328	G	A	0	1
NC_000001.11:g.12013467C>T	1	12013467	C	T	8.49889e-05	1
NC_000001.11:g.12207235C>T	1	12207235	C	T	0.692954	0
NC_000001.11:g.12279483A>G	1	12279483	A	G	0	1
NC_000001.11:g.15438406C>T	1	15438406	C	T	0.0154297	0
NC_000001.11:g.15438508A>G	1	15438508	A	G	0.000160984	1
NC_000001.11:g.15445761C>A	1	15445761	C	A	0.000823563	0
NC_000001.11:g.15446587T>C	1	15446587	T	C	0	1
NC_000001.11:g.15446617T>G	1	15446617	T	G	0	1
NC_000001.11:g.15725549A>T	1	15725549	A	T	0	1
NC_000001.11:g.15725551C>T	1	15725551	C	T	8.49384e-05	1
NC_000001.11:g.15728264C>T	1	15728264	C	T	0.000371927	0
NC_000001.11:g.15732532G>A	1	15732532	G	A	8.49991e-05	1
NC_000001.11:g.16124370C>T	1	16124370	C	T	0.00171116	0
NC_000001.11:g.16124425G>A	1	16124425	G	A	0.00030378	0
NC_000001.11:g.16124590C>T	1	16124590	C	T	0.0005056	0
NC_000001.11:g.16124591G>A	1	16124591	G	A	0.000234217	0
NC_000001.11:g.16124672G>A	1	16124672	G	A	0	1
NC_000001.11:g.16124931G>A	1	16124931	G	A	0.00449527	0
NC_000001.11:g.16124942C>T	1	16124942	C	T	0.000160856	1
NC_000001.11:g.16124991C>A	1	16124991	C	A	0	1
NC_000001.11:g.16156013C>A	1	16156013	C	A	0.00262369	0
NC_000001.11:g.16156084A>G	1	16156084	A	G	8.49662e-05	1
NC_000001.11:g.16576487G>T	1	16576487	G	T	0.256503	0
NC_000001.11:g.16985978T>G	1	16985978	T	G	0.00259681	0
NC_000001.11:g.16986790C>T	1	16986790	C	T	0.000160863	1
NC_000001.11:g.16986966C>A	1	16986966	C	A	0.000397841	0
NC_000001.11:g.16986966C>T	1	16986966	C	T	0.000397841	0
NC_000001.11:g.16988133C>G	1	16988133	C	G	8.4962e-05	1
NC_000001.11:g.16989681G>A	1	16989681	G	A	0.000505383	0
NC_000001.11:g.16990298T>C	1	16990298	T	C	0	1
NC_000001.11:g.16991728T>G	1	16991728	T	G	0.000456956	0
NC_000001.11:g.16995973C>T	1	16995973	C	T	0	1
NC_000001.11:g.16996234A>C	1	16996234	A	C	0	1
NC_000001.11:g.16996239A>C	1	16996239	A	C	0	1
NC_000001.11:g.16996314G>A	1	16996314	G	A	0	1
NC_000001.11:g.16997181G>A	1	16997181	G	A	0	1
NC_000001.11:g.17000005G>A	1	17000005	G	A	0.00322517	0
NC_000001.11:g.17000537G>A	1	17000537	G	A	0.000233338	1
NC_000001.11:g.17011837C>G	1	17011837	C	G	0.000377001	0
NC_000001.11:g.17011889G>A	1	17011889	G	A	0.000374842	0
NC_000001.11:g.17011909C>G	1	17011909	C	G	0.000990664	0
NC_000001.11:g.17018748A>G	1	17018748	A	G	0	1
NC_000001.11:g.17018779T>C	1	17018779	T	C	0.00170951	0
NC_000001.11:g.17018883A>C	1	17018883	A	C	0	1
NC_000001.11:g.17022602A>G	1	17022602	A	G	0	1
NC_000001.11:g.17022603C>A	1	17022603	C	A	8.49724e-05	1
NC_000001.11:g.17022603C>T	1	17022603	C	T	8.49724e-05	1
NC_000001.11:g.17022604G>A	1	17022604	G	A	0.000233274	1
NC_000001.11:g.17022604G>T	1	17022604	G	T	0.000233274	1
NC_000001.11:g.17022605T>A	1	17022605	T	A	0	1
NC_000001.11:g.17022740C>T	1	17022740	C	T	0	1
NC_000001.11:g.17023967C>T	1	17023967	C	T	8.49858e-05	1
NC_000001.11:g.17023968C>T	1	17023968	C	T	0	1
NC_000001.11:g.17023969T>C	1	17023969	T	C	0.000169988	1
NC_000001.11:g.17023970C>T	1	17023970	C	T	0	1
NC_000001.11:g.17024082G>C	1	17024082	G	C	0	1
NC_000001.11:g.17027738G>A	1	17027738	G	A	0.000161011	1
NC_000001.11:g.17027741C>A	1	17027741	C	A	0	1
NC_000001.11:g.17027744A>G	1	17027744	A	G	0	1
NC_000001.11:g.17027745T>C	1	17027745	T	C	0	1
NC_000001.11:g.17027868G>C	1	17027868	G	C	0	1
NC_000001.11:g.17027870G>C	1	17027870	G	C	0	1
NC_000001.11:g.17028739G>C	1	17028739	G	C	0	1
NC_000001.11:g.17033055C>T	1	17033055	C	T	0	1
NC_000001.11:g.17033057C>T	1	17033057	C	T	0	1
NC_000001.11:g.17033155A>T	1	17033155	A	T	8.50331e-05	1
NC_000001.11:g.17044757T>C	1	17044757	T	C	0.00030346	0
NC_000001.11:g.17044757T>G	1	17044757	T	G	0.00030346	0
NC_000001.11:g.17044893A>C	1	17044893	A	C	0	1
NC_000001.11:g.17044894A>T	1	17044894	A	T	8.50331e-05	1
NC_000001.11:g.17044897T>C	1	17044897	T	C	0	1
NC_000001.11:g.17053943C>T	1	17053943	C	T	0	1
NC_000001.11:g.17053944T>C	1	17053944	T	C	0	1
NC_000001.11:g.17053945C>T	1	17053945	C	T	0.000233181	1
NC_000001.11:g.17054024G>A	1	17054024	G	A	0.000303376	0
NC_000001.11:g.17054025C>T	1	17054025	C	T	0.000371829	0
NC_000001.11:g.17054100C>A	1	17054100	C	A	0	1
NC_000001.11:g.17054154C>T	1	17054154	C	T	0.000303325	0
NC_000001.11:g.17054161T>C	1	17054161	T	C	8.49446e-05	1
NC_000001.11:g.18871646T>G	1	18871646	T	G	0.000505479	0
NC_000001.11:g.18871648G>C	1	18871648	G	C	0.0259394	0
NC_000001.11:g.18871663C>G	1	18871663	C	G	0.000505177	0
NC_000001.11:g.18871672G>A	1	18871672	G	A	0.0387287	0
NC_000001.11:g.18871693C>A	1	18871693	C	A	0.000303405	0
NC_000001.11:g.18871804C>T	1	18871804	C	T	0.000160817	1
NC_000001.11:g.18871805G>A	1	18871805	G	A	0.0481095	0
NC_000001.11:g.18871901G>A	1	18871901	G	A	0.00107005	0
NC_000001.11:g.18871945C>G	1	18871945	C	G	0.00063474	0
NC_000001.11:g.18872069G>A	1	18872069	G	A	0	1
NC_000001.11:g.18872126G>A	1	18872126	G	A	0.000761147	0
NC_000001.11:g.18872134G>C	1	18872134	G	C	0.0201688	0
NC_000001.11:g.18872155C>T	1	18872155	C	T	0.000234671	0
NC_000001.11:g.18872199C>T	1	18872199	C	T	0.00363721	0
NC_000001.11:g.18872381C>T	1	18872381	C	T	0.00242911	0
NC_000001.11:g.18872478G>A	1	18872478	G	A	0.0049381	0
NC_000001.11:g.18872573G>A	1	18872573	G	A	0.077695	0
NC_000001.11:g.18872622C>T	1	18872622	C	T	0.00124748	0
NC_000001.11:g.18872635G>T	1	18872635	G	T	0	1
NC_000001.11:g.18872656C>T	1	18872656	C	T	0.0110694	0
NC_000001.11:g.18872723A>G	1	18872723	A	G	0.0232245	0
NC_000001.11:g.18872826G>A	1	18872826	G	A	0.00374078	0
NC_000001.11:g.18872836G>A	1	18872836	G	A	0.0149005	0
NC_000001.11:g.18872962G>A	1	18872962	G	A	0.000160871	1
NC_000001.11:g.18875367G>A	1	18875367	G	A	0.00156577	0
NC_000001.11:g.18876478C>T	1	18876478	C	T	0.000372213	0
NC_000001.11:g.18877198C>T	1	18877198	C	T	0.019482	0
NC_000001.11:g.18881893C>T	1	18881893	C	T	0.000160868	1
NC_000001.11:g.18885642G>A	1	18885642	G	A	0.010032	0
NC_000001.11:g.18886517A>T	1	18886517	A	T	0	1
NC_000001.11:g.18889468C>T	1	18889468	C	T	0	1
NC_000001.11:g.18902547C>T	1	18902547	C	T	0.00094713	0
NC_000001.11:g.18902549C>A	1	18902549	C	A	0.00218729	0
NC_000001.11:g.18902560G>T	1	18902560	G	T	0.000233332	1
NC_000001.11:g.18902562C>A	1	18902562	C	A	0.0018511	0
NC_000001.11:g.18902588C>G	1	18902588	C	G	0.000731367	0
NC_000001.11:g.18902596G>A	1	18902596	G	A	0.0121701	0
NC_000001.11:g.19219563A>G	1	19219563	A	G	0.000233496	0
NC_000001.11:g.19227456G>C	1	19227456	G	C	0	1
NC_000001.11:g.19232621C>T	1	19232621	C	T	0.000698529	0
NC_000001.11:g.19233138G>A	1	19233138	G	A	0.00031833	0
NC_000001.11:g.19237139T>A	1	19237139	T	A	0	1
NC_000001.11:g.19238143G>C	1	19238143	G	C	0.000372017	0
NC_000001.11:g.19239305G>A	1	19239305	G	A	0	1
NC_000001.11:g.19244020G>C	1	19244020	G	C	0.000233387	0
NC_000001.11:g.19244023A>T	1	19244023	A	T	0	1
NC_000001.11:g.20637839C>T	1	20637839	C	T	0.00078353	0
NC_000001.11:g.20645549C>G	1	20645549	C	G	0.000656015	0
NC_000001.11:g.20645742A>G	1	20645742	A	G	0.000245856	0
NC_000001.11:g.20648637G>A	1	20648637	G	A	8.4962e-05	1
NC_000001.11:g.20650709G>A	1	20650709	G	A	0.000885515	0
NC_000001.11:g.20650755G>A	1	20650755	G	A	0	1
NC_000001.11:g.20650804G>A	1	20650804	G	A	0.000464203	0
NC_000001.11:g.20650812G>A	1	20650812	G	A	0.0011876	0
NC_000001.11:g.20650954C>A	1	20650954	C	A	0.000169889	1
NC_000001.11:g.20651031C>T	1	20651031	C	T	8.49611e-05	1
NC_000001.11:g.20651043G>A	1	20651043	G	A	0.00112763	0
NC_000001.11:g.20651201G>A	1	20651201	G	A	0.000666138	0
NC_000001.11:g.20651210G>A	1	20651210	G	A	8.49847e-05	1
NC_000001.11:g.20651225A>G	1	20651225	A	G	0.00275107	0
NC_000001.11:g.20651233G>A	1	20651233	G	A	0	1
NC_000001.11:g.20651262C>T	1	20651262	C	T	0.000661362	0
NC_000001.11:g.20651270C>T	1	20651270	C	T	0.00139045	0
NC_000001.11:g.20651277T>C	1	20651277	T	C	0.00269729	0
NC_000001.11:g.20651304A>G	1	20651304	A	G	8.49589e-05	1
NC_000001.11:g.20651346T>C	1	20651346	T	C	0.0208133	0
NC_000001.11:g.20651393G>A	1	20651393	G	A	0.00215896	0
NC_000001.11:g.20651498T>C	1	20651498	T	C	0.0160726	0
NC_000001.11:g.20651508C>A	1	20651508	C	A	0	1
NC_000001.11:g.20660875C>G	1	20660875	C	G	0.000885936	0
NC_000001.11:g.21509428G>A	1	21509428	G	A	0.000170478	1
NC_000001.11:g.21509446C>T	1	21509446	C	T	0.000886885	0
NC_000001.11:g.21554001G>A	1	21554001	G	A	0.00100905	0
NC_000001.11:g.21554031C>T	1	21554031	C	T	0	1
NC_000001.11:g.21563289G>C	1	21563289	G	C	0	1
NC_000001.11:g.21568093G>C	1	21568093	G	C	0.000505473	0
NC_000001.11:g.21570295T>C	1	21570295	T	C	0	1
NC_000001.11:g.21573802A>G	1	21573802	A	G	0	1
NC_000001.11:g.21576654G>A	1	21576654	G	A	0	1
NC_000001.11:g.21577648A>G	1	21577648	A	G	0	1
NC_000001.11:g.21577655A>G	1	21577655	A	G	0	1
NC_000001.11:g.21577660C>T	1	21577660	C	T	0.000233251	1
NC_000001.11:g.21577701C>T	1	21577701	C	T	0.000439231	0
NC_000001.11:g.21577713C>G	1	21577713	C	G	0.713297	0
NC_000001.11:g.21577991C>T	1	21577991	C	T	0.00037198	0
NC_000001.11:g.21578079C>A	1	21578079	C	A	8.49517e-05	1
NC_000001.11:g.21578332A>C	1	21578332	A	C	0	1
NC_000001.11:g.21578333A>T	1	21578333	A	T	0.0519319	0
NC_000001.11:g.21578345C>T	1	21578345	C	T	0.0101706	0
NC_000001.11:g.21578400A>G	1	21578400	A	G	0	1
NC_000001.11:g.21822248G>A	1	21822248	G	A	0.000303497	0
NC_000001.11:g.21822381G>C	1	21822381	G	C	0	1
NC_000001.11:g.21822412C>T	1	21822412	C	T	0	1
NC_000001.11:g.21822492G>A	1	21822492	G	A	0.000700079	0
NC_000001.11:g.21822499C>T	1	21822499	C	T	0.00427768	0
NC_000001.11:g.21822635G>A	1	21822635	G	A	0.00226758	0
NC_000001.11:g.21822666C>T	1	21822666	C	T	8.512e-05	1
NC_000001.11:g.21822717T>G	1	21822717	T	G	0.000880791	0
NC_000001.11:g.21822766T>C	1	21822766	T	C	0.00198056	0
NC_000001.11:g.21822787G>A	1	21822787	G	A	0.00291359	0
NC_000001.11:g.21822917G>T	1	21822917	G	T	0	1
NC_000001.11:g.21822977G>T	1	21822977	G	T	0.000505498	0
NC_000001.11:g.21823012C>T	1	21823012	C	T	0.00024662	0
NC_000001.11:g.21823098C>T	1	21823098	C	T	0.00100775	0
NC_000001.11:g.21823108C>G	1	21823108	C	G	0	1
NC_000001.11:g.21823213C>T	1	21823213	C	T	0.00112802	0
NC_000001.11:g.21823218C>T	1	21823218	C	T	0.000570533	0
NC_000001.11:g.21823271C>T	1	21823271	C	T	0.00112803	0
NC_000001.11:g.21823277G>T	1	21823277	G	T	0	1
NC_000001.11:g.21823296C>T	1	21823296	C	T	0.00259107	0
NC_000001.11:g.21824385G>A	1	21824385	G	A	0	1
NC_000001.11:g.21827934A>G	1	21827934	A	G	0	1
NC_000001.11:g.21828245G>T	1	21828245	G	T	0	1
NC_000001.11:g.21830098G>A	1	21830098	G	A	0	1
NC_000001.11:g.21830971G>A	1	21830971	G	A	0.00772151	0
NC_000001.11:g.21831575G>A	1	21831575	G	A	0	1
NC_000001.11:g.21833629G>C	1	21833629	G	C	0.000303402	0
NC_000001.11:g.21836789C>T	1	21836789	C	T	0.000846182	0
NC_000001.11:g.21839092G>C	1	21839092	G	C	0.000609122	0
NC_000001.11:g.21839092G>T	1	21839092	G	T	0.000609122	0
NC_000001.11:g.21842763C>G	1	21842763	C	G	0	1
NC_000001.11:g.21842934G>A	1	21842934	G	A	0.000984408	0
NC_000001.11:g.21847502C>A	1	21847502	C	A	0.000909522	0
NC_000001.11:g.21847669G>A	1	21847669	G	A	0.00221187	0
NC_000001.11:g.21850354G>T	1	21850354	G	T	0.000245812	0
NC_000001.11:g.21850507A>T	1	21850507	A	T	0	1
NC_000001.11:g.21851535C>T	1	21851535	C	T	0.00409365	0
NC_000001.11:g.21854351A>T	1	21854351	A	T	8.49733e-05	1
NC_000001.11:g.21854836G>A	1	21854836	G	A	8.49744e-05	1
NC_000001.11:g.21854988C>T	1	21854988	C	T	0.000303504	0
NC_000001.11:g.21855778C>T	1	21855778	C	T	0.000169953	1
NC_000001.11:g.21855779G>A	1	21855779	G	A	0.000233297	1
NC_000001.11:g.21855781C>T	1	21855781	C	T	0.00259122	0
NC_000001.11:g.21861978G>C	1	21861978	G	C	0	1
NC_000001.11:g.21864086C>T	1	21864086	C	T	0.00693701	0
NC_000001.11:g.21865085G>T	1	21865085	G	T	0.000233228	1
NC_000001.11:g.21865713T>A	1	21865713	T	A	0	1
NC_000001.11:g.21872125C>A	1	21872125	C	A	0.0235649	0
NC_000001.11:g.21873919C>A	1	21873919	C	A	0	1
NC_000001.11:g.21874402G>A	1	21874402	G	A	0	1
NC_000001.11:g.21875614C>A	1	21875614	C	A	0.0003719	0
NC_000001.11:g.21875855T>C	1	21875855	T	C	0	1
NC_000001.11:g.21876215C>T	1	21876215	C	T	0.000303394	0
NC_000001.11:g.21880359G>T	1	21880359	G	T	8.49631e-05	1
NC_000001.11:g.21881330G>A	1	21881330	G	A	0	1
NC_000001.11:g.21884513C>T	1	21884513	C	T	0	1
NC_000001.11:g.21884684G>A	1	21884684	G	A	0.000160825	1
NC_000001.11:g.21884689G>A	1	21884689	G	A	0.000233265	1
NC_000001.11:g.21884758C>T	1	21884758	C	T	0.000761356	0
NC_000001.11:g.21885008C>T	1	21885008	C	T	0.000160926	1
NC_000001.11:g.21887204C>T	1	21887204	C	T	0.00037555	0
NC_000001.11:g.21887415C>T	1	21887415	C	T	0.000372043	0
NC_000001.11:g.21890705G>A	1	21890705	G	A	0.00043921	0
NC_000001.11:g.21896161G>A	1	21896161	G	A	0	1
NC_000001.11:g.21896322C>T	1	21896322	C	T	0.000303489	0
NC_000001.11:g.22863034C>G	1	22863034	C	G	0	1
NC_000001.11:g.23691810T>C	1	23691810	T	C	0.00023317	1
NC_000001.11:g.23693800C>G	1	23693800	C	G	0.000466732	0
NC_000001.11:g.23693800C>T	1	23693800	C	T	0.000466732	0
NC_000001.11:g.23693922A>T	1	23693922	A	T	0.000160835	1
NC_000001.11:g.23795622T>A	1	23795622	T	A	8.49497e-05	1
NC_000001.11:g.23795757A>G	1	23795757	A	G	0.00170991	0
NC_000001.11:g.23795771C>T	1	23795771	C	T	0.0054112	0
NC_000001.11:g.23795791C>T	1	23795791	C	T	0	1
NC_000001.11:g.23795880C>T	1	23795880	C	T	0.000439158	0
NC_000001.11:g.23795937A>C	1	23795937	A	C	0	1
NC_000001.11:g.23796020G>A	1	23796020	G	A	0.00152528	0
NC_000001.11:g.23796274C>T	1	23796274	C	T	0.000372038	0
NC_000001.11:g.23796503G>A	1	23796503	G	A	9.28707e-05	1
NC_000001.11:g.23797159G>A	1	23797159	G	A	0.0117918	0
NC_000001.11:g.23798105C>T	1	23798105	C	T	0	1
NC_000001.11:g.23798236G>A	1	23798236	G	A	0.000160883	1
NC_000001.11:g.23800372C>G	1	23800372	C	G	0.000439053	0
NC_000001.11:g.23800507G>C	1	23800507	G	C	0.000439126	0
NC_000001.11:g.23800544A>C	1	23800544	A	C	0.00016087	1
NC_000001.11:g.23802049C>T	1	23802049	C	T	0.000570288	0
NC_000001.11:g.23802075C>T	1	23802075	C	T	0.000160821	1
NC_000001.11:g.23802097C>T	1	23802097	C	T	0.000233285	1
NC_000001.11:g.23802125C>G	1	23802125	C	G	0.00176653	0
NC_000001.11:g.23802173A>G	1	23802173	A	G	0	1
NC_000001.11:g.23802359C>T	1	23802359	C	T	0.0131291	0
NC_000001.11:g.23802464C>G	1	23802464	C	G	0	1
NC_000001.11:g.23802465A>G	1	23802465	A	G	0	1
NC_000001.11:g.23804528A>G	1	23804528	A	G	0	1
NC_000001.11:g.23808121A>T	1	23808121	A	T	0.000372021	0
NC_000001.11:g.23808326A>C	1	23808326	A	C	8.49858e-05	1
NC_000001.11:g.23814187C>T	1	23814187	C	T	0.000160924	1
NC_000001.11:g.23814341G>T	1	23814341	G	T	0	1
NC_000001.11:g.23825456C>G	1	23825456	C	G	0.000233265	1
NC_000001.11:g.23845171A>T	1	23845171	A	T	0	1
NC_000001.11:g.23845188T>C	1	23845188	T	C	8.49671e-05	1
NC_000001.11:g.23845373G>T	1	23845373	G	T	0.000505371	0
NC_000001.11:g.23845429G>T	1	23845429	G	T	0	1
NC_000001.11:g.23845445A>G	1	23845445	A	G	0.00327752	0
NC_000001.11:g.23845618A>G	1	23845618	A	G	0.000303456	0
NC_000001.11:g.23846067T>G	1	23846067	T	G	0	1
NC_000001.11:g.23867883C>G	1	23867883	C	G	0	1
NC_000001.11:g.23868330C>T	1	23868330	C	T	0.00296405	0
NC_000001.11:g.25543594G>A	1	25543594	G	A	0.00130794	0
NC_000001.11:g.25543594G>T	1	25543594	G	T	0.00130794	0
NC_000001.11:g.25543599G>A	1	25543599	G	A	0.00136672	0
NC_000001.11:g.25543607G>T	1	25543607	G	T	0.00227024	0
NC_000001.11:g.25543619C>A	1	25543619	C	A	0.0112186	0
NC_000001.11:g.25543624G>T	1	25543624	G	T	0.000506411	0
NC_000001.11:g.25543629A>T	1	25543629	A	T	0	1
NC_000001.11:g.25543631G>A	1	25543631	G	A	0.000721338	0
NC_000001.11:g.25543640G>A	1	25543640	G	A	0	1
NC_000001.11:g.25543662T>C	1	25543662	T	C	0	1
NC_000001.11:g.25543794T>A	1	25543794	T	A	0.000161586	1
NC_000001.11:g.25557273C>A	1	25557273	C	A	0.000568098	0
NC_000001.11:g.25563804G>A	1	25563804	G	A	0.000946692	0
NC_000001.11:g.25567020G>A	1	25567020	G	A	0.000160817	1
NC_000001.11:g.25567055G>T	1	25567055	G	T	0.0354427	0
NC_000001.11:g.25567245G>A	1	25567245	G	A	0.00059031	0
NC_000001.11:g.25567251C>A	1	25567251	C	A	8.49589e-05	1
NC_000001.11:g.25567323C>T	1	25567323	C	T	0	1
NC_000001.11:g.25567422G>T	1	25567422	G	T	0.00985951	0
NC_000001.11:g.25567427A>G	1	25567427	A	G	0.000608097	0
NC_000001.11:g.25567470C>T	1	25567470	C	T	0.0120923	0
NC_000001.11:g.25567527C>T	1	25567527	C	T	0.000505449	0
NC_000001.11:g.25567599G>T	1	25567599	G	T	0	1
NC_000001.11:g.25567606T>C	1	25567606	T	C	0.00030347	0
NC_000001.11:g.25567709C>T	1	25567709	C	T	0.000372083	0
NC_000001.11:g.25567796G>A	1	25567796	G	A	8.50331e-05	1
NC_000001.11:g.25567802C>T	1	25567802	C	T	0.00351833	0
NC_000001.11:g.25567806G>A	1	25567806	G	A	0.000245999	0
NC_000001.11:g.25567813T>G	1	25567813	T	G	0.000233299	1
NC_000001.11:g.25567860C>G	1	25567860	C	G	0.00023326	1
NC_000001.11:g.25567869C>T	1	25567869	C	T	0.000908894	0
NC_000001.11:g.25567933G>T	1	25567933	G	T	0	1
NC_000001.11:g.25567953A>G	1	25567953	A	G	0.0029851	0
NC_000001.11:g.25568024G>A	1	25568024	G	A	0.00124694	0
NC_000001.11:g.25568032A>C	1	25568032	A	C	0.000233288	1
NC_000001.11:g.25568193G>A	1	25568193	G	A	0.00124705	0
NC_000001.11:g.25568225C>T	1	25568225	C	T	0.000160833	1
NC_000001.11:g.25568276C>T	1	25568276	C	T	0.000160836	1
NC_000001.11:g.25568367C>T	1	25568367	C	T	0.000233218	1
NC_000001.11:g.25568387C>G	1	25568387	C	G	0.00673963	0
NC_000001.11:g.25568422C>T	1	25568422	C	T	0.000233218	1
NC_000001.11:g.25568469T>G	1	25568469	T	G	8.49538e-05	1
NC_000001.11:g.25568507C>T	1	25568507	C	T	0.000885368	0
NC_000001.11:g.25568548A>C	1	25568548	A	C	8.49611e-05	1
NC_000001.11:g.25568669G>A	1	25568669	G	A	0.00459327	0
NC_000001.11:g.25568674C>A	1	25568674	C	A	0.00016086	1
NC_000001.11:g.25568729G>A	1	25568729	G	A	0.000371834	0
NC_000001.11:g.25568816T>C	1	25568816	T	C	0.00301493	0
NC_000001.11:g.25800212G>C	1	25800212	G	C	8.8845e-05	1
NC_000001.11:g.25800217C>A	1	25800217	C	A	0.0357344	0
NC_000001.11:g.25800219C>T	1	25800219	C	T	0.000456182	0
NC_000001.11:g.25800230C>A	1	25800230	C	A	0.000680661	0
NC_000001.11:g.25800416C>T	1	25800416	C	T	0	1
NC_000001.11:g.25800427C>G	1	25800427	C	G	0.000374751	0
NC_000001.11:g.25801037A>C	1	25801037	A	C	0	1
NC_000001.11:g.25801040C>T	1	25801040	C	T	0	1
NC_000001.11:g.25802005T>A	1	25802005	T	A	0	1
NC_000001.11:g.25802013C>G	1	25802013	C	G	0	1
NC_000001.11:g.25808577C>T	1	25808577	C	T	0	1
NC_000001.11:g.25809157G>A	1	25809157	G	A	0.000160785	1
NC_000001.11:g.25809834C>G	1	25809834	C	G	0	1
NC_000001.11:g.25811541C>T	1	25811541	C	T	0.0436241	0
NC_000001.11:g.25812684C>G	1	25812684	C	G	8.53543e-05	1
NC_000001.11:g.25812791A>G	1	25812791	A	G	0	1
NC_000001.11:g.25812798G>A	1	25812798	G	A	8.50043e-05	1
NC_000001.11:g.25813878C>T	1	25813878	C	T	0.00100775	0
NC_000001.11:g.25814182G>A	1	25814182	G	A	0	1
NC_000001.11:g.25815534G>A	1	25815534	G	A	0.00204625	0
NC_000001.11:g.25815801G>A	1	25815801	G	A	0.000303649	0
NC_000001.11:g.25816397C>T	1	25816397	C	T	0.0207403	0
NC_000001.11:g.25816404A>G	1	25816404	A	G	8.49642e-05	1
NC_000001.11:g.25816428C>T	1	25816428	C	T	0.000570471	0
NC_000001.11:g.25816472G>A	1	25816472	G	A	0	1
NC_000001.11:g.25816660T>G	1	25816660	T	G	0.000439126	0
NC_000001.11:g.25816705T>C	1	25816705	T	C	0.000371892	0
NC_000001.11:g.25816718G>A	1	25816718	G	A	0.0041959	0
NC_000001.11:g.25816918C>T	1	25816918	C	T	0.000303497	0
NC_000001.11:g.25816949A>G	1	25816949	A	G	0.0019362	0
NC_000001.11:g.25816969A>G	1	25816969	A	G	0.000635308	0
NC_000001.11:g.25817051G>C	1	25817051	G	C	0.00076783	0
NC_000001.11:g.25817075A>C	1	25817075	A	C	0.3916	0
NC_000001.11:g.25817124C>T	1	25817124	C	T	0.0070389	0
NC_000001.11:g.25817153G>A	1	25817153	G	A	0.000951592	0
NC_000001.11:g.25817340G>A	1	25817340	G	A	0.000457407	0
NC_000001.11:g.25817370A>G	1	25817370	A	G	0.000233375	0
NC_000001.11:g.25817390T>G	1	25817390	T	G	0.000698719	0
NC_000001.11:g.25817449A>C	1	25817449	A	C	0	1
NC_000001.11:g.25817500C>T	1	25817500	C	T	0.0327894	0
NC_000001.11:g.25817505G>A	1	25817505	G	A	0.00725978	0
NC_000001.11:g.25817525T>C	1	25817525	T	C	0.00488807	0
NC_000001.11:g.25817558G>A	1	25817558	G	A	0.00665928	0
NC_000001.11:g.25817703A>T	1	25817703	A	T	0.0063768	0
NC_000001.11:g.25817765G>A	1	25817765	G	A	0.00237548	0
NC_000001.11:g.25817876C>T	1	25817876	C	T	0.0003719	0
NC_000001.11:g.25817925G>A	1	25817925	G	A	0.000479926	0
NC_000001.11:g.25817975C>T	1	25817975	C	T	0.000233364	0
NC_000001.11:g.25818121G>A	1	25818121	G	A	0.00185092	0
NC_000001.11:g.25818155T>G	1	25818155	T	G	0.000245827	0
NC_000001.11:g.25818193T>C	1	25818193	T	C	0.000823602	0
NC_000001.11:g.26432289C>T	1	26432289	C	T	8.49589e-05	1
NC_000001.11:g.26432893T>G	1	26432893	T	G	0.00368885	0
NC_000001.11:g.26432909G>A	1	26432909	G	A	0	1
NC_000001.11:g.26442715C>A	1	26442715	C	A	0.000160887	1
NC_000001.11:g.26446312T>G	1	26446312	T	G	0.000160848	1
NC_000001.11:g.26469186C>T	1	26469186	C	T	8.49538e-05	1
NC_000001.11:g.26469240C>T	1	26469240	C	T	0.000570424	0
NC_000001.11:g.26469259C>G	1	26469259	C	G	0.0223262	0
NC_000001.11:g.26469305G>T	1	26469305	G	T	0.000823533	0
NC_000001.11:g.26469341C>T	1	26469341	C	T	0.000160821	1
NC_000001.11:g.26469357C>G	1	26469357	C	G	8.49662e-05	1
NC_000001.11:g.26469443C>T	1	26469443	C	T	8.49662e-05	1
NC_000001.11:g.26469535C>G	1	26469535	C	G	0.00057037	0
NC_000001.11:g.26469564T>C	1	26469564	T	C	0.00100766	0
NC_000001.11:g.26469595T>C	1	26469595	T	C	0.00193549	0
NC_000001.11:g.26469611A>G	1	26469611	A	G	0.00674876	0
NC_000001.11:g.26469646G>T	1	26469646	G	T	0.0056165	0
NC_000001.11:g.26469704C>T	1	26469704	C	T	0.00106788	0
NC_000001.11:g.26469751C>T	1	26469751	C	T	0.000698478	0
NC_000001.11:g.26469765G>A	1	26469765	G	A	0.000524329	0
NC_000001.11:g.26469864T>C	1	26469864	T	C	0.000303452	0
NC_000001.11:g.26469868C>A	1	26469868	C	A	0.0022419	0
NC_000001.11:g.26469900G>T	1	26469900	G	T	0.0803341	0
NC_000001.11:g.26470014C>G	1	26470014	C	G	0.00248304	0
NC_000001.11:g.26470117T>A	1	26470117	T	A	8.50218e-05	1
NC_000001.11:g.26470119C>T	1	26470119	C	T	0.00429798	0
NC_000001.11:g.26470392C>T	1	26470392	C	T	0	1
NC_000001.11:g.26470474C>T	1	26470474	C	T	0.00232297	0
NC_000001.11:g.26470562C>T	1	26470562	C	T	0.000245913	0
NC_000001.11:g.26470570C>G	1	26470570	C	G	0.000439253	0
NC_000001.11:g.26470595C>T	1	26470595	C	T	0.000372065	0
NC_000001.11:g.26470628C>T	1	26470628	C	T	0.00136465	0
NC_000001.11:g.26470702A>C	1	26470702	A	C	0.000699119	0
NC_000001.11:g.26470705C>T	1	26470705	C	T	0	1
NC_000001.11:g.26470836G>A	1	26470836	G	A	0.000761356	0
NC_000001.11:g.26470900G>A	1	26470900	G	A	0.00604418	0
NC_000001.11:g.26470957A>T	1	26470957	A	T	0.000303762	0
NC_000001.11:g.26471126C>T	1	26471126	C	T	0.000634989	0
NC_000001.11:g.26471176T>A	1	26471176	T	A	0.0235553	0
NC_000001.11:g.26471200A>G	1	26471200	A	G	0	1
NC_000001.11:g.26471235A>T	1	26471235	A	T	0.00296301	0
NC_000001.11:g.26551481A>G	1	26551481	A	G	0	1
NC_000001.11:g.26696397G>T	1	26696397	G	T	0.00046523	0
NC_000001.11:g.26731609G>C	1	26731609	G	C	0	1
NC_000001.11:g.26772637G>A	1	26772637	G	A	8.4958e-05	1
NC_000001.11:g.26772992C>T	1	26772992	C	T	0	1
NC_000001.11:g.26773722G>A	1	26773722	G	A	0	1
NC_000001.11:g.26788003C>T	1	26788003	C	T	0.00148057	0
NC_000001.11:g.26788142G>T	1	26788142	G	T	0	1
NC_000001.11:g.26788160G>A	1	26788160	G	A	0.000160793	1
NC_000001.11:g.26788258G>A	1	26788258	G	A	8.49549e-05	1
NC_000001.11:g.26790753G>A	1	26790753	G	A	0.00069862	0
NC_000001.11:g.26790808G>T	1	26790808	G	T	8.49806e-05	1
NC_000001.11:g.26790897A>G	1	26790897	A	G	0	1
NC_000001.11:g.26797954T>C	1	26797954	T	C	0	1
NC_000001.11:g.26797958C>A	1	26797958	C	A	0.00023324	1
NC_000001.11:g.26798030G>T	1	26798030	G	T	8.49775e-05	1
NC_000001.11:g.26798211A>G	1	26798211	A	G	0.000570295	0
NC_000001.11:g.26798229A>T	1	26798229	A	T	0.0022107	0
NC_000001.11:g.26798285C>T	1	26798285	C	T	0.00165508	0
NC_000001.11:g.26798297A>T	1	26798297	A	T	0	1
NC_000001.11:g.26798300C>T	1	26798300	C	T	8.51623e-05	1
NC_000001.11:g.26798317T>G	1	26798317	T	G	0.000161423	1
NC_000001.11:g.27372958A>T	1	27372958	A	T	0.615374	0
NC_000001.11:g.27603634T>C	1	27603634	T	C	0.000370868	0
NC_000001.11:g.29117225T>C	1	29117225	T	C	0.000233304	1
NC_000001.11:g.29194190T>C	1	29194190	T	C	0.00188973	0
NC_000001.11:g.29230945C>G	1	29230945	C	G	0	1
NC_000001.11:g.32275317G>T	1	32275317	G	T	0.000160844	1
NC_000001.11:g.32276066G>A	1	32276066	G	A	0.000571023	0
NC_000001.11:g.32775257A>G	1	32775257	A	G	0.000160881	1
NC_000001.11:g.32775382T>G	1	32775382	T	G	0.00356944	0
NC_000001.11:g.32775442T>C	1	32775442	T	C	0.0037913	0
NC_000001.11:g.32775582C>T	1	32775582	C	T	0.000698553	0
NC_000001.11:g.32775612C>T	1	32775612	C	T	0.000634959	0
NC_000001.11:g.32779380A>G	1	32779380	A	G	0	1
NC_000001.11:g.32781042G>A	1	32781042	G	A	8.49642e-05	1
NC_000001.11:g.32782398C>T	1	32782398	C	T	0	1
NC_000001.11:g.32782401T>G	1	32782401	T	G	0.000233269	1
NC_000001.11:g.32786450A>G	1	32786450	A	G	0.000245925	0
NC_000001.11:g.32787086T>C	1	32787086	T	C	0.000505298	0
NC_000001.11:g.32797857C>T	1	32797857	C	T	0	1
NC_000001.11:g.32810587T>C	1	32810587	T	C	0	1
NC_000001.11:g.32810768T>C	1	32810768	T	C	0	1
NC_000001.11:g.32817354C>T	1	32817354	C	T	0.00215562	0
NC_000001.11:g.32817401C>T	1	32817401	C	T	0.000245785	0
NC_000001.11:g.32817411A>T	1	32817411	A	T	0.000160854	1
NC_000001.11:g.32817504C>T	1	32817504	C	T	0.000464152	0
NC_000001.11:g.32817513G>A	1	32817513	G	A	0.00473993	0
NC_000001.11:g.32817577G>A	1	32817577	G	A	8.49517e-05	1
NC_000001.11:g.32817659G>A	1	32817659	G	A	0.000233364	0
NC_000001.11:g.32817685C>G	1	32817685	C	G	0.000318672	0
NC_000001.11:g.32817864T>G	1	32817864	T	G	0	1
NC_000001.11:g.32818026C>T	1	32818026	C	T	0.000169897	1
NC_000001.11:g.33021464G>A	1	33021464	G	A	8.49878e-05	1
NC_000001.11:g.34781198T>C	1	34781198	T	C	0.00264791	0
NC_000001.11:g.34781324G>C	1	34781324	G	C	0.000617849	0
NC_000001.11:g.34781327T>C	1	34781327	T	C	0.000533761	0
NC_000001.11:g.34781405G>A	1	34781405	G	A	0.00285799	0
NC_000001.11:g.34781406C>G	1	34781406	C	G	0	1
NC_000001.11:g.34781421G>A	1	34781421	G	A	0	1
NC_000001.11:g.34781497T>C	1	34781497	T	C	0.000371963	0
NC_000001.11:g.34781511C>G	1	34781511	C	G	8.49569e-05	1
NC_000001.11:g.34781519C>A	1	34781519	C	A	0	1
NC_000001.11:g.34781573G>A	1	34781573	G	A	0.000388395	0
NC_000001.11:g.34781627G>A	1	34781627	G	A	0.00106821	0
NC_000001.11:g.34781645T>C	1	34781645	T	C	0.00118934	0
NC_000001.11:g.34781654C>T	1	34781654	C	T	0.000160842	1
NC_000001.11:g.34781711C>T	1	34781711	C	T	8.49702e-05	1
NC_000001.11:g.34781734C>T	1	34781734	C	T	0	1
NC_000001.11:g.34785655G>C	1	34785655	G	C	0.00148162	0
NC_000001.11:g.34785695C>T	1	34785695	C	T	0	1
NC_000001.11:g.34785747G>A	1	34785747	G	A	0	1
NC_000001.11:g.34785766C>T	1	34785766	C	T	0.000698861	0
NC_000001.11:g.34785881C>T	1	34785881	C	T	0.00235346	0
NC_000001.11:g.34785945C>A	1	34785945	C	A	8.50775e-05	1
NC_000001.11:g.34786004G>A	1	34786004	G	A	0.0057532	0
NC_000001.11:g.34786056C>T	1	34786056	C	T	0	1
NC_000001.11:g.34786116G>A	1	34786116	G	A	0	1
NC_000001.11:g.34786245C>A	1	34786245	C	A	0.000823602	0
NC_000001.11:g.36467810G>A	1	36467810	G	A	0.00130568	0
NC_000001.11:g.36467815C>A	1	36467815	C	A	0	1
NC_000001.11:g.36467968A>C	1	36467968	A	C	0	1
NC_000001.11:g.36469649C>T	1	36469649	C	T	0	1
NC_000001.11:g.36469843G>A	1	36469843	G	A	0	1
NC_000001.11:g.36471656A>G	1	36471656	A	G	0	1
NC_000001.11:g.36472514C>T	1	36472514	C	T	0.000233198	1
NC_000001.11:g.39295887G>A	1	39295887	G	A	0	1
NC_000001.11:g.39316384C>G	1	39316384	C	G	8.50012e-05	1
NC_000001.11:g.39437766C>T	1	39437766	C	T	8.49796e-05	1
NC_000001.11:g.40072766C>G	1	40072766	C	G	0.00537908	0
NC_000001.11:g.40072973C>T	1	40072973	C	T	0.000254997	0
NC_000001.11:g.40072999C>T	1	40072999	C	T	8.4994e-05	1
NC_000001.11:g.40073042G>A	1	40073042	G	A	0.00118734	0
NC_000001.11:g.40073063C>G	1	40073063	C	G	0.0014225	0
NC_000001.11:g.40073070A>G	1	40073070	A	G	0.000823915	0
NC_000001.11:g.40073092T>C	1	40073092	T	C	0.00272955	0
NC_000001.11:g.40073147T>C	1	40073147	T	C	0.00556992	0
NC_000001.11:g.40073151G>A	1	40073151	G	A	0.000233265	1
NC_000001.11:g.40073249G>A	1	40073249	G	A	0.00082368	0
NC_000001.11:g.40073250T>C	1	40073250	T	C	0.000761401	0
NC_000001.11:g.40073259G>A	1	40073259	G	A	0.000783464	0
NC_000001.11:g.40073280T>A	1	40073280	T	A	0.000303445	0
NC_000001.11:g.40073334T>G	1	40073334	T	G	0.000505419	0
NC_000001.11:g.40073352A>G	1	40073352	A	G	0.00150086	0
NC_000001.11:g.40073353T>G	1	40073353	T	G	0.0213086	0
NC_000001.11:g.40073360C>T	1	40073360	C	T	0.000505377	0
NC_000001.11:g.40073382G>T	1	40073382	G	T	0.0192161	0
NC_000001.11:g.40073478C>T	1	40073478	C	T	0.00684218	0
NC_000001.11:g.40073493T>C	1	40073493	T	C	0.0044367	0
NC_000001.11:g.40073577G>A	1	40073577	G	A	0.0107659	0
NC_000001.11:g.40073587A>G	1	40073587	A	G	8.49415e-05	1
NC_000001.11:g.40073591A>G	1	40073591	A	G	0.000823465	0
NC_000001.11:g.40073673C>G	1	40073673	C	G	0.0056185	0
NC_000001.11:g.40073708G>A	1	40073708	G	A	0.000160883	1
NC_000001.11:g.40073721A>C	1	40073721	A	C	0.000699011	0
NC_000001.11:g.40073809G>A	1	40073809	G	A	0	1
NC_000001.11:g.40073934T>A	1	40073934	T	A	0.000719863	0
NC_000001.11:g.40073971G>C	1	40073971	G	C	8.4962e-05	1
NC_000001.11:g.40078557C>A	1	40078557	C	A	0	1
NC_000001.11:g.40080499A>G	1	40080499	A	G	0.000233394	0
NC_000001.11:g.40089405C>A	1	40089405	C	A	0	1
NC_000001.11:g.40091324G>T	1	40091324	G	T	0	1
NC_000001.11:g.40091404G>C	1	40091404	G	C	0.000886326	0
NC_000001.11:g.40092041G>A	1	40092041	G	A	0.000245925	0
NC_000001.11:g.40092391G>A	1	40092391	G	A	0.000439263	0
NC_000001.11:g.40097109A>G	1	40097109	A	G	0.000233442	0
NC_000001.11:g.40097248G>A	1	40097248	G	A	0.000372003	0
NC_000001.11:g.40097311C>G	1	40097311	C	G	0.00577293	0
NC_000001.11:g.40097396G>A	1	40097396	G	A	0.00317244	0
NC_000001.11:g.40258087C>G	1	40258087	C	G	8.50187e-05	1
NC_000001.11:g.40258091A>G	1	40258091	A	G	0.000372203	0
NC_000001.11:g.40258100A>C	1	40258100	A	C	0.00809717	0
NC_000001.11:g.40258217C>G	1	40258217	C	G	0.00038869	0
NC_000001.11:g.40258226G>A	1	40258226	G	A	0.0112809	0
NC_000001.11:g.40258259G>A	1	40258259	G	A	0.000885368	0
NC_000001.11:g.40281329T>C	1	40281329	T	C	0.000160814	1
NC_000001.11:g.40292707T>C	1	40292707	T	C	8.49589e-05	1
NC_000001.11:g.40292881G>T	1	40292881	G	T	0	1
NC_000001.11:g.40292917G>A	1	40292917	G	A	0.000160964	1
NC_000001.11:g.40292965T>C	1	40292965	T	C	0.000946759	0
NC_000001.11:g.40293205C>T	1	40293205	C	T	0.000160801	1
NC_000001.11:g.40293332T>G	1	40293332	T	G	8.50177e-05	1
NC_000001.11:g.40293365A>G	1	40293365	A	G	8.50952e-05	1
NC_000001.11:g.40293371C>T	1	40293371	C	T	0.00142674	0
NC_000001.11:g.40293379T>C	1	40293379	T	C	0	1
NC_000001.11:g.40293469T>C	1	40293469	T	C	0	1
NC_000001.11:g.40293578G>A	1	40293578	G	A	0.00237587	0
NC_000001.11:g.40293711G>A	1	40293711	G	A	0	1
NC_000001.11:g.40293809T>C	1	40293809	T	C	8.49558e-05	1
NC_000001.11:g.40293982T>C	1	40293982	T	C	0.000160836	1
NC_000001.11:g.40294131A>C	1	40294131	A	C	0	1
NC_000001.11:g.40294161A>G	1	40294161	A	G	0	1
NC_000001.11:g.40294172G>A	1	40294172	G	A	0.000303617	0
NC_000001.11:g.40300499C>T	1	40300499	C	T	0.000233237	1
NC_000001.11:g.40300739G>A	1	40300739	G	A	0.00312203	0
NC_000001.11:g.40300777C>T	1	40300777	C	T	8.49754e-05	1
NC_000001.11:g.40300796G>A	1	40300796	G	A	0.000233232	1
NC_000001.11:g.40300812C>T	1	40300812	C	T	0.00414751	0
NC_000001.11:g.40300813G>A	1	40300813	G	A	0.000524443	0
NC_000001.11:g.40300860C>T	1	40300860	C	T	0	1
NC_000001.11:g.40300952G>A	1	40300952	G	A	0.00097046	0
NC_000001.11:g.40301115T>C	1	40301115	T	C	0.00419697	0
NC_000001.11:g.40301144C>T	1	40301144	C	T	0.000303409	0
NC_000001.11:g.40301807C>G	1	40301807	C	G	0.000303384	0
NC_000001.11:g.40309928G>A	1	40309928	G	A	8.50074e-05	1
NC_000001.11:g.40311557G>T	1	40311557	G	T	0.000304007	0
NC_000001.11:g.40312047G>A	1	40312047	G	A	0.000160928	1
NC_000001.11:g.40317224G>T	1	40317224	G	T	0.000635134	0
NC_000001.11:g.40818689T>A	1	40818689	T	A	0.00404925	0
NC_000001.11:g.40820162T>A	1	40820162	T	A	8.50218e-05	1
NC_000001.11:g.40838521T>G	1	40838521	T	G	8.49558e-05	1
NC_000001.11:g.40838530T>C	1	40838530	T	C	0.00301623	0
NC_000001.11:g.40988588T>G	1	40988588	T	G	0.000233212	1
NC_000001.11:g.41002155T>G	1	41002155	T	G	0.000160841	1
NC_000001.11:g.41008790A>G	1	41008790	A	G	0	1
NC_000001.11:g.41009595C>T	1	41009595	C	T	0.000635209	0
NC_000001.11:g.41010158C>T	1	41010158	C	T	0.000233249	1
NC_000001.11:g.42733121A>C	1	42733121	A	C	0.00162065	0
NC_000001.11:g.42733161A>G	1	42733161	A	G	0.00590344	0
NC_000001.11:g.42733167C>T	1	42733167	C	T	0.00119771	0
NC_000001.11:g.42733177C>T	1	42733177	C	T	0.000778814	0
NC_000001.11:g.42733178G>A	1	42733178	G	A	0.00225652	0
NC_000001.11:g.42733257T>C	1	42733257	T	C	0.000161033	1
NC_000001.11:g.42733264G>A	1	42733264	G	A	8.59661e-05	1
NC_000001.11:g.42733314T>G	1	42733314	T	G	0.000161271	1
NC_000001.11:g.42733388T>C	1	42733388	T	C	8.49991e-05	1
NC_000001.11:g.42733465A>G	1	42733465	A	G	0	1
NC_000001.11:g.42733603C>A	1	42733603	C	A	8.49837e-05	1
NC_000001.11:g.42733658T>C	1	42733658	T	C	0.00880014	0
NC_000001.11:g.42733729G>A	1	42733729	G	A	0.01433	0
NC_000001.11:g.42733733C>T	1	42733733	C	T	0.000885484	0
NC_000001.11:g.42733750A>G	1	42733750	A	G	0	1
NC_000001.11:g.42733774C>A	1	42733774	C	A	0.000169961	1
NC_000001.11:g.42733774C>T	1	42733774	C	T	0.000169961	1
NC_000001.11:g.42733914G>A	1	42733914	G	A	0	1
NC_000001.11:g.42734013C>T	1	42734013	C	T	0.00199231	0
NC_000001.11:g.42734014G>A	1	42734014	G	A	0.00100785	0
NC_000001.11:g.42734078G>A	1	42734078	G	A	0.000160899	1
NC_000001.11:g.42734219G>C	1	42734219	G	C	0.000570901	0
NC_000001.11:g.42734286G>A	1	42734286	G	A	0.00094722	0
NC_000001.11:g.42734351C>G	1	42734351	C	G	0.0301895	0
NC_000001.11:g.42734444C>T	1	42734444	C	T	0	1
NC_000001.11:g.42734447G>A	1	42734447	G	A	0.00204738	0
NC_000001.11:g.42734462G>A	1	42734462	G	A	0.000698911	0
NC_000001.11:g.42734488C>A	1	42734488	C	A	0	1
NC_000001.11:g.42734539G>A	1	42734539	G	A	0.00434998	0
NC_000001.11:g.42734550C>T	1	42734550	C	T	0.000161118	1
NC_000001.11:g.42734563C>T	1	42734563	C	T	0.00182246	0
NC_000001.11:g.42734595G>A	1	42734595	G	A	0.00115339	0
NC_000001.11:g.42734801G>T	1	42734801	G	T	0.000590487	0
NC_000001.11:g.42734829G>A	1	42734829	G	A	0.00112848	0
NC_000001.11:g.42734909G>T	1	42734909	G	T	0.00232119	0
NC_000001.11:g.42734967G>A	1	42734967	G	A	0.000160815	1
NC_000001.11:g.42735041C>T	1	42735041	C	T	0.00136439	0
NC_000001.11:g.42735067C>T	1	42735067	C	T	0	1
NC_000001.11:g.42740208G>A	1	42740208	G	A	8.49744e-05	1
NC_000001.11:g.42740209C>T	1	42740209	C	T	0.00291178	0
NC_000001.11:g.42740213G>A	1	42740213	G	A	0.000524247	0
NC_000001.11:g.42746435G>A	1	42746435	G	A	0.0173387	0
NC_000001.11:g.42746581G>A	1	42746581	G	A	0.000505667	0
NC_000001.11:g.42747718C>G	1	42747718	C	G	0	1
NC_000001.11:g.42748195C>A	1	42748195	C	A	0.00199053	0
NC_000001.11:g.42748322G>T	1	42748322	G	T	0	1
NC_000001.11:g.42752534T>C	1	42752534	T	C	0	1
NC_000001.11:g.42754994T>C	1	42754994	T	C	0	1
NC_000001.11:g.42755534G>A	1	42755534	G	A	0	1
NC_000001.11:g.42755542G>C	1	42755542	G	C	0	1
NC_000001.11:g.42755543C>G	1	42755543	C	G	0.000169965	1
NC_000001.11:g.42755643G>A	1	42755643	G	A	0	1
NC_000001.11:g.42758988A>G	1	42758988	A	G	0.000439079	0
NC_000001.11:g.42759196C>T	1	42759196	C	T	0.000931809	0
NC_000001.11:g.42759401G>A	1	42759401	G	A	0.00176628	0
NC_000001.11:g.42762319T>C	1	42762319	T	C	0.000233465	0
NC_000001.11:g.42767000G>C	1	42767000	G	C	8.49466e-05	1
NC_000001.11:g.42767066T>C	1	42767066	T	C	0	1
NC_000001.11:g.42767077C>T	1	42767077	C	T	8.4958e-05	1
NC_000001.11:g.42925430A>G	1	42925430	A	G	0	1
NC_000001.11:g.42925477G>A	1	42925477	G	A	0	1
NC_000001.11:g.42925704T>C	1	42925704	T	C	0.00338868	0
NC_000001.11:g.42925704T>G	1	42925704	T	G	0.00338868	0
NC_000001.11:g.42925720A>T	1	42925720	A	T	0.000160914	1
NC_000001.11:g.42925760T>C	1	42925760	T	C	0.000372141	0
NC_000001.11:g.42925795C>T	1	42925795	C	T	0.0006353	0
NC_000001.11:g.42925836G>A	1	42925836	G	A	8.50105e-05	1
NC_000001.11:g.42925892G>T	1	42925892	G	T	0.000698529	0
NC_000001.11:g.42925894C>G	1	42925894	C	G	0	1
NC_000001.11:g.42925960A>T	1	42925960	A	T	0	1
NC_000001.11:g.42925962A>C	1	42925962	A	C	0	1
NC_000001.11:g.42926025T>C	1	42926025	T	C	0.00112814	0
NC_000001.11:g.42926257T>C	1	42926257	T	C	0.000885336	0
NC_000001.11:g.42926266T>C	1	42926266	T	C	0.000160809	1
NC_000001.11:g.42926291A>T	1	42926291	A	T	0.00124664	0
NC_000001.11:g.42926390C>A	1	42926390	C	A	0.000947074	0
NC_000001.11:g.42926432C>G	1	42926432	C	G	0.000698586	0
NC_000001.11:g.42926444C>T	1	42926444	C	T	0.000233269	1
NC_000001.11:g.42926454T>A	1	42926454	T	A	0.000303875	0
NC_000001.11:g.42926481A>G	1	42926481	A	G	0.00118797	0
NC_000001.11:g.42926527C>A	1	42926527	C	A	0.000160873	1
NC_000001.11:g.42926628C>T	1	42926628	C	T	0.000590558	0
NC_000001.11:g.42926673T>G	1	42926673	T	G	0.000505328	0
NC_000001.11:g.42926719A>C	1	42926719	A	C	0.000303365	0
NC_000001.11:g.42926825G>A	1	42926825	G	A	0	1
NC_000001.11:g.42926934C>T	1	42926934	C	T	8.49733e-05	1
NC_000001.11:g.42926949C>T	1	42926949	C	T	0.00016999	1
NC_000001.11:g.42929783G>T	1	42929783	G	T	0	1
NC_000001.11:g.42929868C>T	1	42929868	C	T	8.50249e-05	1
NC_000001.11:g.42930619A>C	1	42930619	A	C	0	1
NC_000001.11:g.42931213G>T	1	42931213	G	T	8.49837e-05	1
NC_000001.11:g.42943219T>C	1	42943219	T	C	0	1
NC_000001.11:g.42943223C>T	1	42943223	C	T	0	1
NC_000001.11:g.42943325C>T	1	42943325	C	T	8.4996e-05	1
NC_000001.11:g.42953195C>A	1	42953195	C	A	0	1
NC_000001.11:g.42958780C>A	1	42958780	C	A	0.000505352	0
NC_000001.11:g.42958843C>G	1	42958843	C	G	0.000371954	0
NC_000001.11:g.42958845C>T	1	42958845	C	T	0.000371976	0
NC_000001.11:g.42958853C>G	1	42958853	C	G	0	1
NC_000001.11:g.42958876A>C	1	42958876	A	C	0.000233831	0
NC_000001.11:g.42958923C>T	1	42958923	C	T	0.000160846	1
NC_000001.11:g.42959019T>G	1	42959019	T	G	0.00550376	0
NC_000001.11:g.42959035C>T	1	42959035	C	T	0.000640989	0
NC_000001.11:g.42959039C>A	1	42959039	C	A	0.00742948	0
NC_000001.11:g.42959039C>G	1	42959039	C	G	0.00742948	0
NC_000001.11:g.42959134C>A	1	42959134	C	A	0.000570431	0
NC_000001.11:g.42959161C>G	1	42959161	C	G	0.000634596	0
NC_000001.11:g.43337836A>C	1	43337836	A	C	0.000160844	1
NC_000001.11:g.43348841A>C	1	43348841	A	C	0	1
NC_000001.11:g.43352858C>T	1	43352858	C	T	0.00100783	0
NC_000001.11:g.43352942G>A	1	43352942	G	A	0.000439525	0
NC_000001.11:g.43352955G>A	1	43352955	G	A	8.50642e-05	1
NC_000001.11:g.43352976C>A	1	43352976	C	A	0.000439195	0
NC_000001.11:g.43353027C>T	1	43353027	C	T	0.000233249	1
NC_000001.11:g.43353098A>C	1	43353098	A	C	0	1
NC_000001.11:g.43353350C>T	1	43353350	C	T	0.000506272	0
NC_000001.11:g.43353384G>A	1	43353384	G	A	0.000448231	0
NC_000001.11:g.43353429C>T	1	43353429	C	T	0.00392441	0
NC_000001.11:g.43353497T>C	1	43353497	T	C	0	1
NC_000001.11:g.43353643G>A	1	43353643	G	A	0.00415989	0
NC_000001.11:g.43353654C>T	1	43353654	C	T	0.000636598	0
NC_000001.11:g.43353673G>A	1	43353673	G	A	0.000572316	0
NC_000001.11:g.43353686C>T	1	43353686	C	T	0.0116931	0
NC_000001.11:g.43353696C>G	1	43353696	C	G	0	1
NC_000001.11:g.43353742C>T	1	43353742	C	T	0.000824503	0
NC_000001.11:g.43353743G>A	1	43353743	G	A	0.000825053	0
NC_000001.11:g.43353793T>C	1	43353793	T	C	8.4994e-05	1
NC_000001.11:g.43353884G>A	1	43353884	G	A	0.00338211	0
NC_000001.11:g.43353988A>G	1	43353988	A	G	0	1
NC_000001.11:g.43354123T>C	1	43354123	T	C	0.00142235	0
NC_000001.11:g.43354278G>C	1	43354278	G	C	0.0236324	0
NC_000001.11:g.43389965T>C	1	43389965	T	C	0.00118868	0
NC_000001.11:g.43415217T>C	1	43415217	T	C	0.000233707	0
NC_000001.11:g.43415217T>G	1	43415217	T	G	0.000233707	0
NC_000001.11:g.43416106G>A	1	43416106	G	A	0	1
NC_000001.11:g.43419731C>T	1	43419731	C	T	0	1
NC_000001.11:g.43420327A>G	1	43420327	A	G	8.49538e-05	1
NC_000001.11:g.43420988G>T	1	43420988	G	T	0	1
NC_000001.11:g.43422763C>A	1	43422763	C	A	0	1
NC_000001.11:g.43423096C>T	1	43423096	C	T	0.00459439	0
NC_000001.11:g.43423325A>G	1	43423325	A	G	0.000320004	0
NC_000001.11:g.43424213C>G	1	43424213	C	G	0.000506199	0
NC_000001.11:g.43424436T>C	1	43424436	T	C	0.000160955	1
NC_000001.11:g.43425471T>C	1	43425471	T	C	0	1
NC_000001.11:g.43425964C>T	1	43425964	C	T	8.50445e-05	1
NC_000001.11:g.43426710T>C	1	43426710	T	C	0	1
NC_000001.11:g.43427053C>G	1	43427053	C	G	0	1
NC_000001.11:g.43427451G>C	1	43427451	G	C	0.00301577	0
NC_000001.11:g.43428134G>A	1	43428134	G	A	0.000160857	1
NC_000001.11:g.43428490A>G	1	43428490	A	G	0.000439311	0
NC_000001.11:g.43430008C>T	1	43430008	C	T	0.000233293	1
NC_000001.11:g.43431527A>C	1	43431527	A	C	0	1
NC_000001.11:g.43435334G>A	1	43435334	G	A	0	1
NC_000001.11:g.43437511A>T	1	43437511	A	T	0	1
NC_000001.11:g.43437514T>G	1	43437514	T	G	0	1
NC_000001.11:g.43437589T>G	1	43437589	T	G	0	1
NC_000001.11:g.43437906A>G	1	43437906	A	G	0	1
NC_000001.11:g.43437910C>G	1	43437910	C	G	8.50187e-05	1
NC_000001.11:g.43438926C>T	1	43438926	C	T	0.000885515	0
NC_000001.11:g.43439355C>T	1	43439355	C	T	0	1
NC_000001.11:g.43439446C>T	1	43439446	C	T	8.49671e-05	1
NC_000001.11:g.43439447G>A	1	43439447	G	A	0.000160823	1
NC_000001.11:g.43439600C>G	1	43439600	C	G	0	1
NC_000001.11:g.43439774G>T	1	43439774	G	T	0	1
NC_000001.11:g.43441996A>G	1	43441996	A	G	0.000439436	0
NC_000001.11:g.43442258C>A	1	43442258	C	A	0.000254945	0
NC_000001.11:g.43442373A>G	1	43442373	A	G	0	1
NC_000001.11:g.43442621G>A	1	43442621	G	A	0.000372011	0
NC_000001.11:g.43442623C>A	1	43442623	C	A	0	1
NC_000001.11:g.43443346C>A	1	43443346	C	A	0.000245841	0
NC_000001.11:g.43446420T>C	1	43446420	T	C	0	1
NC_000001.11:g.43446952C>T	1	43446952	C	T	0	1
NC_000001.11:g.43447173G>A	1	43447173	G	A	0.00136388	0
NC_000001.11:g.43447535T>G	1	43447535	T	G	0	1
NC_000001.11:g.43448488A>G	1	43448488	A	G	0	1
NC_000001.11:g.43450176G>C	1	43450176	G	C	8.49971e-05	1
NC_000001.11:g.43450324G>A	1	43450324	G	A	0.000571379	0
NC_000001.11:g.43717324T>C	1	43717324	T	C	0	1
NC_000001.11:g.43894480A>G	1	43894480	A	G	8.50105e-05	1
NC_000001.11:g.43894483T>G	1	43894483	T	G	0.00148103	0
NC_000001.11:g.43899268G>A	1	43899268	G	A	0	1
NC_000001.11:g.43920772C>T	1	43920772	C	T	0.000169973	1
NC_000001.11:g.43920931T>G	1	43920931	T	G	0	1
NC_000001.11:g.43930125C>A	1	43930125	C	A	0	1
NC_000001.11:g.44827393G>A	1	44827393	G	A	0.000160969	1
NC_000001.11:g.44828634G>T	1	44828634	G	T	0.000233218	1
NC_000001.11:g.44829152C>T	1	44829152	C	T	0.000823553	0
NC_000001.11:g.44829153G>A	1	44829153	G	A	0.000160785	1
NC_000001.11:g.44829609C>T	1	44829609	C	T	0	1
NC_000001.11:g.44830844C>G	1	44830844	C	G	0.000170085	1
NC_000001.11:g.44831049G>T	1	44831049	G	T	8.49785e-05	1
NC_000001.11:g.44850669C>T	1	44850669	C	T	8.50291e-05	1
NC_000001.11:g.44850685G>A	1	44850685	G	A	0.00112896	0
NC_000001.11:g.44850750G>C	1	44850750	G	C	0.000590778	0
NC_000001.11:g.44850896G>A	1	44850896	G	A	0.000570922	0
NC_000001.11:g.44879811C>T	1	44879811	C	T	0	1
NC_000001.11:g.44880014G>C	1	44880014	G	C	0.000731464	0
NC_000001.11:g.44986509G>C	1	44986509	G	C	0.0177688	0
NC_000001.11:g.44986539C>T	1	44986539	C	T	0	1
NC_000001.11:g.44986638T>G	1	44986638	T	G	0	1
NC_000001.11:g.44986655G>A	1	44986655	G	A	0.000303362	0
NC_000001.11:g.44986655G>C	1	44986655	G	C	0.000303362	0
NC_000001.11:g.45012199G>A	1	45012199	G	A	0.000233251	1
NC_000001.11:g.45012214C>A	1	45012214	C	A	0.00972909	0
NC_000001.11:g.45012215T>C	1	45012215	T	C	0.00204031	0
NC_000001.11:g.45012265C>T	1	45012265	C	T	0	1
NC_000001.11:g.45012895C>T	1	45012895	C	T	0.000605462	0
NC_000001.11:g.45013806G>C	1	45013806	G	C	0.00580607	0
NC_000001.11:g.45014588G>A	1	45014588	G	A	0.00372264	0
NC_000001.11:g.45015543C>T	1	45015543	C	T	0.00133209	0
NC_000001.11:g.45015568G>A	1	45015568	G	A	0.0383118	0
NC_000001.11:g.45015578A>G	1	45015578	A	G	0.00301613	0
NC_000001.11:g.45329287A>G	1	45329287	A	G	0	1
NC_000001.11:g.45329299A>T	1	45329299	A	T	0	1
NC_000001.11:g.45329302G>C	1	45329302	G	C	0.000160815	1
NC_000001.11:g.45329303G>T	1	45329303	G	T	8.49611e-05	1
NC_000001.11:g.45329307C>G	1	45329307	C	G	8.49702e-05	1
NC_000001.11:g.45329440G>A	1	45329440	G	A	0	1
NC_000001.11:g.45329441T>C	1	45329441	T	C	0	1
NC_000001.11:g.45329442G>T	1	45329442	G	T	0	1
NC_000001.11:g.45329448A>C	1	45329448	A	C	0	1
NC_000001.11:g.45330506G>C	1	45330506	G	C	0	1
NC_000001.11:g.45330509G>A	1	45330509	G	A	0	1
NC_000001.11:g.45330511C>T	1	45330511	C	T	0	1
NC_000001.11:g.45330512T>C	1	45330512	T	C	0	1
NC_000001.11:g.45330513T>A	1	45330513	T	A	0	1
NC_000001.11:g.45330513T>C	1	45330513	T	C	0	1
NC_000001.11:g.45330560A>G	1	45330560	A	G	0	1
NC_000001.11:g.45330561G>C	1	45330561	G	C	0	1
NC_000001.11:g.45330567A>T	1	45330567	A	T	0	1
NC_000001.11:g.45331176T>C	1	45331176	T	C	0	1
NC_000001.11:g.45331178G>A	1	45331178	G	A	0	1
NC_000001.11:g.45331179T>C	1	45331179	T	C	0	1
NC_000001.11:g.45331414A>G	1	45331414	A	G	0	1
NC_000001.11:g.45331416T>C	1	45331416	T	C	0	1
NC_000001.11:g.45331417T>G	1	45331417	T	G	0	1
NC_000001.11:g.45331559G>A	1	45331559	G	A	0	1
NC_000001.11:g.45331561G>A	1	45331561	G	A	0	1
NC_000001.11:g.45331561G>T	1	45331561	G	T	0	1
NC_000001.11:g.45331856A>T	1	45331856	A	T	0	1
NC_000001.11:g.45332015G>T	1	45332015	G	T	0	1
NC_000001.11:g.45332018C>A	1	45332018	C	A	0	1
NC_000001.11:g.45332018C>T	1	45332018	C	T	0	1
NC_000001.11:g.45332020C>A	1	45332020	C	A	8.49724e-05	1
NC_000001.11:g.45332089G>A	1	45332089	G	A	0	1
NC_000001.11:g.45332089G>C	1	45332089	G	C	0	1
NC_000001.11:g.45332096A>T	1	45332096	A	T	0	1
NC_000001.11:g.45332160G>T	1	45332160	G	T	0	1
NC_000001.11:g.45332317G>A	1	45332317	G	A	0	1
NC_000001.11:g.45332491G>A	1	45332491	G	A	0	1
NC_000001.11:g.45332571C>G	1	45332571	C	G	0	1
NC_000001.11:g.45332571C>T	1	45332571	C	T	0	1
NC_000001.11:g.45332692T>G	1	45332692	T	G	8.4998e-05	1
NC_000001.11:g.45332707C>G	1	45332707	C	G	0	1
NC_000001.11:g.45332745C>T	1	45332745	C	T	8.49889e-05	1
NC_000001.11:g.45332757C>A	1	45332757	C	A	8.49744e-05	1
NC_000001.11:g.45332757C>T	1	45332757	C	T	8.49744e-05	1
NC_000001.11:g.45332759T>G	1	45332759	T	G	0	1
NC_000001.11:g.45332842T>A	1	45332842	T	A	0	1
NC_000001.11:g.45332846A>C	1	45332846	A	C	8.49951e-05	1
NC_000001.11:g.45332962A>G	1	45332962	A	G	0	1
NC_000001.11:g.45332963T>C	1	45332963	T	C	0	1
NC_000001.11:g.45332966C>T	1	45332966	C	T	0	1
NC_000001.11:g.45333092G>A	1	45333092	G	A	0	1
NC_000001.11:g.45333094C>A	1	45333094	C	A	0.000233271	1
NC_000001.11:g.45333173G>C	1	45333173	G	C	0	1
NC_000001.11:g.45333175G>C	1	45333175	G	C	0	1
NC_000001.11:g.45333177G>C	1	45333177	G	C	8.49785e-05	1
NC_000001.11:g.45333181G>C	1	45333181	G	C	0.000160811	1
NC_000001.11:g.45333276T>C	1	45333276	T	C	0	1
NC_000001.11:g.45333279A>G	1	45333279	A	G	0	1
NC_000001.11:g.45333282G>A	1	45333282	G	A	0	1
NC_000001.11:g.45333327G>A	1	45333327	G	A	8.49455e-05	1
NC_000001.11:g.45333330A>T	1	45333330	A	T	0	1
NC_000001.11:g.45333338C>T	1	45333338	C	T	0	1
NC_000001.11:g.45333403G>A	1	45333403	G	A	0	1
NC_000001.11:g.45333409C>T	1	45333409	C	T	0	1
NC_000001.11:g.45333614G>A	1	45333614	G	A	0	1
NC_000001.11:g.45333615G>C	1	45333615	G	C	0.00264477	0
NC_000001.11:g.45333617T>A	1	45333617	T	A	0	1
NC_000001.11:g.45334385C>G	1	45334385	C	G	0.000160846	1
NC_000001.11:g.45334386C>T	1	45334386	C	T	0	1
NC_000001.11:g.45334388T>C	1	45334388	T	C	0	1
NC_000001.11:g.45334514G>A	1	45334514	G	A	8.50053e-05	1
NC_000001.11:g.45334516A>C	1	45334516	A	C	8.49867e-05	1
NC_000001.11:g.45340213G>C	1	45340213	G	C	0	1
NC_000001.11:g.45340214C>T	1	45340214	C	T	8.49497e-05	1
NC_000001.11:g.45340215G>A	1	45340215	G	A	0	1
NC_000001.11:g.45340215G>C	1	45340215	G	C	0	1
NC_000001.11:g.45340216T>A	1	45340216	T	A	8.49898e-05	1
NC_000001.11:g.45340216T>C	1	45340216	T	C	8.49898e-05	1
NC_000001.11:g.45340354G>T	1	45340354	G	T	0.000873922	0
NC_000001.11:g.45340419G>A	1	45340419	G	A	0.000823572	0
NC_000001.11:g.45340431A>G	1	45340431	A	G	0.0092392	0
NC_000001.11:g.45500185T>C	1	45500185	T	C	0.00030373	0
NC_000001.11:g.45500210A>T	1	45500210	A	T	0.000233299	1
NC_000001.11:g.45500227G>T	1	45500227	G	T	0.00193541	0
NC_000001.11:g.45500239A>G	1	45500239	A	G	0.00333031	0
NC_000001.11:g.45500308G>A	1	45500308	G	A	8.49816e-05	1
NC_000001.11:g.45509215A>G	1	45509215	A	G	0.000161197	1
NC_000001.11:g.45509220C>G	1	45509220	C	G	0.000675899	0
NC_000001.11:g.45509226T>C	1	45509226	T	C	0.00023344	0
NC_000001.11:g.45509297A>G	1	45509297	A	G	0.0262694	0
NC_000001.11:g.45509299G>T	1	45509299	G	T	0.0013341	0
NC_000001.11:g.45509325A>G	1	45509325	A	G	0.000635574	0
NC_000001.11:g.45509384G>A	1	45509384	G	A	0.00542495	0
NC_000001.11:g.45509400A>T	1	45509400	A	T	0.000807413	0
NC_000001.11:g.45509415A>T	1	45509415	A	T	0.0292401	0
NC_000001.11:g.45509416G>T	1	45509416	G	T	1.444	0
NC_000001.11:g.45509560C>G	1	45509560	C	G	0.000234178	0
NC_000001.11:g.45509617T>C	1	45509617	T	C	0.0013686	0
NC_000001.11:g.45509653C>G	1	45509653	C	G	0	1
NC_000001.11:g.45509665G>C	1	45509665	G	C	0.00479777	0
NC_000001.11:g.45509682G>A	1	45509682	G	A	0.010365	0
NC_000001.11:g.45509839T>G	1	45509839	T	G	0.0103592	0
NC_000001.11:g.45509892A>G	1	45509892	A	G	0.000233933	0
NC_000001.11:g.45509922G>A	1	45509922	G	A	8.52183e-05	1
NC_000001.11:g.45509945C>T	1	45509945	C	T	0.000234026	0
NC_000001.11:g.45509955T>C	1	45509955	T	C	0.000234128	0
NC_000001.11:g.45510014T>C	1	45510014	T	C	0.000896355	0
NC_000001.11:g.45510033C>T	1	45510033	C	T	0.000916026	0
NC_000001.11:g.45510055T>A	1	45510055	T	A	0.000418544	0
NC_000001.11:g.45510177C>T	1	45510177	C	T	0.0021052	0
NC_000001.11:g.45510215A>G	1	45510215	A	G	8.50342e-05	1
NC_000001.11:g.45510316G>C	1	45510316	G	C	0.00100817	0
NC_000001.11:g.45510427G>A	1	45510427	G	A	0.00127349	0
NC_000001.11:g.45510454G>T	1	45510454	G	T	0.000233516	0
NC_000001.11:g.45510456G>A	1	45510456	G	A	0.00153846	0
NC_000001.11:g.45510520C>A	1	45510520	C	A	0.00374178	0
NC_000001.11:g.45510576A>G	1	45510576	A	G	0.000530086	0
NC_000001.11:g.45510688G>C	1	45510688	G	C	0	1
NC_000001.11:g.45510757T>C	1	45510757	T	C	0.000388475	0
NC_000001.11:g.45510816G>A	1	45510816	G	A	0.000233313	1
NC_000001.11:g.45510837T>C	1	45510837	T	C	0.000233246	1
NC_000001.11:g.45510916T>A	1	45510916	T	A	0.000303376	0
NC_000001.11:g.45510929A>G	1	45510929	A	G	0.000303449	0
NC_000001.11:g.45510958C>T	1	45510958	C	T	0.00437933	0
NC_000001.11:g.46189063C>T	1	46189063	C	T	0	1
NC_000001.11:g.46189236C>T	1	46189236	C	T	0.00598856	0
NC_000001.11:g.46189576G>A	1	46189576	G	A	8.50167e-05	1
NC_000001.11:g.46189993C>T	1	46189993	C	T	0	1
NC_000001.11:g.46190520G>A	1	46190520	G	A	0	1
NC_000001.11:g.46192302A>C	1	46192302	A	C	0.000245892	0
NC_000001.11:g.46192442G>A	1	46192442	G	A	0.00100808	0
NC_000001.11:g.46192966G>A	1	46192966	G	A	0	1
NC_000001.11:g.46193171C>T	1	46193171	C	T	0	1
NC_000001.11:g.46193221A>G	1	46193221	A	G	0.000570812	0
NC_000001.11:g.46193222G>A	1	46193222	G	A	0	1
NC_000001.11:g.46193224G>C	1	46193224	G	C	0.00106817	0
NC_000001.11:g.46193225G>T	1	46193225	G	T	0	1
NC_000001.11:g.46193296A>G	1	46193296	A	G	8.50022e-05	1
NC_000001.11:g.46193929T>G	1	46193929	T	G	8.49724e-05	1
NC_000001.11:g.46194549C>G	1	46194549	C	G	0.000160844	1
NC_000001.11:g.46194836G>A	1	46194836	G	A	0.00030355	0
NC_000001.11:g.46195927G>A	1	46195927	G	A	0	1
NC_000001.11:g.46196007C>A	1	46196007	C	A	0	1
NC_000001.11:g.46196080A>C	1	46196080	A	C	0	1
NC_000001.11:g.46196086T>C	1	46196086	T	C	0	1
NC_000001.11:g.46196725A>G	1	46196725	A	G	0	1
NC_000001.11:g.46196728G>A	1	46196728	G	A	0.000439163	0
NC_000001.11:g.46197090G>T	1	46197090	G	T	0.000160833	1
NC_000001.11:g.46197696C>G	1	46197696	C	G	8.50125e-05	1
NC_000001.11:g.46197699T>C	1	46197699	T	C	0.00165361	0
NC_000001.11:g.46198349C>T	1	46198349	C	T	0.000170248	1
NC_000001.11:g.46198426T>C	1	46198426	T	C	0.000962959	0
NC_000001.11:g.46198429G>A	1	46198429	G	A	0	1
NC_000001.11:g.47250144T>C	1	47250144	T	C	0.00937369	0
NC_000001.11:g.47250158A>G	1	47250158	A	G	0.000946602	0
NC_000001.11:g.47250251G>A	1	47250251	G	A	0.000372168	0
NC_000001.11:g.47250253T>C	1	47250253	T	C	0.000761401	0
NC_000001.11:g.47250537T>C	1	47250537	T	C	0.0010078	0
NC_000001.11:g.47250591G>A	1	47250591	G	A	0.0270405	0
NC_000001.11:g.47250884T>C	1	47250884	T	C	0	1
NC_000001.11:g.47250933G>A	1	47250933	G	A	0.0028045	0
NC_000001.11:g.47251134G>A	1	47251134	G	A	8.49991e-05	1
NC_000001.11:g.47289588G>C	1	47289588	G	C	0	1
NC_000001.11:g.47289591C>A	1	47289591	C	A	0.00207283	0
NC_000001.11:g.47302220T>A	1	47302220	T	A	0.000160817	1
NC_000001.11:g.47314057G>C	1	47314057	G	C	0.000303372	0
NC_000001.11:g.47314080G>A	1	47314080	G	A	8.49507e-05	1
NC_000001.11:g.47314113G>A	1	47314113	G	A	0.00922387	0
NC_000001.11:g.47314113G>C	1	47314113	G	C	0.00922387	0
NC_000001.11:g.52372955C>G	1	52372955	C	G	0	1
NC_000001.11:g.52373087G>A	1	52373087	G	A	0.0104668	0
NC_000001.11:g.52375420A>G	1	52375420	A	G	0	1
NC_000001.11:g.52389325C>G	1	52389325	C	G	8.49991e-05	1
NC_000001.11:g.52402240T>A	1	52402240	T	A	0	1
NC_000001.11:g.52404418G>A	1	52404418	G	A	0	1
NC_000001.11:g.52404439G>C	1	52404439	G	C	8.49733e-05	1
NC_000001.11:g.53196483T>C	1	53196483	T	C	0.000505189	0
NC_000001.11:g.53196659C>A	1	53196659	C	A	0.00159596	0
NC_000001.11:g.53196662C>T	1	53196662	C	T	0.000885463	0
NC_000001.11:g.53196702G>C	1	53196702	G	C	0.0142306	0
NC_000001.11:g.53196715G>T	1	53196715	G	T	0.000160817	1
NC_000001.11:g.53196728A>G	1	53196728	A	G	0.000439479	0
NC_000001.11:g.53196827G>T	1	53196827	G	T	0.000938951	0
NC_000001.11:g.53196843C>A	1	53196843	C	A	0.000479054	0
NC_000001.11:g.53197098G>A	1	53197098	G	A	8.50125e-05	1
NC_000001.11:g.53197100G>A	1	53197100	G	A	0	1
NC_000001.11:g.53202435T>C	1	53202435	T	C	0.000160873	1
NC_000001.11:g.53202439C>G	1	53202439	C	G	0.000233308	1
NC_000001.11:g.53211326C>T	1	53211326	C	T	0.000464348	0
NC_000001.11:g.53211334G>T	1	53211334	G	T	0	1
NC_000001.11:g.53213650C>T	1	53213650	C	T	0.0135134	0
NC_000001.11:g.53213676C>T	1	53213676	C	T	0.00023324	1
NC_000001.11:g.53213737T>C	1	53213737	T	C	8.49785e-05	1
NC_000001.11:g.53213818A>C	1	53213818	A	C	0.00159515	0
NC_000001.11:g.53213956T>C	1	53213956	T	C	0.00286248	0
NC_000001.11:g.53214034T>C	1	53214034	T	C	0.000946725	0
NC_000001.11:g.54849719T>C	1	54849719	T	C	0.000505304	0
NC_000001.11:g.54849730G>A	1	54849730	G	A	8.49744e-05	1
NC_000001.11:g.54849765A>G	1	54849765	A	G	8.49785e-05	1
NC_000001.11:g.54849839T>G	1	54849839	T	G	0.00242996	0
NC_000001.11:g.54849988T>A	1	54849988	T	A	0	1
NC_000001.11:g.54850114G>A	1	54850114	G	A	0.000570506	0
NC_000001.11:g.54850153G>A	1	54850153	G	A	0.010466	0
NC_000001.11:g.54850195C>T	1	54850195	C	T	0.0116251	0
NC_000001.11:g.54850352C>T	1	54850352	C	T	0.000946659	0
NC_000001.11:g.54850357A>G	1	54850357	A	G	0.00016078	1
NC_000001.11:g.54850418T>A	1	54850418	T	A	0.0103758	0
NC_000001.11:g.54850698C>T	1	54850698	C	T	0	1
NC_000001.11:g.54850744C>T	1	54850744	C	T	0.0328014	0
NC_000001.11:g.54850809G>A	1	54850809	G	A	0.0198407	0
NC_000001.11:g.54850844A>G	1	54850844	A	G	0.00153819	0
NC_000001.11:g.54850966C>T	1	54850966	C	T	0.000303558	0
NC_000001.11:g.54850969A>G	1	54850969	A	G	0.000885852	0
NC_000001.11:g.54851096C>G	1	54851096	C	G	0.00118144	0
NC_000001.11:g.54851112T>C	1	54851112	T	C	0	1
NC_000001.11:g.54851160G>C	1	54851160	G	C	0.000570758	0
NC_000001.11:g.54851249C>T	1	54851249	C	T	0.000372101	0
NC_000001.11:g.54851319C>T	1	54851319	C	T	0.0127221	0
NC_000001.11:g.54851557G>C	1	54851557	G	C	0.000371878	0
NC_000001.11:g.54851633C>T	1	54851633	C	T	0.000845317	0
NC_000001.11:g.54851636A>G	1	54851636	A	G	0	1
NC_000001.11:g.54851656G>A	1	54851656	G	A	0.00527695	0
NC_000001.11:g.54851725A>G	1	54851725	A	G	0	1
NC_000001.11:g.54851799T>A	1	54851799	T	A	0.000233251	1
NC_000001.11:g.54851807C>T	1	54851807	C	T	0	1
NC_000001.11:g.54851917A>C	1	54851917	A	C	0.00508292	0
NC_000001.11:g.54851955C>T	1	54851955	C	T	0.000634884	0
NC_000001.11:g.54852008A>G	1	54852008	A	G	0	1
NC_000001.11:g.54852061T>C	1	54852061	T	C	0.000233327	1
NC_000001.11:g.54852108T>C	1	54852108	T	C	8.49929e-05	1
NC_000001.11:g.54865300C>T	1	54865300	C	T	0	1
NC_000001.11:g.54876057C>A	1	54876057	C	A	0.000160897	1
NC_000001.11:g.54887130C>T	1	54887130	C	T	0.00348487	0
NC_000001.11:g.54887146C>A	1	54887146	C	A	0.00108782	0
NC_000001.11:g.54887146C>G	1	54887146	C	G	0.00108782	0
NC_000001.11:g.54887161T>C	1	54887161	T	C	0.000971778	0
NC_000001.11:g.54887196G>A	1	54887196	G	A	0.00115351	0
NC_000001.11:g.54999012C>T	1	54999012	C	T	8.49702e-05	1
NC_000001.11:g.54999153G>A	1	54999153	G	A	0.000457033	0
NC_000001.11:g.55008634T>C	1	55008634	T	C	0.000570689	0
NC_000001.11:g.55008643G>A	1	55008643	G	A	0.000439294	0
NC_000001.11:g.55008684T>C	1	55008684	T	C	0.000160899	1
NC_000001.11:g.55039485G>T	1	55039485	G	T	0	1
NC_000001.11:g.55039492G>C	1	55039492	G	C	0.000761138	0
NC_000001.11:g.55039507C>A	1	55039507	C	A	0.00226585	0
NC_000001.11:g.55039593G>C	1	55039593	G	C	0.114297	0
NC_000001.11:g.55039601T>G	1	55039601	T	G	0	1
NC_000001.11:g.55039617T>G	1	55039617	T	G	0.00016103	1
NC_000001.11:g.55039638C>A	1	55039638	C	A	0	1
NC_000001.11:g.55039653A>G	1	55039653	A	G	0	1
NC_000001.11:g.55039658T>G	1	55039658	T	G	0	1
NC_000001.11:g.55039765A>G	1	55039765	A	G	0	1
NC_000001.11:g.55039770C>T	1	55039770	C	T	0	1
NC_000001.11:g.55039771C>A	1	55039771	C	A	8.49446e-05	1
NC_000001.11:g.55040050G>C	1	55040050	G	C	8.49301e-05	1
NC_000001.11:g.55043829T>G	1	55043829	T	G	8.49682e-05	1
NC_000001.11:g.55043836G>A	1	55043836	G	A	0.000303452	0
NC_000001.11:g.55044044C>T	1	55044044	C	T	0.000536732	0
NC_000001.11:g.55046429G>A	1	55046429	G	A	0	1
NC_000001.11:g.55046501C>A	1	55046501	C	A	8.49671e-05	1
NC_000001.11:g.55046512G>A	1	55046512	G	A	0	1
NC_000001.11:g.55046519G>T	1	55046519	G	T	0	1
NC_000001.11:g.55052275A>C	1	55052275	A	C	8.50187e-05	1
NC_000001.11:g.55052502G>C	1	55052502	G	C	0	1
NC_000001.11:g.55052518C>T	1	55052518	C	T	0	1
NC_000001.11:g.55052614G>A	1	55052614	G	A	0.166052	0
NC_000001.11:g.55052614G>C	1	55052614	G	C	0.166052	0
NC_000001.11:g.55052817C>T	1	55052817	C	T	0.00242873	0
NC_000001.11:g.55055976G>T	1	55055976	G	T	0.00273	0
NC_000001.11:g.55056233A>G	1	55056233	A	G	1.05787	0
NC_000001.11:g.55056240A>G	1	55056240	A	G	0.155314	0
NC_000001.11:g.55056254G>C	1	55056254	G	C	0	1
NC_000001.11:g.55057319T>A	1	55057319	T	A	0	1
NC_000001.11:g.55057515G>A	1	55057515	G	A	0	1
NC_000001.11:g.55057536T>C	1	55057536	T	C	0	1
NC_000001.11:g.55057983T>C	1	55057983	T	C	0.000635096	0
NC_000001.11:g.55057997C>T	1	55057997	C	T	0.00157632	0
NC_000001.11:g.55059702C>T	1	55059702	C	T	8.49558e-05	1
NC_000001.11:g.55059713T>C	1	55059713	T	C	8.49651e-05	1
NC_000001.11:g.55061557G>A	1	55061557	G	A	0.000439089	0
NC_000001.11:g.55063612G>A	1	55063612	G	A	0.00434412	0
NC_000001.11:g.55063642A>G	1	55063642	A	G	0	1
NC_000001.11:g.55063662C>T	1	55063662	C	T	0.000318204	0
NC_000001.11:g.55063674C>G	1	55063674	C	G	0.000303456	0
NC_000001.11:g.55063706C>T	1	55063706	C	T	0.000823807	0
NC_000001.11:g.55063736G>T	1	55063736	G	T	0	1
NC_000001.11:g.55063763T>C	1	55063763	T	C	0	1
NC_000001.11:g.55063791G>A	1	55063791	G	A	0	1
NC_000001.11:g.55063858C>A	1	55063858	C	A	0	1
NC_000001.11:g.55063860C>T	1	55063860	C	T	0	1
NC_000001.11:g.55063952G>A	1	55063952	G	A	0.00170979	0
NC_000001.11:g.55063988G>A	1	55063988	G	A	0	1
NC_000001.11:g.55063988G>C	1	55063988	G	C	0	1
NC_000001.11:g.55064010C>A	1	55064010	C	A	0	1
NC_000001.11:g.55064048C>A	1	55064048	C	A	0	1
NC_000001.11:g.55064054G>A	1	55064054	G	A	0	1
NC_000001.11:g.55064072C>A	1	55064072	C	A	0	1
NC_000001.11:g.55064093C>A	1	55064093	C	A	0	1
NC_000001.11:g.55064132T>C	1	55064132	T	C	0	1
NC_000001.11:g.55064250G>A	1	55064250	G	A	0	1
NC_000001.11:g.55064343G>A	1	55064343	G	A	0.000634921	0
NC_000001.11:g.55064369C>A	1	55064369	C	A	0	1
NC_000001.11:g.55064387G>A	1	55064387	G	A	0.00409461	0
NC_000001.11:g.55064430G>T	1	55064430	G	T	0	1
NC_000001.11:g.55064471C>T	1	55064471	C	T	0.00478903	0
NC_000001.11:g.55064534C>T	1	55064534	C	T	0.00199043	0
NC_000001.11:g.55064636C>T	1	55064636	C	T	0.0107306	0
NC_000001.11:g.55064669G>A	1	55064669	G	A	0.000505413	0
NC_000001.11:g.55064677C>T	1	55064677	C	T	0	1
NC_000001.11:g.55064738C>A	1	55064738	C	A	8.49878e-05	1
NC_000001.11:g.55064813G>T	1	55064813	G	T	0	1
NC_000001.11:g.56885912G>A	1	56885912	G	A	0.000233318	1
NC_000001.11:g.58575529A>T	1	58575529	A	T	0.000371985	0
NC_000001.11:g.58575540A>G	1	58575540	A	G	8.49693e-05	1
NC_000001.11:g.58575887T>G	1	58575887	T	G	0.000371967	0
NC_000001.11:g.58575904T>G	1	58575904	T	G	0.0100725	0
NC_000001.11:g.58575949G>C	1	58575949	G	C	0	1
NC_000001.11:g.58576091C>T	1	58576091	C	T	0.00670324	0
NC_000001.11:g.58576126T>G	1	58576126	T	G	0.00016085	1
NC_000001.11:g.58576179G>A	1	58576179	G	A	0	1
NC_000001.11:g.58577212G>A	1	58577212	G	A	0.00574993	0
NC_000001.11:g.58577212G>C	1	58577212	G	C	0.00574993	0
NC_000001.11:g.58577260G>C	1	58577260	G	C	0.000570506	0
NC_000001.11:g.58577268C>T	1	58577268	C	T	0	1
NC_000001.11:g.58577316G>C	1	58577316	G	C	0.000675907	0
NC_000001.11:g.58577355C>T	1	58577355	C	T	0.00075082	0
NC_000001.11:g.58577397G>C	1	58577397	G	C	0.000447694	0
NC_000001.11:g.58577425C>G	1	58577425	C	G	0.000170449	1
NC_000001.11:g.61082052G>C	1	61082052	G	C	0.000388751	0
NC_000001.11:g.61359136T>G	1	61359136	T	G	0	1
NC_000001.11:g.62455415T>G	1	62455415	T	G	0	1
NC_000001.11:g.62455466A>T	1	62455466	A	T	0.00057039	0
NC_000001.11:g.62473977A>C	1	62473977	A	C	8.49682e-05	1
NC_000001.11:g.62476049T>C	1	62476049	T	C	0.00124676	0
NC_000001.11:g.62489068A>G	1	62489068	A	G	0.000439121	0
NC_000001.11:g.62492698A>G	1	62492698	A	G	0	1
NC_000001.11:g.62494475G>C	1	62494475	G	C	0	1
NC_000001.11:g.62508065C>G	1	62508065	C	G	8.5059e-05	1
NC_000001.11:g.62513609A>G	1	62513609	A	G	0	1
NC_000001.11:g.62529272G>C	1	62529272	G	C	0.00188342	0
NC_000001.11:g.62539540A>G	1	62539540	A	G	8.4958e-05	1
NC_000001.11:g.62539745T>C	1	62539745	T	C	0	1
NC_000001.11:g.62539898A>C	1	62539898	A	C	0.000233308	1
NC_000001.11:g.62545042A>G	1	62545042	A	G	0	1
NC_000001.11:g.62555993T>C	1	62555993	T	C	0	1
NC_000001.11:g.62578973A>T	1	62578973	A	T	0.000863354	0
NC_000001.11:g.62619999T>C	1	62619999	T	C	0	1
NC_000001.11:g.62634930A>G	1	62634930	A	G	0.000823906	0
NC_000001.11:g.62636531T>C	1	62636531	T	C	0.000160806	1
NC_000001.11:g.62653979C>T	1	62653979	C	T	0	1
NC_000001.11:g.62663135A>C	1	62663135	A	C	0.000372088	0
NC_000001.11:g.62688221A>G	1	62688221	A	G	0.000161899	1
NC_000001.11:g.62688265G>A	1	62688265	G	A	8.55408e-05	1
NC_000001.11:g.63367697T>C	1	63367697	T	C	0	1
NC_000001.11:g.63370837A>G	1	63370837	A	G	0.000635111	0
NC_000001.11:g.63370850C>T	1	63370850	C	T	0.000699753	0
NC_000001.11:g.63370858C>T	1	63370858	C	T	0.000439779	0
NC_000001.11:g.63404548G>C	1	63404548	G	C	0	1
NC_000001.11:g.63407053T>G	1	63407053	T	G	0.000233369	0
NC_000001.11:g.63437067A>T	1	63437067	A	T	0.00226596	0
NC_000001.11:g.63437109G>A	1	63437109	G	A	0.00746598	0
NC_000001.11:g.63437172T>C	1	63437172	T	C	8.49764e-05	1
NC_000001.11:g.63437194A>G	1	63437194	A	G	0.000160835	1
NC_000001.11:g.63437424T>C	1	63437424	T	C	0.00374117	0
NC_000001.11:g.63437456T>C	1	63437456	T	C	0.00016085	1
NC_000001.11:g.63437474C>T	1	63437474	C	T	0.000536956	0
NC_000001.11:g.63437690G>A	1	63437690	G	A	0.00142446	0
NC_000001.11:g.63438024C>A	1	63438024	C	A	0.000824356	0
NC_000001.11:g.63438157G>A	1	63438157	G	A	0.000311077	0
NC_000001.11:g.63438189G>A	1	63438189	G	A	0.00159686	0
NC_000001.11:g.63438258A>C	1	63438258	A	C	8.49569e-05	1
NC_000001.11:g.63438333T>C	1	63438333	T	C	0.000505407	0
NC_000001.11:g.63438405T>C	1	63438405	T	C	0.000303427	0
NC_000001.11:g.63438484A>C	1	63438484	A	C	8.49764e-05	1
NC_000001.11:g.63593450C>G	1	63593450	C	G	0.00434599	0
NC_000001.11:g.63629420C>T	1	63629420	C	T	0	1
NC_000001.11:g.63635025T>C	1	63635025	T	C	8.50621e-05	1
NC_000001.11:g.63638677C>G	1	63638677	C	G	0.000457175	0
NC_000001.11:g.63659747A>G	1	63659747	A	G	0.0004392	0
NC_000001.11:g.63659906C>T	1	63659906	C	T	0	1
NC_000001.11:g.63659911T>C	1	63659911	T	C	0.00937587	0
NC_000001.11:g.63660023G>A	1	63660023	G	A	0.000570649	0
NC_000001.11:g.63660032A>G	1	63660032	A	G	8.49858e-05	1
NC_000001.11:g.63660063T>G	1	63660063	T	G	0	1
NC_000001.11:g.63660159G>A	1	63660159	G	A	0.000970622	0
NC_000001.11:g.63660159G>C	1	63660159	G	C	0.000970622	0
NC_000001.11:g.65405867T>C	1	65405867	T	C	8.49662e-05	1
NC_000001.11:g.65420651C>T	1	65420651	C	T	8.50012e-05	1
NC_000001.11:g.65420675C>A	1	65420675	C	A	0.00104664	0
NC_000001.11:g.65420676C>T	1	65420676	C	T	0.0283577	0
NC_000001.11:g.65420717C>T	1	65420717	C	T	0.00106819	0
NC_000001.11:g.65565531A>T	1	65565531	A	T	0.029146	0
NC_000001.11:g.65572317T>A	1	65572317	T	A	0.0014724	0
NC_000001.11:g.65596440T>C	1	65596440	T	C	0.000505643	0
NC_000001.11:g.65637063G>C	1	65637063	G	C	0	1
NC_000001.11:g.65637114A>G	1	65637114	A	G	0.0032776	0
NC_000001.11:g.65637127T>C	1	65637127	T	C	0	1
NC_000001.11:g.65637168A>G	1	65637168	A	G	0.0035353	0
NC_000001.11:g.65637203A>C	1	65637203	A	C	0.000245839	0
NC_000001.11:g.65637216C>T	1	65637216	C	T	0.00107067	0
NC_000001.11:g.65637266G>T	1	65637266	G	T	0.000886179	0
NC_000001.11:g.65637302G>C	1	65637302	G	C	0.00159656	0
NC_000001.11:g.65637418T>C	1	65637418	T	C	0.0130123	0
NC_000001.11:g.65637468C>T	1	65637468	C	T	0.00359026	0
NC_000001.11:g.68428830G>A	1	68428830	G	A	0	1
NC_000001.11:g.68428890A>G	1	68428890	A	G	0.00182321	0
NC_000001.11:g.68429016T>G	1	68429016	T	G	0	1
NC_000001.11:g.68429146G>A	1	68429146	G	A	0	1
NC_000001.11:g.68429188G>T	1	68429188	G	T	0.0095112	0
NC_000001.11:g.68429216G>A	1	68429216	G	A	0.000233583	0
NC_000001.11:g.68429222G>A	1	68429222	G	A	8.50652e-05	1
NC_000001.11:g.68429230T>G	1	68429230	T	G	0.000160899	1
NC_000001.11:g.68429259C>T	1	68429259	C	T	0.000372373	0
NC_000001.11:g.68429265C>T	1	68429265	C	T	0.0165666	0
NC_000001.11:g.68429352G>T	1	68429352	G	T	0.000170058	1
NC_000001.11:g.68429437T>C	1	68429437	T	C	0.0289266	0
NC_000001.11:g.68429584T>C	1	68429584	T	C	0.0189427	0
NC_000001.11:g.68429648C>T	1	68429648	C	T	8.51169e-05	1
NC_000001.11:g.68431180T>C	1	68431180	T	C	0.000160878	1
NC_000001.11:g.68431279T>A	1	68431279	T	A	0	1
NC_000001.11:g.68439092G>A	1	68439092	G	A	0.0010081	0
NC_000001.11:g.68439185A>G	1	68439185	A	G	0	1
NC_000001.11:g.68439647A>T	1	68439647	A	T	0	1
NC_000001.11:g.70411265T>C	1	70411265	T	C	0.000698245	0
NC_000001.11:g.70411413A>G	1	70411413	A	G	0.000160842	1
NC_000001.11:g.70429791C>T	1	70429791	C	T	0.000570546	0
NC_000001.11:g.70430302G>C	1	70430302	G	C	0.0441101	0
NC_000001.11:g.70430404A>G	1	70430404	A	G	0.000505274	0
NC_000001.11:g.70439225G>A	1	70439225	G	A	0	1
NC_000001.11:g.70439344G>T	1	70439344	G	T	0.00215782	0
NC_000001.11:g.70439387T>C	1	70439387	T	C	0.000371963	0
NC_000001.11:g.70439461T>A	1	70439461	T	A	0.00100766	0
NC_000001.11:g.70439463A>G	1	70439463	A	G	8.50415e-05	1
NC_000001.11:g.70439497C>T	1	70439497	C	T	0.00210569	0
NC_000001.11:g.70439498G>A	1	70439498	G	A	0.00232504	0
NC_000001.11:g.70439538G>C	1	70439538	G	C	0	1
NC_000001.11:g.70439640T>A	1	70439640	T	A	0.000303547	0
NC_000001.11:g.70439649T>A	1	70439649	T	A	0.00115364	0
NC_000001.11:g.70439654A>T	1	70439654	A	T	0.00204599	0
NC_000001.11:g.70439672C>T	1	70439672	C	T	0.000635209	0
NC_000001.11:g.70439673G>A	1	70439673	G	A	0.0243096	0
NC_000001.11:g.70439714G>A	1	70439714	G	A	0	1
NC_000001.11:g.70439715C>T	1	70439715	C	T	0.000524429	0
NC_000001.11:g.70439757G>A	1	70439757	G	A	0.00642794	0
NC_000001.11:g.70439758C>T	1	70439758	C	T	0.00229813	0
NC_000001.11:g.70439759G>A	1	70439759	G	A	0.00609964	0
NC_000001.11:g.70439808G>A	1	70439808	G	A	0.000762044	0
NC_000001.11:g.70439820G>T	1	70439820	G	T	0.000303737	0
NC_000001.11:g.74342990A>C	1	74342990	A	C	0.00248393	0
NC_000001.11:g.75724385C>T	1	75724385	C	T	0.0021049	0
NC_000001.11:g.75724413C>T	1	75724413	C	T	0	1
NC_000001.11:g.75724446G>T	1	75724446	G	T	0.000710292	0
NC_000001.11:g.75724484A>G	1	75724484	A	G	0.000312972	0
NC_000001.11:g.75724619C>T	1	75724619	C	T	0.000169949	1
NC_000001.11:g.75724696A>G	1	75724696	A	G	8.50528e-05	1
NC_000001.11:g.75724710G>C	1	75724710	G	C	8.49631e-05	1
NC_000001.11:g.75724738A>T	1	75724738	A	T	8.50053e-05	1
NC_000001.11:g.75724759T>C	1	75724759	T	C	0.00170975	0
NC_000001.11:g.75724771C>G	1	75724771	C	G	0.00148064	0
NC_000001.11:g.75734772T>A	1	75734772	T	A	0	1
NC_000001.11:g.75734777A>G	1	75734777	A	G	0.000303667	0
NC_000001.11:g.75734878A>T	1	75734878	A	T	8.49827e-05	1
NC_000001.11:g.75740115G>A	1	75740115	G	A	8.4998e-05	1
NC_000001.11:g.75745920G>A	1	75745920	G	A	0	1
NC_000001.11:g.75745920G>T	1	75745920	G	T	0	1
NC_000001.11:g.75749406A>G	1	75749406	A	G	0	1
NC_000001.11:g.75761373A>G	1	75761373	A	G	8.4958e-05	1
NC_000001.11:g.75762761T>G	1	75762761	T	G	0.00257056	0
NC_000001.11:g.75762762A>T	1	75762762	A	T	0.00063524	0
NC_000001.11:g.75762807T>C	1	75762807	T	C	0.00142309	0
NC_000001.11:g.75762896T>C	1	75762896	T	C	0.00844035	0
NC_000001.11:g.75762940G>C	1	75762940	G	C	0	1
NC_000001.11:g.75763047C>T	1	75763047	C	T	0	1
NC_000001.11:g.75763080C>T	1	75763080	C	T	0.000762018	0
NC_000001.11:g.75763190T>A	1	75763190	T	A	0.00060023	0
NC_000001.11:g.75763589T>C	1	75763589	T	C	0.0197495	0
NC_000001.11:g.77916097T>C	1	77916097	T	C	0.000233667	0
NC_000001.11:g.77918122T>C	1	77918122	T	C	0	1
NC_000001.11:g.77918278C>T	1	77918278	C	T	0.00030355	0
NC_000001.11:g.77926615A>T	1	77926615	A	T	0.00134919	0
NC_000001.11:g.77929312T>C	1	77929312	T	C	8.4998e-05	1
NC_000001.11:g.77935812T>G	1	77935812	T	G	0.00148165	0
NC_000001.11:g.77942213C>T	1	77942213	C	T	0.00023349	0
NC_000001.11:g.85178142T>C	1	85178142	T	C	0	1
NC_000001.11:g.92246438A>C	1	92246438	A	C	0.000698553	0
NC_000001.11:g.92247996A>G	1	92247996	A	G	0	1
NC_000001.11:g.92298938C>T	1	92298938	C	T	0.000505352	0
NC_000001.11:g.92298940C>G	1	92298940	C	G	0.000160844	1
NC_000001.11:g.92298979C>A	1	92298979	C	A	0.000321769	0
NC_000001.11:g.92832041C>A	1	92832041	C	A	0.00347616	0
NC_000001.11:g.92832045T>A	1	92832045	T	A	0.00104616	0
NC_000001.11:g.92832051C>G	1	92832051	C	G	0.000233173	1
NC_000001.11:g.92832069C>G	1	92832069	C	G	0.000931353	0
NC_000001.11:g.92832113G>A	1	92832113	G	A	0	1
NC_000001.11:g.92832128G>C	1	92832128	G	C	0.00053657	0
NC_000001.11:g.92833379T>C	1	92833379	T	C	0	1
NC_000001.11:g.93992953A>G	1	93992953	A	G	8.49642e-05	1
NC_000001.11:g.93992983G>T	1	93992983	G	T	8.49569e-05	1
NC_000001.11:g.93993009T>A	1	93993009	T	A	0.000439263	0
NC_000001.11:g.93993090G>A	1	93993090	G	A	0.00148172	0
NC_000001.11:g.93993214G>A	1	93993214	G	A	0.00327756	0
NC_000001.11:g.93993227G>T	1	93993227	G	T	0.0378828	0
NC_000001.11:g.93993239A>T	1	93993239	A	T	0	1
NC_000001.11:g.93996103G>A	1	93996103	G	A	0.000160868	1
NC_000001.11:g.94001110G>C	1	94001110	G	C	0	1
NC_000001.11:g.94001112G>T	1	94001112	G	T	0.00130611	0
NC_000001.11:g.94001849C>T	1	94001849	C	T	0.000570377	0
NC_000001.11:g.94005433T>G	1	94005433	T	G	8.49971e-05	1
NC_000001.11:g.94007629C>T	1	94007629	C	T	0	1
NC_000001.11:g.94008304G>A	1	94008304	G	A	0	1
NC_000001.11:g.94010781G>T	1	94010781	G	T	0	1
NC_000001.11:g.94010796G>A	1	94010796	G	A	0.00094713	0
NC_000001.11:g.94014537G>A	1	94014537	G	A	0	1
NC_000001.11:g.94014540C>T	1	94014540	C	T	8.49671e-05	1
NC_000001.11:g.94014695G>C	1	94014695	G	C	0	1
NC_000001.11:g.94015736T>A	1	94015736	T	A	0	1
NC_000001.11:g.94015857C>T	1	94015857	C	T	0.000655623	0
NC_000001.11:g.94015858G>A	1	94015858	G	A	0.000570621	0
NC_000001.11:g.94018569T>C	1	94018569	T	C	0	1
NC_000001.11:g.94021417G>C	1	94021417	G	C	8.4958e-05	1
NC_000001.11:g.94021636G>A	1	94021636	G	A	8.49858e-05	1
NC_000001.11:g.94021723C>T	1	94021723	C	T	0	1
NC_000001.11:g.94023383T>C	1	94023383	T	C	0	1
NC_000001.11:g.94024948T>C	1	94024948	T	C	0	1
NC_000001.11:g.94025053G>C	1	94025053	G	C	0	1
NC_000001.11:g.94027361G>A	1	94027361	G	A	0.00871004	0
NC_000001.11:g.94027379G>C	1	94027379	G	C	0	1
NC_000001.11:g.94027445C>T	1	94027445	C	T	0	1
NC_000001.11:g.94030531A>C	1	94030531	A	C	0	1
NC_000001.11:g.94030990G>A	1	94030990	G	A	0.000761646	0
NC_000001.11:g.94031766C>T	1	94031766	C	T	0.000372194	0
NC_000001.11:g.94031770A>G	1	94031770	A	G	0	1
NC_000001.11:g.94037385T>C	1	94037385	T	C	0.000698279	0
NC_000001.11:g.94040030G>A	1	94040030	G	A	0.00153895	0
NC_000001.11:g.94040133A>G	1	94040133	A	G	0	1
NC_000001.11:g.94040135A>C	1	94040135	A	C	0	1
NC_000001.11:g.94041203A>G	1	94041203	A	G	0	1
NC_000001.11:g.94042743C>T	1	94042743	C	T	0.00928647	0
NC_000001.11:g.94042756G>C	1	94042756	G	C	0.000303492	0
NC_000001.11:g.94043494G>C	1	94043494	G	C	0.0015507	0
NC_000001.11:g.94043494G>T	1	94043494	G	T	0.0015507	0
NC_000001.11:g.94044754A>G	1	94044754	A	G	0.000160825	1
NC_000001.11:g.94047495C>T	1	94047495	C	T	0.000160854	1
NC_000001.11:g.94048856T>G	1	94048856	T	G	0.000823827	0
NC_000001.11:g.94048857C>T	1	94048857	C	T	0.000170021	1
NC_000001.11:g.94048963C>T	1	94048963	C	T	8.50476e-05	1
NC_000001.11:g.94048965A>C	1	94048965	A	C	0.000160992	1
NC_000001.11:g.94056828A>G	1	94056828	A	G	0.000388597	0
NC_000001.11:g.94062572C>T	1	94062572	C	T	0	1
NC_000001.11:g.94078714C>T	1	94078714	C	T	0.00317567	0
NC_000001.11:g.94079464G>A	1	94079464	G	A	0	1
NC_000001.11:g.94080466C>A	1	94080466	C	A	0.000160848	1
NC_000001.11:g.94080475T>G	1	94080475	T	G	0	1
NC_000001.11:g.94080724G>T	1	94080724	G	T	0	1
NC_000001.11:g.94080731A>G	1	94080731	A	G	0	1
NC_000001.11:g.94083450G>A	1	94083450	G	A	0.000161078	1
NC_000001.11:g.94098994G>T	1	94098994	G	T	0.000233246	1
NC_000001.11:g.94101217T>C	1	94101217	T	C	0.000439048	0
NC_000001.11:g.94103008C>A	1	94103008	C	A	0.001153	0
NC_000001.11:g.94108571G>T	1	94108571	G	T	0	1
NC_000001.11:g.94108719G>A	1	94108719	G	A	0	1
NC_000001.11:g.94111370G>A	1	94111370	G	A	0.000590127	0
NC_000001.11:g.94111432A>C	1	94111432	A	C	0	1
NC_000001.11:g.95027124C>T	1	95027124	C	T	0	1
NC_000001.11:g.97077787C>T	1	97077787	C	T	0.00734731	0
NC_000001.11:g.97077823T>C	1	97077823	T	C	8.49929e-05	1
NC_000001.11:g.97077914T>C	1	97077914	T	C	0.061387	0
NC_000001.11:g.97077926T>A	1	97077926	T	A	0	1
NC_000001.11:g.97077930G>T	1	97077930	G	T	0.00537932	0
NC_000001.11:g.97077966A>C	1	97077966	A	C	0	1
NC_000001.11:g.97077976T>C	1	97077976	T	C	8.50291e-05	1
NC_000001.11:g.97078124G>A	1	97078124	G	A	0.00100839	0
NC_000001.11:g.97078193C>A	1	97078193	C	A	0.0146354	0
NC_000001.11:g.97078303C>T	1	97078303	C	T	0.000233484	0
NC_000001.11:g.97078311C>T	1	97078311	C	T	0.00118822	0
NC_000001.11:g.97078341A>T	1	97078341	A	T	0.003639	0
NC_000001.11:g.97078350C>T	1	97078350	C	T	0	1
NC_000001.11:g.97078390G>A	1	97078390	G	A	0.0022671	0
NC_000001.11:g.97078473T>A	1	97078473	T	A	0	1
NC_000001.11:g.97078500C>T	1	97078500	C	T	0.00082415	0
NC_000001.11:g.97078518A>T	1	97078518	A	T	8.49816e-05	1
NC_000001.11:g.97078544A>T	1	97078544	A	T	0.0243342	0
NC_000001.11:g.97078560G>T	1	97078560	G	T	8.50806e-05	1
NC_000001.11:g.97078586T>C	1	97078586	T	C	0.000635027	0
NC_000001.11:g.97078694T>C	1	97078694	T	C	8.50187e-05	1
NC_000001.11:g.97078734C>T	1	97078734	C	T	0.000372261	0
NC_000001.11:g.97078783T>G	1	97078783	T	G	0.000439132	0
NC_000001.11:g.97078817T>C	1	97078817	T	C	0.0211998	0
NC_000001.11:g.97079147C>T	1	97079147	C	T	0	1
NC_000001.11:g.97305389C>T	1	97305389	C	T	0.00398502	0
NC_000001.11:g.97382392C>T	1	97382392	C	T	8.50755e-05	1
NC_000001.11:g.97515950T>C	1	97515950	T	C	0.000571207	0
NC_000001.11:g.97549747G>C	1	97549747	G	C	0	1
NC_000001.11:g.97549758T>G	1	97549758	T	G	0	1
NC_000001.11:g.97679082G>A	1	97679082	G	A	0	1
NC_000001.11:g.97691712T>A	1	97691712	T	A	8.50012e-05	1
NC_000001.11:g.97699552G>A	1	97699552	G	A	0.000971952	0
NC_000001.11:g.97721505C>T	1	97721505	C	T	0.000440808	0
NC_000001.11:g.97740377T>G	1	97740377	T	G	0.000439253	0
NC_000001.11:g.97921030A>G	1	97921030	A	G	0.00231579	0
NC_000001.11:g.97921034T>C	1	97921034	T	C	0.00109792	0
NC_000001.11:g.97921044G>T	1	97921044	G	T	0.00050669	0
NC_000001.11:g.97921066G>A	1	97921066	G	A	0.0343534	0
NC_000001.11:g.99850276C>T	1	99850276	C	T	0.0129234	0
NC_000001.11:g.99850350C>G	1	99850350	C	G	0.00908897	0
NC_000001.11:g.99850380C>T	1	99850380	C	T	0.000505232	0
NC_000001.11:g.99850389A>G	1	99850389	A	G	0.000699011	0
NC_000001.11:g.99850402A>G	1	99850402	A	G	0.000233262	1
NC_000001.11:g.99870589T>A	1	99870589	T	A	0.000761401	0
NC_000001.11:g.99870751T>A	1	99870751	T	A	0.000570689	0
NC_000001.11:g.99870755C>A	1	99870755	C	A	0	1
NC_000001.11:g.99870881A>G	1	99870881	A	G	8.496e-05	1
NC_000001.11:g.99874813A>G	1	99874813	A	G	0	1
NC_000001.11:g.99875355C>G	1	99875355	C	G	0	1
NC_000001.11:g.99876446A>C	1	99876446	A	C	8.49713e-05	1
NC_000001.11:g.99876454A>T	1	99876454	A	T	0.00094704	0
NC_000001.11:g.99876600A>G	1	99876600	A	G	0.000761328	0
NC_000001.11:g.99877634T>A	1	99877634	T	A	0.000160798	1
NC_000001.11:g.99877834G>A	1	99877834	G	A	0.000439205	0
NC_000001.11:g.99879915T>A	1	99879915	T	A	0	1
NC_000001.11:g.99880798A>G	1	99880798	A	G	0	1
NC_000001.11:g.99880804C>G	1	99880804	C	G	0	1
NC_000001.11:g.99881063T>A	1	99881063	T	A	8.49733e-05	1
NC_000001.11:g.99881180T>G	1	99881180	T	G	8.49827e-05	1
NC_000001.11:g.99881287T>A	1	99881287	T	A	0.000456934	0
NC_000001.11:g.99881451A>T	1	99881451	A	T	0.000160836	1
NC_000001.11:g.99881695A>G	1	99881695	A	G	8.49898e-05	1
NC_000001.11:g.99891362T>C	1	99891362	T	C	0	1
NC_000001.11:g.99891601T>G	1	99891601	T	G	0.000246032	0
NC_000001.11:g.99892427T>G	1	99892427	T	G	0.00016083	1
NC_000001.11:g.99892610A>T	1	99892610	A	T	0	1
NC_000001.11:g.99896393G>T	1	99896393	G	T	0	1
NC_000001.11:g.99902669T>G	1	99902669	T	G	0	1
NC_000001.11:g.99902800G>A	1	99902800	G	A	0	1
NC_000001.11:g.99910850A>G	1	99910850	A	G	0.000233276	1
NC_000001.11:g.99910851G>A	1	99910851	G	A	0	1
NC_000001.11:g.99915489A>T	1	99915489	A	T	0	1
NC_000001.11:g.99916407C>T	1	99916407	C	T	0.000161043	1
NC_000001.11:g.99921652T>A	1	99921652	T	A	0	1
NC_000001.11:g.99921734C>G	1	99921734	C	G	0	1
NC_000001.11:g.99921756T>C	1	99921756	T	C	0	1
NC_000001.11:g.99921880A>G	1	99921880	A	G	0.000160932	1
NC_000001.11:g.99921908C>A	1	99921908	C	A	0.000161701	1
NC_000001.11:g.99921943A>G	1	99921943	A	G	0.00100847	0
NC_000001.11:g.99922046C>T	1	99922046	C	T	0.000887064	0
NC_000001.11:g.99922051T>C	1	99922051	T	C	0.000886273	0
NC_000001.11:g.99922215T>C	1	99922215	T	C	0.00369564	0
NC_000001.11:g.99922246A>G	1	99922246	A	G	0.00425315	0
NC_000001.11:g.99922255A>G	1	99922255	A	G	0.00823003	0
NC_000001.11:g.99922266A>G	1	99922266	A	G	0	1
NC_000001.11:g.99922321A>G	1	99922321	A	G	0.000372834	0
NC_000001.11:g.99922331T>A	1	99922331	T	A	0.000161181	1
NC_000001.11:g.99922333A>G	1	99922333	A	G	0.000161204	1
NC_000001.11:g.99922349A>G	1	99922349	A	G	0.00440436	0
NC_000001.11:g.99922445A>G	1	99922445	A	G	0.000161226	1
NC_000001.11:g.99922483G>A	1	99922483	G	A	0.0173473	0
NC_000001.11:g.99922698A>T	1	99922698	A	T	8.50744e-05	1
NC_000001.11:g.99922726T>A	1	99922726	T	A	0.00248557	0
NC_000001.11:g.99922754A>G	1	99922754	A	G	0.00130712	0
NC_000001.11:g.99922875C>T	1	99922875	C	T	0.00182542	0
NC_000001.11:g.99922907A>C	1	99922907	A	C	0.000255112	0
NC_000001.11:g.99923010A>G	1	99923010	A	G	0.000372159	0
NC_000001.11:g.99923209T>C	1	99923209	T	C	0.00790026	0
NC_000001.11:g.99923261T>C	1	99923261	T	C	0.00547347	0
NC_000001.11:g.99923342A>G	1	99923342	A	G	0.000885863	0
NC_000001.11:g.99923371A>C	1	99923371	A	C	0.00100777	0
NC_000001.11:g.99923417G>A	1	99923417	G	A	0.00840002	0
NC_000001.11:g.99923468G>A	1	99923468	G	A	0	1
NC_000001.11:g.99923511G>T	1	99923511	G	T	8.50652e-05	1
NC_000001.11:g.99923603C>T	1	99923603	C	T	0.000505896	0
NC_000001.11:g.99923622T>C	1	99923622	T	C	0.000160844	1
NC_000001.11:g.99923709G>A	1	99923709	G	A	0.053518	0
NC_000001.11:g.99923711T>C	1	99923711	T	C	0.030953	0
NC_000001.11:g.99923811C>T	1	99923811	C	T	0.00165371	0
NC_000001.11:g.99993746G>A	1	99993746	G	A	0.000161043	1
NC_000001.11:g.99999419C>T	1	99999419	C	T	0	1
NC_000001.11:g.100017679C>T	1	100017679	C	T	0	1
NC_000001.11:g.100022376T>A	1	100022376	T	A	0	1
NC_000001.11:g.100187025A>G	1	100187025	A	G	0.000570377	0
NC_000001.11:g.100187027G>A	1	100187027	G	A	0.000823739	0
NC_000001.11:g.100187132T>C	1	100187132	T	C	0.00373968	0
NC_000001.11:g.100187150T>C	1	100187150	T	C	0.00404431	0
NC_000001.11:g.100187197G>A	1	100187197	G	A	0	1
NC_000001.11:g.100187355T>A	1	100187355	T	A	0	1
NC_000001.11:g.100187425A>G	1	100187425	A	G	8.49342e-05	1
NC_000001.11:g.100187521T>G	1	100187521	T	G	0.000634869	0
NC_000001.11:g.100187585T>C	1	100187585	T	C	0.000885652	0
NC_000001.11:g.100187592A>G	1	100187592	A	G	0.00780947	0
NC_000001.11:g.100187613G>C	1	100187613	G	C	0.000161132	1
NC_000001.11:g.100187784A>G	1	100187784	A	G	0	1
NC_000001.11:g.100187870T>G	1	100187870	T	G	0.00016083	1
NC_000001.11:g.100187980T>C	1	100187980	T	C	0.00142291	0
NC_000001.11:g.100188029C>A	1	100188029	C	A	0.000505479	0
NC_000001.11:g.100188137A>G	1	100188137	A	G	0.000823729	0
NC_000001.11:g.100188172G>A	1	100188172	G	A	0.00780803	0
NC_000001.11:g.100188175G>C	1	100188175	G	C	0.000505322	0
NC_000001.11:g.100188181C>T	1	100188181	C	T	0.000698603	0
NC_000001.11:g.100188182G>A	1	100188182	G	A	0.000233414	0
NC_000001.11:g.100188313C>T	1	100188313	C	T	0	1
NC_000001.11:g.100188565A>G	1	100188565	A	G	0.00179934	0
NC_000001.11:g.100188786A>G	1	100188786	A	G	0.000761672	0
NC_000001.11:g.100188886C>T	1	100188886	C	T	0.000160833	1
NC_000001.11:g.100189032G>A	1	100189032	G	A	0	1
NC_000001.11:g.100189068C>T	1	100189068	C	T	8.49878e-05	1
NC_000001.11:g.100189353A>T	1	100189353	A	T	0.493201	0
NC_000001.11:g.100189354A>T	1	100189354	A	T	0.0470113	0
NC_000001.11:g.100189484T>C	1	100189484	T	C	0.00192805	0
NC_000001.11:g.100189484T>G	1	100189484	T	G	0.00192805	0
NC_000001.11:g.100189842G>A	1	100189842	G	A	0	1
NC_000001.11:g.100189985T>C	1	100189985	T	C	8.49662e-05	1
[truncated: 58,357 more rows]

## Sheet: clinvar.VUS.splice.site.SNVs
HGVS	CHROM	POS (GRCh37)	REF	ALT	SELV	Label
NC_000001.10:g.876687G>A	1	876687	G	A	0	1
NC_000001.10:g.878632G>T	1	878632	G	T	5.43388e-05	1
NC_000001.10:g.1149167T>C	1	1149167	T	C	0	1
NC_000001.10:g.1957178G>C	1	1957178	G	C	0	1
NC_000001.10:g.2235542G>A	1	2235542	G	A	0	1
NC_000001.10:g.2337275T>G	1	2337275	T	G	0.000122151	1
NC_000001.10:g.3301715G>C	1	3301715	G	C	5.39366e-05	1
NC_000001.10:g.3331123G>T	1	3331123	G	T	5.47386e-05	1
NC_000001.10:g.8021797T>A	1	8021797	T	A	0	1
NC_000001.10:g.9777102A>G	1	9777102	A	G	0	1
NC_000001.10:g.10381916G>A	1	10381916	G	A	0	1
NC_000001.10:g.11106612C>T	1	11106612	C	T	0.000403205	1
NC_000001.10:g.11316251T>C	1	11316251	T	C	5.41092e-05	1
NC_000001.10:g.12052748G>T	1	12052748	G	T	0	1
NC_000001.10:g.12057353G>T	1	12057353	G	T	0	1
NC_000001.10:g.12064177T>G	1	12064177	T	G	0.000101491	1
NC_000001.10:g.16059105A>G	1	16059105	A	G	0.000112212	1
NC_000001.10:g.16894472A>G	1	16894472	A	G	5.65333e-05	1
NC_000001.10:g.17320122A>C	1	17320122	A	C	0.00754791	0
NC_000001.10:g.19557458C>A	1	19557458	C	A	0	1
NC_000001.10:g.19570202C>A	1	19570202	C	A	0.00015478	1
NC_000001.10:g.22151029C>T	1	22151029	C	T	5.36834e-05	1
NC_000001.10:g.24019098G>T	1	24019098	G	T	0	1
NC_000001.10:g.26140670G>A	1	26140670	G	A	5.42619e-05	1
NC_000001.10:g.26774152G>A	1	26774152	G	A	0	1
NC_000001.10:g.27700455C>T	1	27700455	C	T	0.0108663	0
NC_000001.10:g.33476435C>A	1	33476435	C	A	0.00025305	1
NC_000001.10:g.36359773G>A	1	36359773	G	A	0	1
NC_000001.10:g.39913103G>A	1	39913103	G	A	0	1
NC_000001.10:g.40751596G>A	1	40751596	G	A	0.000279036	1
NC_000001.10:g.43395707C>G	1	43395707	C	G	0	1
NC_000001.10:g.44386165G>C	1	44386165	G	C	0.000147189	1
NC_000001.10:g.44386223G>T	1	44386223	G	T	0	1
NC_000001.10:g.45292158A>G	1	45292158	A	G	0.000404818	1
NC_000001.10:g.45292838C>A	1	45292838	C	A	5.34675e-05	1
NC_000001.10:g.45795111T>C	1	45795111	T	C	0	1
NC_000001.10:g.45795111T>G	1	45795111	T	G	0	1
NC_000001.10:g.45799237C>T	1	45799237	C	T	0	1
NC_000001.10:g.45799267C>G	1	45799267	C	G	0	1
NC_000001.10:g.45799267C>T	1	45799267	C	T	0	1
NC_000001.10:g.46660224C>T	1	46660224	C	T	5.34313e-05	1
NC_000001.10:g.46743488G>A	1	46743488	G	A	0	1
NC_000001.10:g.48694627G>A	1	48694627	G	A	0.00368458	0
NC_000001.10:g.55319105A>T	1	55319105	A	T	0	1
NC_000001.10:g.55509708G>C	1	55509708	G	C	0.000200844	1
NC_000001.10:g.55518085G>T	1	55518085	G	T	0.000443524	1
NC_000001.10:g.55518321A>C	1	55518321	A	C	0.000156089	1
NC_000001.10:g.55523002A>T	1	55523002	A	T	5.35472e-05	1
NC_000001.10:g.61554353G>T	1	61554353	G	T	0	1
NC_000001.10:g.68905008T>G	1	68905008	T	G	0	1
NC_000001.10:g.70900861G>A	1	70900861	G	A	0.000386548	1
NC_000001.10:g.70900861G>C	1	70900861	G	C	0.000386548	1
NC_000001.10:g.74832939G>A	1	74832939	G	A	5.36847e-05	1
NC_000001.10:g.78395190G>A	1	78395190	G	A	0.0003674	1
NC_000001.10:g.78401730G>T	1	78401730	G	T	5.40414e-05	1
NC_000001.10:g.85733633C>T	1	85733633	C	T	0.000105695	1
NC_000001.10:g.94980759G>A	1	94980759	G	A	0	1
NC_000001.10:g.95492818T>C	1	95492818	T	C	0	1
NC_000001.10:g.100315972G>C	1	100315972	G	C	0	1
NC_000001.10:g.103364221C>A	1	103364221	C	A	0	1
NC_000001.10:g.103491355C>A	1	103491355	C	A	0	1
NC_000001.10:g.109427896G>A	1	109427896	G	A	0	1
NC_000001.10:g.109486238C>T	1	109486238	C	T	0	1
NC_000001.10:g.110116660G>A	1	110116660	G	A	5.65201e-05	1
NC_000001.10:g.111146510C>G	1	111146510	C	G	0	1
NC_000001.10:g.114441425T>C	1	114441425	T	C	5.46737e-05	1
NC_000001.10:g.115216529C>T	1	115216529	C	T	0.000894164	1
NC_000001.10:g.116244048C>T	1	116244048	C	T	0	1
NC_000001.10:g.120483381T>C	1	120483381	T	C	0	1
NC_000001.10:g.146742591A>C	1	146742591	A	C	0.000288794	1
NC_000001.10:g.150297351A>T	1	150297351	A	T	0.00130926	0
NC_000001.10:g.150316636A>C	1	150316636	A	C	0	1
NC_000001.10:g.150463076G>C	1	150463076	G	C	0	1
NC_000001.10:g.150915326A>G	1	150915326	A	G	0	1
NC_000001.10:g.151262153G>A	1	151262153	G	A	0	1
NC_000001.10:g.151378941C>G	1	151378941	C	G	0	1
NC_000001.10:g.151804200C>T	1	151804200	C	T	5.37953e-05	1
NC_000001.10:g.154140417C>T	1	154140417	C	T	0.000238944	1
NC_000001.10:g.154141780C>T	1	154141780	C	T	0	1
NC_000001.10:g.154744450C>A	1	154744450	C	A	0	1
NC_000001.10:g.156108870G>T	1	156108870	G	T	0	1
NC_000001.10:g.156128178G>T	1	156128178	G	T	0	1
NC_000001.10:g.156838440G>C	1	156838440	G	C	0	1
NC_000001.10:g.156846191G>T	1	156846191	G	T	0	1
NC_000001.10:g.160039811C>T	1	160039811	C	T	0	1
NC_000001.10:g.160094085G>A	1	160094085	G	A	0	1
NC_000001.10:g.160106162T>C	1	160106162	T	C	5.3512e-05	1
NC_000001.10:g.160168465A>G	1	160168465	A	G	5.3434e-05	1
NC_000001.10:g.160252205A>G	1	160252205	A	G	0.000191659	1
NC_000001.10:g.160282873A>G	1	160282873	A	G	0	1
NC_000001.10:g.161276255C>A	1	161276255	C	A	0	1
NC_000001.10:g.161276255C>G	1	161276255	C	G	0	1
NC_000001.10:g.161276255C>T	1	161276255	C	T	0	1
NC_000001.10:g.161276712C>G	1	161276712	C	G	0	1
NC_000001.10:g.168274436T>G	1	168274436	T	G	5.41206e-05	1
NC_000001.10:g.169439425C>T	1	169439425	C	T	0	1
NC_000001.10:g.173814430G>C	1	173814430	G	C	5.35286e-05	1
NC_000001.10:g.180366742T>C	1	180366742	T	C	5.34593e-05	1
NC_000001.10:g.182357887T>C	1	182357887	T	C	0	1
NC_000001.10:g.183203501G>A	1	183203501	G	A	0	1
NC_000001.10:g.183209527G>A	1	183209527	G	A	0	1
NC_000001.10:g.183536338C>T	1	183536338	C	T	5.36172e-05	1
NC_000001.10:g.186007960G>A	1	186007960	G	A	0	1
NC_000001.10:g.196799813G>A	1	196799813	G	A	0.0133872	0
NC_000001.10:g.196920159G>A	1	196920159	G	A	0	1
NC_000001.10:g.196973789A>G	1	196973789	A	G	0.000245207	1
NC_000001.10:g.197403835G>A	1	197403835	G	A	0	1
NC_000001.10:g.201027535C>G	1	201027535	C	G	0.000101339	1
NC_000001.10:g.201038325C>A	1	201038325	C	A	0	1
NC_000001.10:g.201042676C>T	1	201042676	C	T	0	1
NC_000001.10:g.201293555G>A	1	201293555	G	A	0	1
NC_000001.10:g.201328385T>C	1	201328385	T	C	0	1
NC_000001.10:g.201328792C>A	1	201328792	C	A	0	1
NC_000001.10:g.201330406C>T	1	201330406	C	T	0.000147181	1
NC_000001.10:g.201331523C>T	1	201331523	C	T	0.000237245	1
NC_000001.10:g.201334318C>T	1	201334318	C	T	0	1
NC_000001.10:g.201334736A>T	1	201334736	A	T	0	1
NC_000001.10:g.201334800T>C	1	201334800	T	C	0	1
NC_000001.10:g.202704556C>T	1	202704556	C	T	0	1
NC_000001.10:g.202985269G>A	1	202985269	G	A	0	1
NC_000001.10:g.203192262C>T	1	203192262	C	T	0	1
NC_000001.10:g.203194175C>A	1	203194175	C	A	0.00179167	0
NC_000001.10:g.204948198G>A	1	204948198	G	A	0	1
NC_000001.10:g.205156545C>T	1	205156545	C	T	0.00255481	0
NC_000001.10:g.207644262G>A	1	207644262	G	A	0.000402953	1
NC_000001.10:g.209789970C>A	1	209789970	C	A	0	1
NC_000001.10:g.214805821A>G	1	214805821	A	G	0	1
NC_000001.10:g.214816668G>T	1	214816668	G	T	0	1
NC_000001.10:g.216173905C>T	1	216173905	C	T	5.35472e-05	1
NC_000001.10:g.216369894C>T	1	216369894	C	T	0	1
NC_000001.10:g.220311386G>A	1	220311386	G	A	0	1
NC_000001.10:g.220387197C>G	1	220387197	C	G	0.000101526	1
NC_000001.10:g.235616401C>G	1	235616401	C	G	0	1
NC_000001.10:g.235937140G>A	1	235937140	G	A	0.000192233	1
NC_000001.10:g.236881274T>C	1	236881274	T	C	0	1
NC_000001.10:g.236890977G>A	1	236890977	G	A	0	1
NC_000001.10:g.236894532G>A	1	236894532	G	A	0	1
NC_000001.10:g.236894615G>A	1	236894615	G	A	0	1
NC_000001.10:g.236900420A>G	1	236900420	A	G	0	1
NC_000001.10:g.236906194A>T	1	236906194	A	T	0	1
NC_000001.10:g.236906344G>C	1	236906344	G	C	5.34475e-05	1
NC_000001.10:g.236907924A>C	1	236907924	A	C	0	1
NC_000001.10:g.236969443G>C	1	236969443	G	C	0.000147463	1
NC_000001.10:g.236987520G>T	1	236987520	G	T	0	1
NC_000001.10:g.237494176A>C	1	237494176	A	C	0	1
NC_000001.10:g.237527656A>C	1	237527656	A	C	0	1
NC_000001.10:g.237580424G>C	1	237580424	G	C	0.000193509	1
NC_000001.10:g.237586549G>A	1	237586549	G	A	0	1
NC_000001.10:g.237604784G>C	1	237604784	G	C	0	1
NC_000001.10:g.237798188G>A	1	237798188	G	A	0	1
NC_000001.10:g.237819120G>C	1	237819120	G	C	0	1
NC_000001.10:g.237821323G>A	1	237821323	G	A	0	1
NC_000001.10:g.237863527A>G	1	237863527	A	G	0	1
NC_000001.10:g.237872399G>T	1	237872399	G	T	0	1
NC_000001.10:g.237957165A>G	1	237957165	A	G	0	1
NC_000001.10:g.237965217G>A	1	237965217	G	A	0.000102816	1
NC_000001.10:g.237993829G>A	1	237993829	G	A	0	1
NC_000001.10:g.237994867T>G	1	237994867	T	G	0	1
NC_000001.10:g.243456522G>A	1	243456522	G	A	5.3462e-05	1
NC_000001.10:g.243828072A>C	1	243828072	A	C	0	1
NC_000001.10:g.247607445G>A	1	247607445	G	A	0	1
NC_000002.11:g.3447663G>A	2	3447663	G	A	0.000102138	1
NC_000002.11:g.3622941G>C	2	3622941	G	C	0	1
NC_000002.11:g.3826405G>C	2	3826405	G	C	8.56642e-05	1
NC_000002.11:g.8872114T>C	2	8872114	T	C	0	1
NC_000002.11:g.8873573C>A	2	8873573	C	A	0	1
NC_000002.11:g.11916210A>C	2	11916210	A	C	0.0108141	0
NC_000002.11:g.11945195G>T	2	11945195	G	T	0	1
NC_000002.11:g.20151175C>T	2	20151175	C	T	0	1
NC_000002.11:g.21246566T>C	2	21246566	T	C	0	1
NC_000002.11:g.21249837C>T	2	21249837	C	T	0	1
NC_000002.11:g.21250698A>T	2	21250698	A	T	5.34817e-05	1
NC_000002.11:g.21250938C>G	2	21250938	C	G	0	1
NC_000002.11:g.21251412T>G	2	21251412	T	G	0.000148764	1
NC_000002.11:g.21255224A>G	2	21255224	A	G	0	1
NC_000002.11:g.26492820G>C	2	26492820	G	C	0.000101348	1
NC_000002.11:g.26496518G>A	2	26496518	G	A	0.00044285	1
NC_000002.11:g.26512784A>G	2	26512784	A	G	0	1
NC_000002.11:g.26686830A>T	2	26686830	A	T	5.3759e-05	1
NC_000002.11:g.26694020T>C	2	26694020	T	C	0	1
NC_000002.11:g.26700618C>T	2	26700618	C	T	0	1
NC_000002.11:g.27444084A>G	2	27444084	A	G	0	1
NC_000002.11:g.27459616G>A	2	27459616	G	A	0	1
NC_000002.11:g.27462341T>C	2	27462341	T	C	0	1
NC_000002.11:g.27529323G>A	2	27529323	G	A	0	1
NC_000002.11:g.27589624A>G	2	27589624	A	G	0.000101334	1
NC_000002.11:g.29430036C>G	2	29430036	C	G	0	1
NC_000002.11:g.29430036C>T	2	29430036	C	T	0	1
NC_000002.11:g.29443570A>C	2	29443570	A	C	0	1
NC_000002.11:g.29445474C>A	2	29445474	C	A	0	1
NC_000002.11:g.29446207C>A	2	29446207	C	A	0	1
NC_000002.11:g.29446207C>T	2	29446207	C	T	0	1
NC_000002.11:g.29448326C>T	2	29448326	C	T	0	1
NC_000002.11:g.29450540T>G	2	29450540	T	G	0	1
NC_000002.11:g.29451934T>C	2	29451934	T	C	5.35278e-05	1
NC_000002.11:g.29455315C>T	2	29455315	C	T	5.3436e-05	1
NC_000002.11:g.29462698T>A	2	29462698	T	A	0	1
NC_000002.11:g.29519924C>T	2	29519924	C	T	0	1
NC_000002.11:g.29551215C>T	2	29551215	C	T	0.000147512	1
NC_000002.11:g.29606726C>T	2	29606726	C	T	0	1
NC_000002.11:g.29754780C>T	2	29754780	C	T	5.35286e-05	1
NC_000002.11:g.29917715C>T	2	29917715	C	T	0	1
NC_000002.11:g.29917882T>C	2	29917882	T	C	0	1
NC_000002.11:g.38302922C>A	2	38302922	C	A	0	1
NC_000002.11:g.39216456C>T	2	39216456	C	T	0.00134605	0
NC_000002.11:g.44050076T>C	2	44050076	T	C	0	1
NC_000002.11:g.44145162G>A	2	44145162	G	A	0	1
NC_000002.11:g.47168709A>T	2	47168709	A	T	0	1
NC_000002.11:g.47602372G>A	2	47602372	G	A	0.000101441	1
NC_000002.11:g.47606907G>T	2	47606907	G	T	0	1
NC_000002.11:g.47630315G>T	2	47630315	G	T	0	1
NC_000002.11:g.47630497A>T	2	47630497	A	T	0	1
NC_000002.11:g.47635539G>T	2	47635539	G	T	0	1
NC_000002.11:g.47702411T>G	2	47702411	T	G	0.00041886	1
NC_000002.11:g.48025753G>C	2	48025753	G	C	0	1
NC_000002.11:g.48707062G>C	2	48707062	G	C	0.000278091	1
NC_000002.11:g.49195836C>T	2	49195836	C	T	0.000320455	1
NC_000002.11:g.63713721C>T	2	63713721	C	T	0.000127742	1
NC_000002.11:g.63714580C>T	2	63714580	C	T	0.00232628	0
NC_000002.11:g.66795797A>G	2	66795797	A	G	0	1
NC_000002.11:g.70441627C>A	2	70441627	C	A	0	1
NC_000002.11:g.71185557G>A	2	71185557	G	A	0	1
NC_000002.11:g.71740369G>A	2	71740369	G	A	0	1
NC_000002.11:g.71748035G>C	2	71748035	G	C	0	1
NC_000002.11:g.71847676G>A	2	71847676	G	A	0	1
NC_000002.11:g.74154180G>T	2	74154180	G	T	0	1
NC_000002.11:g.74590556T>C	2	74590556	T	C	0	1
NC_000002.11:g.74605126C>G	2	74605126	C	G	5.34884e-05	1
NC_000002.11:g.74605126C>T	2	74605126	C	T	5.34884e-05	1
NC_000002.11:g.84658631C>T	2	84658631	C	T	0.000191738	1
NC_000002.11:g.86265822C>A	2	86265822	C	A	0	1
NC_000002.11:g.96944098T>C	2	96944098	T	C	0	1
NC_000002.11:g.96957128A>G	2	96957128	A	G	0	1
NC_000002.11:g.97474480G>A	2	97474480	G	A	0	1
NC_000002.11:g.105977893T>C	2	105977893	T	C	5.44674e-05	1
NC_000002.11:g.106002816A>G	2	106002816	A	G	0.000101713	1
NC_000002.11:g.108604790G>C	2	108604790	G	C	0	1
NC_000002.11:g.108608676G>A	2	108608676	G	A	5.36231e-05	1
NC_000002.11:g.108622659G>C	2	108622659	G	C	0	1
NC_000002.11:g.109351986A>G	2	109351986	A	G	0	1
NC_000002.11:g.109352558A>G	2	109352558	A	G	0	1
NC_000002.11:g.109369881G>A	2	109369881	G	A	0	1
NC_000002.11:g.109527307C>T	2	109527307	C	T	0	1
NC_000002.11:g.110886838T>G	2	110886838	T	G	0	1
NC_000002.11:g.110922263G>A	2	110922263	G	A	0.000831087	1
NC_000002.11:g.113783678A>G	2	113783678	A	G	0.00181541	0
NC_000002.11:g.113885264A>G	2	113885264	A	G	0.000442763	1
NC_000002.11:g.120643369A>G	2	120643369	A	G	0	1
NC_000002.11:g.125192266T>C	2	125192266	T	C	0	1
NC_000002.11:g.127808729C>T	2	127808729	C	T	0.000148018	1
NC_000002.11:g.127864435C>T	2	127864435	C	T	0	1
NC_000002.11:g.128397004C>T	2	128397004	C	T	0	1
NC_000002.11:g.135696633G>C	2	135696633	G	C	0	1
NC_000002.11:g.135883750G>A	2	135883750	G	A	0	1
NC_000002.11:g.135890555G>A	2	135890555	G	A	0	1
NC_000002.11:g.141250175A>G	2	141250175	A	G	0	1
NC_000002.11:g.152342448C>G	2	152342448	C	G	0	1
NC_000002.11:g.152357999T>G	2	152357999	T	G	0	1
NC_000002.11:g.160304752C>G	2	160304752	C	G	5.44203e-05	1
NC_000002.11:g.163130456T>C	2	163130456	T	C	0.000755837	1
NC_000002.11:g.163133457C>T	2	163133457	C	T	0.000206296	1
NC_000002.11:g.163133923A>G	2	163133923	A	G	0.000492727	1
NC_000002.11:g.163134839C>T	2	163134839	C	T	0	1
NC_000002.11:g.163136504A>G	2	163136504	A	G	5.37073e-05	1
NC_000002.11:g.163137836A>C	2	163137836	A	C	0	1
NC_000002.11:g.163144644C>A	2	163144644	C	A	0.000381388	1
NC_000002.11:g.163167444C>A	2	163167444	C	A	0.000323125	1
NC_000002.11:g.166775785C>A	2	166775785	C	A	0	1
NC_000002.11:g.166897981T>A	2	166897981	T	A	0.000118712	1
NC_000002.11:g.166900210A>G	2	166900210	A	G	0	1
NC_000002.11:g.166913011G>A	2	166913011	G	A	0	1
NC_000002.11:g.169836374A>G	2	169836374	A	G	0	1
NC_000002.11:g.169985521A>G	2	169985521	A	G	0	1
NC_000002.11:g.178576496C>T	2	178576496	C	T	5.35963e-05	1
NC_000002.11:g.178769916T>C	2	178769916	T	C	0.000101588	1
NC_000002.11:g.179403672C>G	2	179403672	C	G	0	1
NC_000002.11:g.179421574C>G	2	179421574	C	G	0	1
NC_000002.11:g.179442328C>T	2	179442328	C	T	0	1
NC_000002.11:g.179443443C>G	2	179443443	C	G	0	1
NC_000002.11:g.179460233C>T	2	179460233	C	T	0.00371166	0
NC_000002.11:g.179472127C>A	2	179472127	C	A	0	1
NC_000002.11:g.179483581C>A	2	179483581	C	A	0	1
NC_000002.11:g.179484347C>A	2	179484347	C	A	0	1
NC_000002.11:g.179484347C>T	2	179484347	C	T	0	1
NC_000002.11:g.179484840C>G	2	179484840	C	G	0	1
NC_000002.11:g.179486096C>G	2	179486096	C	G	0	1
NC_000002.11:g.179486201C>T	2	179486201	C	T	0	1
NC_000002.11:g.179487396C>A	2	179487396	C	A	0	1
NC_000002.11:g.179496028C>T	2	179496028	C	T	0	1
NC_000002.11:g.179496872A>G	2	179496872	A	G	0	1
NC_000002.11:g.179496873C>A	2	179496873	C	A	0.000112159	1
NC_000002.11:g.179498055T>C	2	179498055	T	C	0	1
NC_000002.11:g.179499891C>G	2	179499891	C	G	0	1
NC_000002.11:g.179500444T>C	2	179500444	T	C	6.23746e-05	1
NC_000002.11:g.179500444T>G	2	179500444	T	G	6.23746e-05	1
NC_000002.11:g.179501123A>C	2	179501123	A	C	0	1
NC_000002.11:g.179501124C>A	2	179501124	C	A	0	1
NC_000002.11:g.179502095C>T	2	179502095	C	T	0	1
NC_000002.11:g.179505267C>A	2	179505267	C	A	0.000106298	1
NC_000002.11:g.179505358C>T	2	179505358	C	T	0.000176745	1
NC_000002.11:g.179509345T>G	2	179509345	T	G	0	1
NC_000002.11:g.179514543C>A	2	179514543	C	A	0.000108528	1
NC_000002.11:g.179514543C>G	2	179514543	C	G	0.000108528	1
NC_000002.11:g.179514543C>T	2	179514543	C	T	0.000108528	1
NC_000002.11:g.179514622C>G	2	179514622	C	G	0	1
NC_000002.11:g.179515477C>A	2	179515477	C	A	0	1
NC_000002.11:g.179515969C>A	2	179515969	C	A	5.40491e-05	1
NC_000002.11:g.179516391A>G	2	179516391	A	G	0	1
NC_000002.11:g.179516392C>G	2	179516392	C	G	0	1
NC_000002.11:g.179516392C>T	2	179516392	C	T	0	1
NC_000002.11:g.179516477C>G	2	179516477	C	G	0	1
NC_000002.11:g.179516609A>C	2	179516609	A	C	0	1
NC_000002.11:g.179519637A>G	2	179519637	A	G	0.00113038	0
NC_000002.11:g.179532168C>T	2	179532168	C	T	0	1
NC_000002.11:g.179537132A>G	2	179537132	A	G	0.000202165	1
NC_000002.11:g.179537361C>T	2	179537361	C	T	0.000453852	1
NC_000002.11:g.179538359C>A	2	179538359	C	A	0	1
NC_000002.11:g.179538438C>T	2	179538438	C	T	0	1
NC_000002.11:g.179539764A>G	2	179539764	A	G	0	1
NC_000002.11:g.179543140C>A	2	179543140	C	A	6.49617e-05	1
NC_000002.11:g.179543225C>T	2	179543225	C	T	0	1
NC_000002.11:g.179544065C>A	2	179544065	C	A	0.000102355	1
NC_000002.11:g.179544979A>T	2	179544979	A	T	5.41128e-05	1
NC_000002.11:g.179544980C>T	2	179544980	C	T	0.000149068	1
NC_000002.11:g.179546178C>T	2	179546178	C	T	0	1
NC_000002.11:g.179547423C>T	2	179547423	C	T	0	1
NC_000002.11:g.179547937C>A	2	179547937	C	A	0.000644556	1
NC_000002.11:g.179547937C>T	2	179547937	C	T	0.000644556	1
NC_000002.11:g.179549477C>T	2	179549477	C	T	0	1
NC_000002.11:g.179549478T>G	2	179549478	T	G	5.40407e-05	1
NC_000002.11:g.179549632C>A	2	179549632	C	A	0.000165237	1
NC_000002.11:g.179549632C>G	2	179549632	C	G	0.000165237	1
NC_000002.11:g.179549717C>T	2	179549717	C	T	0.000165751	1
NC_000002.11:g.179550244C>T	2	179550244	C	T	0.000150288	1
NC_000002.11:g.179550326C>G	2	179550326	C	G	0	1
NC_000002.11:g.179552837C>A	2	179552837	C	A	0	1
NC_000002.11:g.179554016C>A	2	179554016	C	A	0	1
NC_000002.11:g.179558648C>T	2	179558648	C	T	0	1
NC_000002.11:g.179559325C>A	2	179559325	C	A	0.000149808	1
NC_000002.11:g.179559325C>G	2	179559325	C	G	0.000149808	1
NC_000002.11:g.179560998T>C	2	179560998	T	C	0	1
NC_000002.11:g.179563569C>A	2	179563569	C	A	0	1
NC_000002.11:g.179563642C>A	2	179563642	C	A	0.00315395	0
NC_000002.11:g.179563642C>G	2	179563642	C	G	0.00315395	0
NC_000002.11:g.179563643T>A	2	179563643	T	A	1.06246	0
NC_000002.11:g.179565931C>T	2	179565931	C	T	5.61291e-05	1
NC_000002.11:g.179566254C>G	2	179566254	C	G	0	1
NC_000002.11:g.179566315C>T	2	179566315	C	T	5.38813e-05	1
NC_000002.11:g.179566894C>G	2	179566894	C	G	0	1
NC_000002.11:g.179567179A>C	2	179567179	A	C	0	1
NC_000002.11:g.179568873C>T	2	179568873	C	T	0.000102352	1
NC_000002.11:g.179569236C>A	2	179569236	C	A	0.000198146	1
NC_000002.11:g.179576670C>A	2	179576670	C	A	0	1
NC_000002.11:g.179577321C>A	2	179577321	C	A	0.000150678	1
NC_000002.11:g.179579018C>G	2	179579018	C	G	5.41682e-05	1
NC_000002.11:g.179579018C>T	2	179579018	C	T	5.41682e-05	1
NC_000002.11:g.179581820A>C	2	179581820	A	C	0.000108904	1
NC_000002.11:g.179582669C>T	2	179582669	C	T	5.42188e-05	1
NC_000002.11:g.179585647C>A	2	179585647	C	A	0	1
NC_000002.11:g.179587385C>T	2	179587385	C	T	0	1
NC_000002.11:g.179587772C>G	2	179587772	C	G	0	1
NC_000002.11:g.179588871C>T	2	179588871	C	T	0.00028545	1
NC_000002.11:g.179589266C>T	2	179589266	C	T	0	1
NC_000002.11:g.179592836C>A	2	179592836	C	A	0	1
NC_000002.11:g.179593225A>T	2	179593225	A	T	0	1
NC_000002.11:g.179595230A>G	2	179595230	A	G	0	1
NC_000002.11:g.179595231C>T	2	179595231	C	T	0	1
NC_000002.11:g.179596031C>A	2	179596031	C	A	0.000156381	1
NC_000002.11:g.179596791A>G	2	179596791	A	G	0	1
NC_000002.11:g.179597166C>A	2	179597166	C	A	0.000289367	1
NC_000002.11:g.179598245C>A	2	179598245	C	A	0	1
NC_000002.11:g.179598621T>C	2	179598621	T	C	0	1
NC_000002.11:g.179599335T>C	2	179599335	T	C	0	1
NC_000002.11:g.179600803T>G	2	179600803	T	G	0.000129475	1
NC_000002.11:g.179617850C>A	2	179617850	C	A	0	1
NC_000002.11:g.179629252A>G	2	179629252	A	G	0	1
NC_000002.11:g.179632883C>T	2	179632883	C	T	0	1
NC_000002.11:g.179632884T>A	2	179632884	T	A	5.36338e-05	1
NC_000002.11:g.179633399C>G	2	179633399	C	G	0	1
NC_000002.11:g.179634405C>T	2	179634405	C	T	0.000280897	1
NC_000002.11:g.179635138C>T	2	179635138	C	T	0	1
NC_000002.11:g.179638187A>T	2	179638187	A	T	0	1
NC_000002.11:g.179638933C>T	2	179638933	C	T	0.000191911	1
NC_000002.11:g.179640082C>A	2	179640082	C	A	0	1
NC_000002.11:g.179642430C>A	2	179642430	C	A	5.35519e-05	1
NC_000002.11:g.179642430C>T	2	179642430	C	T	5.35519e-05	1
NC_000002.11:g.179644726C>T	2	179644726	C	T	5.36021e-05	1
NC_000002.11:g.179647331T>A	2	179647331	T	A	0	1
NC_000002.11:g.179650470C>T	2	179650470	C	T	0.000830848	1
NC_000002.11:g.179654704C>A	2	179654704	C	A	0	1
NC_000002.11:g.179658130C>T	2	179658130	C	T	0	1
NC_000002.11:g.179664459C>T	2	179664459	C	T	0	1
NC_000002.11:g.179664460T>C	2	179664460	T	C	0	1
NC_000002.11:g.182403818C>T	2	182403818	C	T	0.000147352	1
NC_000002.11:g.189876353G>T	2	189876353	G	T	0	1
NC_000002.11:g.189909903A>G	2	189909903	A	G	0	1
NC_000002.11:g.190444608T>C	2	190444608	T	C	0	1
NC_000002.11:g.197298183C>T	2	197298183	C	T	0.000301453	1
NC_000002.11:g.198285150A>C	2	198285150	A	C	0	1
NC_000002.11:g.202068451A>G	2	202068451	A	G	0	1
NC_000002.11:g.202074286G>A	2	202074286	G	A	0.00024808	1
NC_000002.11:g.202150042T>C	2	202150042	T	C	0	1
NC_000002.11:g.202508081C>T	2	202508081	C	T	0.000321092	1
NC_000002.11:g.204075830G>A	2	204075830	G	A	6.12214e-05	1
NC_000002.11:g.204736211G>A	2	204736211	G	A	0	1
NC_000002.11:g.206994967C>T	2	206994967	C	T	0	1
NC_000002.11:g.207011626C>T	2	207011626	C	T	5.35354e-05	1
NC_000002.11:g.208989187A>C	2	208989187	A	C	0.000652482	1
NC_000002.11:g.211471454G>C	2	211471454	G	C	0	1
NC_000002.11:g.215595134C>A	2	215595134	C	A	5.3447e-05	1
NC_000002.11:g.215595134C>T	2	215595134	C	T	5.3447e-05	1
NC_000002.11:g.215914349C>T	2	215914349	C	T	0.000101554	1
NC_000002.11:g.216273019A>G	2	216273019	A	G	0	1
NC_000002.11:g.217341831G>C	2	217341831	G	C	0	1
NC_000002.11:g.219135326G>C	2	219135326	G	C	0	1
NC_000002.11:g.219204866T>G	2	219204866	T	G	5.3666e-05	1
NC_000002.11:g.219209294G>A	2	219209294	G	A	0.000328961	1
NC_000002.11:g.219209530G>C	2	219209530	G	C	0	1
NC_000002.11:g.219524467G>A	2	219524467	G	A	0	1
NC_000002.11:g.219524467G>T	2	219524467	G	T	0	1
NC_000002.11:g.219524468T>G	2	219524468	T	G	0	1
NC_000002.11:g.219524891T>C	2	219524891	T	C	0	1
NC_000002.11:g.220149559T>A	2	220149559	T	A	0	1
NC_000002.11:g.227954582G>A	2	227954582	G	A	5.38396e-05	1
NC_000002.11:g.228193506G>C	2	228193506	G	C	0	1
NC_000002.11:g.230678585C>T	2	230678585	C	T	0	1
NC_000002.11:g.233128073G>A	2	233128073	G	A	0	1
NC_000002.11:g.233200585G>T	2	233200585	G	T	0	1
NC_000002.11:g.233635612C>G	2	233635612	C	G	0	1
NC_000002.11:g.234959740G>A	2	234959740	G	A	5.35495e-05	1
NC_000002.11:g.234975867G>T	2	234975867	G	T	0.000678658	1
NC_000002.11:g.234975919G>A	2	234975919	G	A	0.000154808	1
NC_000002.11:g.238233459T>C	2	238233459	T	C	0.000407404	1
NC_000002.11:g.238253597T>C	2	238253597	T	C	0	1
NC_000002.11:g.239234016G>C	2	239234016	G	C	0	1
NC_000002.11:g.241659190C>G	2	241659190	C	G	0	1
NC_000002.11:g.242051654C>T	2	242051654	C	T	0.0101179	0
NC_000002.11:g.242674546A>T	2	242674546	A	T	0	1
NC_000002.11:g.242690659A>G	2	242690659	A	G	0	1
NC_000003.11:g.1427294G>A	3	1427294	G	A	0.00123776	0
NC_000003.11:g.8787211G>A	3	8787211	G	A	0	1
NC_000003.11:g.9517166G>A	3	9517166	G	A	0.000157481	1
NC_000003.11:g.9959105G>A	3	9959105	G	A	5.37216e-05	1
NC_000003.11:g.9959605A>C	3	9959605	A	C	0	1
NC_000003.11:g.9965666G>T	3	9965666	G	T	0	1
NC_000003.11:g.9974388G>A	3	9974388	G	A	5.34734e-05	1
NC_000003.11:g.10089737T>A	3	10089737	T	A	5.34368e-05	1
NC_000003.11:g.10184445A>T	3	10184445	A	T	0	1
NC_000003.11:g.10400374C>T	3	10400374	C	T	0	1
NC_000003.11:g.12626620C>T	3	12626620	C	T	0	1
NC_000003.11:g.12645037C>T	3	12645037	C	T	0.000625863	1
NC_000003.11:g.14166706G>A	3	14166706	G	A	0	1
NC_000003.11:g.14170911G>C	3	14170911	G	C	0	1
NC_000003.11:g.14171062G>A	3	14171062	G	A	0	1
NC_000003.11:g.14172321G>C	3	14172321	G	C	0	1
NC_000003.11:g.14187661T>A	3	14187661	T	A	0	1
NC_000003.11:g.15499692C>T	3	15499692	C	T	0	1
NC_000003.11:g.32181860T>G	3	32181860	T	G	0	1
NC_000003.11:g.33156042C>T	3	33156042	C	T	0.000856689	1
NC_000003.11:g.37038113A>C	3	37038113	A	C	0	1
NC_000003.11:g.37190384C>G	3	37190384	C	G	5.34651e-05	1
NC_000003.11:g.38648159C>T	3	38648159	C	T	0	1
NC_000003.11:g.38655327T>C	3	38655327	T	C	0.000108665	1
NC_000003.11:g.38753650A>G	3	38753650	A	G	0	1
NC_000003.11:g.38753651C>G	3	38753651	C	G	0.000602041	1
NC_000003.11:g.38755573T>A	3	38755573	T	A	0.00014724	1
NC_000003.11:g.38765045C>T	3	38765045	C	T	0.000127011	1
NC_000003.11:g.38768095A>G	3	38768095	A	G	5.73753e-05	1
NC_000003.11:g.38812769C>T	3	38812769	C	T	0.000361513	1
NC_000003.11:g.38891970A>C	3	38891970	A	C	5.40491e-05	1
NC_000003.11:g.38892243C>T	3	38892243	C	T	0	1
NC_000003.11:g.38904792T>C	3	38904792	T	C	5.40689e-05	1
NC_000003.11:g.38921440C>A	3	38921440	C	A	0.000148647	1
NC_000003.11:g.38962748T>C	3	38962748	T	C	0.000192948	1
NC_000003.11:g.38966905C>G	3	38966905	C	G	0.000200956	1
NC_000003.11:g.38968293C>T	3	38968293	C	T	0.000147701	1
NC_000003.11:g.41279505A>G	3	41279505	A	G	5.34466e-05	1
NC_000003.11:g.41279568G>A	3	41279568	G	A	0	1
NC_000003.11:g.45811699A>G	3	45811699	A	G	5.34404e-05	1
NC_000003.11:g.45821499A>T	3	45821499	A	T	0.00087959	1
NC_000003.11:g.46899763C>T	3	46899763	C	T	0	1
NC_000003.11:g.46899952C>T	3	46899952	C	T	0	1
NC_000003.11:g.46902478C>T	3	46902478	C	T	0	1
NC_000003.11:g.46904751C>A	3	46904751	C	A	0	1
NC_000003.11:g.49455047C>T	3	49455047	C	T	5.34258e-05	1
NC_000003.11:g.49455152C>G	3	49455152	C	G	0	1
NC_000003.11:g.49506489G>T	3	49506489	G	T	0	1
NC_000003.11:g.50340056T>C	3	50340056	T	C	5.38716e-05	1
NC_000003.11:g.50385843T>C	3	50385843	T	C	0.000101426	1
NC_000003.11:g.50616359T>C	3	50616359	T	C	5.57729e-05	1
NC_000003.11:g.50684257G>A	3	50684257	G	A	5.34762e-05	1
NC_000003.11:g.52022926G>A	3	52022926	G	A	0.00123291	0
NC_000003.11:g.52396519C>T	3	52396519	C	T	0	1
NC_000003.11:g.52436617C>G	3	52436617	C	G	0	1
NC_000003.11:g.52438467A>C	3	52438467	A	C	0	1
NC_000003.11:g.52488007C>T	3	52488007	C	T	6.37428e-05	1
NC_000003.11:g.53137968C>A	3	53137968	C	A	0	1
NC_000003.11:g.53224018G>A	3	53224018	G	A	0	1
NC_000003.11:g.57827025G>T	3	57827025	G	T	0	1
NC_000003.11:g.57893734G>T	3	57893734	G	T	0.000626001	1
NC_000003.11:g.57898429G>A	3	57898429	G	A	0	1
NC_000003.11:g.58117748T>C	3	58117748	T	C	0.0030996	0
NC_000003.11:g.69987033G>A	3	69987033	G	A	0.000147342	1
NC_000003.11:g.77651644T>C	3	77651644	T	C	0	1
NC_000003.11:g.93769737G>T	3	93769737	G	T	5.35559e-05	1
NC_000003.11:g.100948223C>T	3	100948223	C	T	0	1
NC_000003.11:g.114099622A>G	3	114099622	A	G	0	1
NC_000003.11:g.123444790C>T	3	123444790	C	T	0	1
NC_000003.11:g.123471177C>T	3	123471177	C	T	0	1
NC_000003.11:g.124457087G>C	3	124457087	G	C	0	1
NC_000003.11:g.124458869A>G	3	124458869	A	G	0	1
NC_000003.11:g.128614261T>A	3	128614261	T	A	5.82819e-05	1
NC_000003.11:g.128780464T>C	3	128780464	T	C	0	1
NC_000003.11:g.130188326G>T	3	130188326	G	T	0.000287616	1
NC_000003.11:g.130613550A>G	3	130613550	A	G	0	1
NC_000003.11:g.132418760A>T	3	132418760	A	T	0	1
NC_000003.11:g.132418761C>T	3	132418761	C	T	0	1
NC_000003.11:g.134266175A>G	3	134266175	A	G	0	1
NC_000003.11:g.135978078G>A	3	135978078	G	A	0.000258024	1
NC_000003.11:g.141289911G>C	3	141289911	G	C	0	1
NC_000003.11:g.142178067A>G	3	142178067	A	G	0.00360721	0
NC_000003.11:g.143214176C>T	3	143214176	C	T	0	1
NC_000003.11:g.148905838C>G	3	148905838	C	G	0	1
NC_000003.11:g.150645851C>T	3	150645851	C	T	5.35283e-05	1
NC_000003.11:g.150658267C>A	3	150658267	C	A	0	1
NC_000003.11:g.150658308T>A	3	150658308	T	A	0.00435223	0
NC_000003.11:g.154801946G>T	3	154801946	G	T	5.34715e-05	1
NC_000003.11:g.158383264G>A	3	158383264	G	A	0	1
NC_000003.11:g.158384800C>G	3	158384800	C	G	0.000108699	1
NC_000003.11:g.158407951G>A	3	158407951	G	A	0	1
NC_000003.11:g.160000402C>A	3	160000402	C	A	0	1
NC_000003.11:g.160099513G>C	3	160099513	G	C	0.000101466	1
NC_000003.11:g.167402179T>G	3	167402179	T	G	0	1
NC_000003.11:g.172607484T>C	3	172607484	T	C	0.000148349	1
NC_000003.11:g.179134346T>C	3	179134346	T	C	0	1
NC_000003.11:g.179304421G>C	3	179304421	G	C	0	1
NC_000003.11:g.193335076T>G	3	193335076	T	G	0.000236139	1
NC_000003.11:g.195605465T>C	3	195605465	T	C	5.46143e-05	1
NC_000004.11:g.660405C>T	4	660405	C	T	0.000147569	1
NC_000004.11:g.2826339G>A	4	2826339	G	A	0	1
NC_000004.11:g.2826924G>C	4	2826924	G	C	0.000195713	1
NC_000004.11:g.3179115G>A	4	3179115	G	A	0	1
NC_000004.11:g.3478259G>C	4	3478259	G	C	0.000362476	1
NC_000004.11:g.3494484A>C	4	3494484	A	C	0	1
NC_000004.11:g.3494485G>A	4	3494485	G	A	5.4251e-05	1
NC_000004.11:g.3495211G>A	4	3495211	G	A	0	1
NC_000004.11:g.6064169T>C	4	6064169	T	C	0	1
NC_000004.11:g.9892336C>G	4	9892336	C	G	0	1
NC_000004.11:g.15575950G>C	4	15575950	G	C	0	1
NC_000004.11:g.15602859G>C	4	15602859	G	C	0.000150202	1
NC_000004.11:g.16014897C>T	4	16014897	C	T	0.000148465	1
NC_000004.11:g.16025917C>T	4	16025917	C	T	0	1
NC_000004.11:g.25156774C>T	4	25156774	C	T	0.00206288	0
NC_000004.11:g.36292326G>T	4	36292326	G	T	0.00352384	0
NC_000004.11:g.55130095G>A	4	55130095	G	A	0	1
NC_000004.11:g.55143660G>A	4	55143660	G	A	0	1
NC_000004.11:g.55144174G>A	4	55144174	G	A	0	1
NC_000004.11:g.55151537G>C	4	55151537	G	C	0	1
NC_000004.11:g.55154965G>A	4	55154965	G	A	0	1
NC_000004.11:g.55592205G>A	4	55592205	G	A	0	1
NC_000004.11:g.55604594G>T	4	55604594	G	T	0	1
NC_000004.11:g.55968063C>A	4	55968063	C	A	0	1
NC_000004.11:g.79434707G>A	4	79434707	G	A	0	1
NC_000004.11:g.84384056C>T	4	84384056	C	T	0	1
NC_000004.11:g.84406138C>T	4	84406138	C	T	0	1
NC_000004.11:g.90758112C>T	4	90758112	C	T	0	1
NC_000004.11:g.103555944C>G	4	103555944	C	G	5.35337e-05	1
NC_000004.11:g.103645018C>T	4	103645018	C	T	0.000149259	1
NC_000004.11:g.104640283A>T	4	104640283	A	T	5.34391e-05	1
NC_000004.11:g.113970970T>C	4	113970970	T	C	0	1
NC_000004.11:g.114161640G>A	4	114161640	G	A	0	1
NC_000004.11:g.114244951G>A	4	114244951	G	A	5.41545e-05	1
NC_000004.11:g.114257939T>C	4	114257939	T	C	0	1
NC_000004.11:g.119204267C>G	4	119204267	C	G	5.34493e-05	1
NC_000004.11:g.119219887C>T	4	119219887	C	T	0.000277979	1
NC_000004.11:g.120079307G>T	4	120079307	G	T	0	1
NC_000004.11:g.128811392G>A	4	128811392	G	A	0	1
NC_000004.11:g.128886365T>A	4	128886365	T	A	0	1
NC_000004.11:g.129960194A>G	4	129960194	A	G	0	1
NC_000004.11:g.151186965C>G	4	151186965	C	G	0.000148551	1
NC_000004.11:g.152629139C>T	4	152629139	C	T	0.000679398	1
NC_000004.11:g.159620284T>C	4	159620284	T	C	0	1
NC_000004.11:g.159627780G>T	4	159627780	G	T	0	1
NC_000004.11:g.159628003G>T	4	159628003	G	T	0	1
NC_000004.11:g.170347296C>A	4	170347296	C	A	0	1
NC_000004.11:g.184598609A>G	4	184598609	A	G	0	1
NC_000004.11:g.186427807C>T	4	186427807	C	T	0.000104608	1
NC_000004.11:g.186435492C>T	4	186435492	C	T	5.34324e-05	1
NC_000005.9:g.254623T>C	5	254623	T	C	0	1
NC_000005.9:g.433967G>A	5	433967	G	A	0	1
NC_000005.9:g.1212416A>C	5	1212416	A	C	0.00027906	1
NC_000005.9:g.1221429G>A	5	1221429	G	A	0.000320872	1
NC_000005.9:g.1802433A>G	5	1802433	A	G	0	1
NC_000005.9:g.16478141A>G	5	16478141	A	G	0	1
NC_000005.9:g.34941289G>A	5	34941289	G	A	0.000741621	1
NC_000005.9:g.35860952A>G	5	35860952	A	G	0.00020083	1
NC_000005.9:g.35876084G>A	5	35876084	G	A	0	1
NC_000005.9:g.36680692G>A	5	36680692	G	A	0	1
NC_000005.9:g.41801122A>G	5	41801122	A	G	0.000402702	1
NC_000005.9:g.42565965G>C	5	42565965	G	C	0.000442664	1
NC_000005.9:g.45353201C>T	5	45353201	C	T	0	1
NC_000005.9:g.45396593C>A	5	45396593	C	A	0	1
NC_000005.9:g.50687107G>A	5	50687107	G	A	0	1
NC_000005.9:g.52405541C>A	5	52405541	C	A	8.34447e-05	1
NC_000005.9:g.54527689C>T	5	54527689	C	T	0	1
NC_000005.9:g.67591246A>G	5	67591246	A	G	0	1
NC_000005.9:g.68720426A>G	5	68720426	A	G	0.000320197	1
NC_000005.9:g.68800002A>G	5	68800002	A	G	0	1
NC_000005.9:g.70860580G>A	5	70860580	G	A	0.000109232	1
NC_000005.9:g.79059033G>T	5	79059033	G	T	0.000117268	1
NC_000005.9:g.79968678A>C	5	79968678	A	C	0	1
NC_000005.9:g.79968678A>T	5	79968678	A	T	0	1
NC_000005.9:g.79970800A>T	5	79970800	A	T	0	1
NC_000005.9:g.79970801A>T	5	79970801	A	T	0	1
NC_000005.9:g.86685345G>T	5	86685345	G	T	0	1
NC_000005.9:g.88057085C>T	5	88057085	C	T	5.39236e-05	1
NC_000005.9:g.110073950T>C	5	110073950	T	C	0.00365566	0
NC_000005.9:g.110096903G>A	5	110096903	G	A	0	1
NC_000005.9:g.112043580G>A	5	112043580	G	A	0.000569922	1
NC_000005.9:g.112136975G>C	5	112136975	G	C	0	1
NC_000005.9:g.112151191G>A	5	112151191	G	A	0	1
NC_000005.9:g.112170647G>C	5	112170647	G	C	0	1
NC_000005.9:g.118877598A>G	5	118877598	A	G	5.34864e-05	1
NC_000005.9:g.121759436T>C	5	121759436	T	C	0	1
NC_000005.9:g.127637072A>G	5	127637072	A	G	0	1
NC_000005.9:g.127654695T>C	5	127654695	T	C	0	1
NC_000005.9:g.127697542C>T	5	127697542	C	T	5.34297e-05	1
NC_000005.9:g.127700292C>A	5	127700292	C	A	0	1
NC_000005.9:g.127700420T>C	5	127700420	T	C	0	1
NC_000005.9:g.127713572T>C	5	127713572	T	C	0	1
NC_000005.9:g.131055009C>T	5	131055009	C	T	0	1
NC_000005.9:g.131925321A>G	5	131925321	A	G	0	1
NC_000005.9:g.132222000A>G	5	132222000	A	G	0	1
NC_000005.9:g.137710896G>C	5	137710896	G	C	0	1
NC_000005.9:g.137780921A>T	5	137780921	A	T	0	1
NC_000005.9:g.138117719G>C	5	138117719	G	C	5.49924e-05	1
NC_000005.9:g.138118864A>C	5	138118864	A	C	0	1
NC_000005.9:g.138118962G>A	5	138118962	G	A	0.000101339	1
NC_000005.9:g.138145894G>A	5	138145894	G	A	0	1
NC_000005.9:g.138160489G>A	5	138160489	G	A	0	1
NC_000005.9:g.138253429A>G	5	138253429	A	G	0	1
NC_000005.9:g.138261097G>A	5	138261097	G	A	0	1
NC_000005.9:g.138261097G>C	5	138261097	G	C	0	1
NC_000005.9:g.138266161G>A	5	138266161	G	A	0	1
NC_000005.9:g.138268402G>A	5	138268402	G	A	0	1
NC_000005.9:g.138856913C>A	5	138856913	C	A	0.000202383	1
NC_000005.9:g.140070886C>T	5	140070886	C	T	0	1
NC_000005.9:g.142814865C>A	5	142814865	C	A	0	1
NC_000005.9:g.147790330T>A	5	147790330	T	A	0.000111829	1
NC_000005.9:g.147796768G>T	5	147796768	G	T	0	1
NC_000005.9:g.149514311A>G	5	149514311	A	G	0	1
NC_000005.9:g.149514312C>T	5	149514312	C	T	0	1
NC_000005.9:g.151304053A>G	5	151304053	A	G	5.35073e-05	1
NC_000005.9:g.155754243G>A	5	155754243	G	A	0	1
NC_000005.9:g.155754243G>C	5	155754243	G	C	0	1
NC_000005.9:g.155754244T>A	5	155754244	T	A	0	1
NC_000005.9:g.155754244T>G	5	155754244	T	G	0	1
NC_000005.9:g.155756543G>A	5	155756543	G	A	0.000237388	1
NC_000005.9:g.155756590G>A	5	155756590	G	A	5.39566e-05	1
NC_000005.9:g.155756591T>A	5	155756591	T	A	0.000102393	1
NC_000005.9:g.160761913T>C	5	160761913	T	C	0	1
NC_000005.9:g.161322876T>C	5	161322876	T	C	0	1
NC_000005.9:g.161524705G>A	5	161524705	G	A	5.3588e-05	1
NC_000005.9:g.161580097A>G	5	161580097	A	G	0	1
NC_000005.9:g.162900564G>T	5	162900564	G	T	0	1
NC_000005.9:g.167545296G>T	5	167545296	G	T	0	1
NC_000005.9:g.176720832G>A	5	176720832	G	A	0	1
NC_000005.9:g.179263435G>A	5	179263435	G	A	5.35231e-05	1
NC_000005.9:g.180030391C>T	5	180030391	C	T	5.43053e-05	1
NC_000006.11:g.7578010A>T	6	7578010	A	T	0	1
NC_000006.11:g.7582874G>C	6	7582874	G	C	0	1
NC_000006.11:g.30882586G>T	6	30882586	G	T	5.45822e-05	1
NC_000006.11:g.30884027G>C	6	30884027	G	C	0.000107805	1
NC_000006.11:g.32009787A>G	6	32009787	A	G	0.062431	0
NC_000006.11:g.33151921C>G	6	33151921	C	G	0.00019256	1
NC_000006.11:g.33152768C>T	6	33152768	C	T	0.000156982	1
NC_000006.11:g.33272765C>T	6	33272765	C	T	0	1
NC_000006.11:g.33644544G>A	6	33644544	G	A	5.35183e-05	1
NC_000006.11:g.42141553G>A	6	42141553	G	A	0	1
NC_000006.11:g.42930866G>C	6	42930866	G	C	0.000443979	1
NC_000006.11:g.43550052G>C	6	43550052	G	C	5.34222e-05	1
NC_000006.11:g.44269004C>A	6	44269004	C	A	5.34726e-05	1
NC_000006.11:g.44274985C>T	6	44274985	C	T	0	1
NC_000006.11:g.46675900T>C	6	46675900	T	C	0.000147406	1
NC_000006.11:g.49399571T>C	6	49399571	T	C	0	1
NC_000006.11:g.51777162A>T	6	51777162	A	T	0	1
NC_000006.11:g.52285273T>C	6	52285273	T	C	0	1
NC_000006.11:g.52303101G>A	6	52303101	G	A	0.000323605	1
NC_000006.11:g.52344049G>A	6	52344049	G	A	0.000319993	1
NC_000006.11:g.56482783C>T	6	56482783	C	T	0.00428111	0
NC_000006.11:g.65327309A>T	6	65327309	A	T	0	1
NC_000006.11:g.72967827G>A	6	72967827	G	A	0.00015027	1
NC_000006.11:g.72993823T>C	6	72993823	T	C	0	1
NC_000006.11:g.74190719G>A	6	74190719	G	A	0	1
NC_000006.11:g.74304939T>C	6	74304939	T	C	5.3742e-05	1
NC_000006.11:g.75840567C>T	6	75840567	C	T	0	1
NC_000006.11:g.75866241T>C	6	75866241	T	C	0.000194624	1
NC_000006.11:g.76713589A>G	6	76713589	A	G	0.00040788	1
NC_000006.11:g.76715003C>A	6	76715003	C	A	0.000107128	1
NC_000006.11:g.76728434C>T	6	76728434	C	T	5.3785e-05	1
NC_000006.11:g.83880018G>C	6	83880018	G	C	0	1
NC_000006.11:g.84566960G>C	6	84566960	G	C	0	1
NC_000006.11:g.101215020C>A	6	101215020	C	A	0.00249292	0
NC_000006.11:g.107031201A>G	6	107031201	A	G	0.000147835	1
NC_000006.11:g.110086365G>T	6	110086365	G	T	5.34537e-05	1
NC_000006.11:g.110112776T>C	6	110112776	T	C	0.000107559	1
NC_000006.11:g.112435865C>T	6	112435865	C	T	0.00032064	1
NC_000006.11:g.112435961T>C	6	112435961	T	C	5.35425e-05	1
NC_000006.11:g.112438941C>T	6	112438941	C	T	0	1
NC_000006.11:g.112450278C>G	6	112450278	C	G	5.35326e-05	1
NC_000006.11:g.112450278C>T	6	112450278	C	T	5.35326e-05	1
NC_000006.11:g.112454550C>T	6	112454550	C	T	5.34802e-05	1
NC_000006.11:g.112454691T>A	6	112454691	T	A	0	1
NC_000006.11:g.112457457C>T	6	112457457	C	T	0	1
NC_000006.11:g.112471831T>A	6	112471831	T	A	0	1
NC_000006.11:g.112496514C>T	6	112496514	C	T	0.000147305	1
NC_000006.11:g.112510409T>C	6	112510409	T	C	5.35101e-05	1
NC_000006.11:g.121613198C>A	6	121613198	C	A	0.000116283	1
NC_000006.11:g.123542630A>G	6	123542630	A	G	0.000114312	1
NC_000006.11:g.123600200C>T	6	123600200	C	T	0.0014046	0
NC_000006.11:g.123658763C>A	6	123658763	C	A	0	1
NC_000006.11:g.130154731C>A	6	130154731	C	A	0	1
NC_000006.11:g.131943020C>T	6	131943020	C	T	0	1
NC_000006.11:g.132204833G>T	6	132204833	G	T	0	1
NC_000006.11:g.135611560C>T	6	135611560	C	T	0.00023951	1
NC_000006.11:g.135679269C>T	6	135679269	C	T	0.000148942	1
NC_000006.11:g.136589299C>G	6	136589299	C	G	0.00271473	0
NC_000006.11:g.137234595G>A	6	137234595	G	A	5.34904e-05	1
NC_000006.11:g.143795922G>A	6	143795922	G	A	0	1
NC_000006.11:g.145946861C>T	6	145946861	C	T	0.000244948	1
NC_000006.11:g.145948831T>A	6	145948831	T	A	0.000108296	1
NC_000006.11:g.157454161G>T	6	157454161	G	T	0	1
NC_000006.11:g.157495141G>A	6	157495141	G	A	0.000101384	1
NC_000006.11:g.160483653T>C	6	160483653	T	C	0	1
NC_000006.11:g.161027691C>G	6	161027691	C	G	0	1
NC_000006.11:g.166780381T>C	6	166780381	T	C	5.34722e-05	1
NC_000006.11:g.170162629T>G	6	170162629	T	G	0	1
NC_000006.11:g.170175443G>T	6	170175443	G	T	0.000245284	1
NC_000007.13:g.872239G>A	7	872239	G	A	0	1
NC_000007.13:g.891019A>T	7	891019	A	T	0.000114226	1
NC_000007.13:g.892306T>C	7	892306	T	C	0	1
NC_000007.13:g.4827263A>G	7	4827263	A	G	0	1
NC_000007.13:g.5569165C>T	7	5569165	C	T	0	1
NC_000007.13:g.6013175T>G	7	6013175	T	G	0	1
NC_000007.13:g.6038858C>G	7	6038858	C	G	0	1
NC_000007.13:g.6049010G>C	7	6049010	G	C	0.00852213	0
NC_000007.13:g.6438292G>C	7	6438292	G	C	0	1
NC_000007.13:g.6590637A>C	7	6590637	A	C	0	1
NC_000007.13:g.16298544C>A	7	16298544	C	A	0	1
NC_000007.13:g.17370378A>G	7	17370378	A	G	0	1
NC_000007.13:g.30058611C>T	7	30058611	C	T	0.000150121	1
NC_000007.13:g.30656895G>A	7	30656895	G	A	0	1
NC_000007.13:g.30668175G>A	7	30668175	G	A	0	1
NC_000007.13:g.30668286G>A	7	30668286	G	A	5.38137e-05	1
NC_000007.13:g.31003741G>T	7	31003741	G	T	0.000231771	1
NC_000007.13:g.33644805A>G	7	33644805	A	G	0	1
NC_000007.13:g.36462420T>A	7	36462420	T	A	0	1
NC_000007.13:g.55224353G>A	7	55224353	G	A	0	1
NC_000007.13:g.55238908T>G	7	55238908	T	G	0.000101334	1
NC_000007.13:g.55240819T>C	7	55240819	T	C	0	1
NC_000007.13:g.55242514G>A	7	55242514	G	A	0	1
NC_000007.13:g.55268880G>A	7	55268880	G	A	0	1
NC_000007.13:g.55269476G>A	7	55269476	G	A	0	1
NC_000007.13:g.55269476G>T	7	55269476	G	T	0	1
NC_000007.13:g.56099732C>A	7	56099732	C	A	0	1
NC_000007.13:g.73470766G>A	7	73470766	G	A	0.000979125	1
NC_000007.13:g.80292304A>G	7	80292304	A	G	0.00132721	0
NC_000007.13:g.80292486G>A	7	80292486	G	A	0.000884899	1
NC_000007.13:g.80302726G>A	7	80302726	G	A	0.00165974	0
NC_000007.13:g.82072680C>T	7	82072680	C	T	0	1
NC_000007.13:g.92077294T>C	7	92077294	T	C	0	1
NC_000007.13:g.92116856C>T	7	92116856	C	T	5.46016e-05	1
NC_000007.13:g.92116857T>A	7	92116857	T	A	0	1
NC_000007.13:g.93536155G>A	7	93536155	G	A	0	1
NC_000007.13:g.98779690T>C	7	98779690	T	C	0	1
NC_000007.13:g.98782551C>G	7	98782551	C	G	0.00015738	1
NC_000007.13:g.98782551C>T	7	98782551	C	T	0.00015738	1
NC_000007.13:g.98805022A>T	7	98805022	A	T	0.00220976	0
NC_000007.13:g.99702495A>G	7	99702495	A	G	0.000101339	1
NC_000007.13:g.100218750C>T	7	100218750	C	T	9.84921e-05	1
NC_000007.13:g.100800768T>A	7	100800768	T	A	0.000150758	1
NC_000007.13:g.101923413G>A	7	101923413	G	A	0	1
NC_000007.13:g.104714125G>A	7	104714125	G	A	0	1
NC_000007.13:g.105177060G>A	7	105177060	G	A	0	1
NC_000007.13:g.105183098T>C	7	105183098	T	C	0	1
NC_000007.13:g.105187630G>A	7	105187630	G	A	0	1
NC_000007.13:g.105190613G>T	7	105190613	G	T	0.00033213	1
NC_000007.13:g.105190707G>T	7	105190707	G	T	0	1
NC_000007.13:g.105190934G>A	7	105190934	G	A	0.00066365	1
NC_000007.13:g.105207564A>G	7	105207564	A	G	0.0001268	1
NC_000007.13:g.107355866A>G	7	107355866	A	G	0	1
NC_000007.13:g.107355867G>A	7	107355867	G	A	0	1
NC_000007.13:g.114271582G>C	7	114271582	G	C	0.000842144	1
NC_000007.13:g.116371914G>T	7	116371914	G	T	0	1
NC_000007.13:g.116380003G>T	7	116380003	G	T	0	1
NC_000007.13:g.116380139G>A	7	116380139	G	A	0	1
NC_000007.13:g.116395408G>C	7	116395408	G	C	0	1
NC_000007.13:g.116395570G>A	7	116395570	G	A	0	1
NC_000007.13:g.116397489A>G	7	116397489	A	G	5.39377e-05	1
NC_000007.13:g.116399389A>G	7	116399389	A	G	0	1
NC_000007.13:g.116399443A>G	7	116399443	A	G	0	1
NC_000007.13:g.116423356A>G	7	116423356	A	G	0	1
NC_000007.13:g.116423524G>A	7	116423524	G	A	0	1
NC_000007.13:g.116435847T>A	7	116435847	T	A	0	1
NC_000007.13:g.116435939A>G	7	116435939	A	G	0	1
NC_000007.13:g.120381586A>G	7	120381586	A	G	0	1
NC_000007.13:g.124465305C>A	7	124465305	C	A	0	1
NC_000007.13:g.124465305C>T	7	124465305	C	T	0	1
NC_000007.13:g.124469307C>T	7	124469307	C	T	0	1
NC_000007.13:g.124482860C>T	7	124482860	C	T	0	1
NC_000007.13:g.124483018C>T	7	124483018	C	T	0	1
NC_000007.13:g.124486994A>G	7	124486994	A	G	0	1
NC_000007.13:g.124503403C>T	7	124503403	C	T	0	1
NC_000007.13:g.124510964C>A	7	124510964	C	A	0	1
NC_000007.13:g.124510964C>T	7	124510964	C	T	0	1
NC_000007.13:g.124511096C>A	7	124511096	C	A	0	1
NC_000007.13:g.124532435C>T	7	124532435	C	T	0	1
NC_000007.13:g.124532436T>G	7	124532436	T	G	0	1
NC_000007.13:g.128034331C>T	7	128034331	C	T	0.000106944	1
NC_000007.13:g.128610371T>G	7	128610371	T	G	0	1
NC_000007.13:g.128632052C>T	7	128632052	C	T	0.000108526	1
NC_000007.13:g.130025765G>T	7	130025765	G	T	0	1
NC_000007.13:g.137791464G>T	7	137791464	G	T	0.00010688	1
NC_000007.13:g.140476710A>G	7	140476710	A	G	0	1
NC_000007.13:g.141315269A>G	7	141315269	A	G	5.35633e-05	1
NC_000007.13:g.142457376G>A	7	142457376	G	A	0.000693279	1
NC_000007.13:g.142459624G>A	7	142459624	G	A	0	1
NC_000007.13:g.142460717A>C	7	142460717	A	C	0	1
NC_000007.13:g.144245583C>G	7	144245583	C	G	5.38708e-05	1
NC_000007.13:g.148504800T>C	7	148504800	T	C	0	1
NC_000007.13:g.151254319C>T	7	151254319	C	T	5.38597e-05	1
NC_000007.13:g.151262431C>T	7	151262431	C	T	0	1
NC_000007.13:g.151292538C>T	7	151292538	C	T	0	1
NC_000007.13:g.151292541C>T	7	151292541	C	T	0.000147436	1
NC_000007.13:g.151372505C>T	7	151372505	C	T	0	1
NC_000007.13:g.151372725T>A	7	151372725	T	A	0	1
NC_000007.13:g.151478236A>C	7	151478236	A	C	0	1
NC_000007.13:g.151478237C>T	7	151478237	C	T	0	1
NC_000007.13:g.152055761C>A	7	152055761	C	A	0	1
NC_000007.13:g.154645538G>T	7	154645538	G	T	0	1
NC_000007.13:g.154679446T>C	7	154679446	T	C	0	1
NC_000007.13:g.157151333T>C	7	157151333	T	C	0	1
NC_000007.13:g.158677312T>C	7	158677312	T	C	0	1
NC_000007.13:g.158679767G>A	7	158679767	G	A	0	1
NC_000008.10:g.6293568G>C	8	6293568	G	C	0.000405477	1
NC_000008.10:g.15601045A>G	8	15601045	A	G	0.000147454	1
NC_000008.10:g.22066956A>C	8	22066956	A	C	5.34943e-05	1
NC_000008.10:g.22862989G>A	8	22862989	G	A	0	1
NC_000008.10:g.24811821T>C	8	24811821	T	C	0	1
NC_000008.10:g.27319273T>C	8	27319273	T	C	0	1
NC_000008.10:g.27327277C>T	8	27327277	C	T	5.36192e-05	1
NC_000008.10:g.30958363A>G	8	30958363	A	G	0	1
NC_000008.10:g.31024747G>A	8	31024747	G	A	0	1
NC_000008.10:g.38117556A>G	8	38117556	A	G	0	1
NC_000008.10:g.38285869C>T	8	38285869	C	T	0.00019471	1
NC_000008.10:g.38287198A>G	8	38287198	A	G	0	1
NC_000008.10:g.38940594C>T	8	38940594	C	T	0.000101739	1
NC_000008.10:g.42958974G>C	8	42958974	G	C	0.000107177	1
NC_000008.10:g.48691655C>T	8	48691655	C	T	0	1
NC_000008.10:g.48790283A>G	8	48790283	A	G	0	1
NC_000008.10:g.48849078C>T	8	48849078	C	T	0	1
NC_000008.10:g.48877274T>C	8	48877274	T	C	0	1
NC_000008.10:g.57890706T>C	8	57890706	T	C	5.38021e-05	1
NC_000008.10:g.68076745C>T	8	68076745	C	T	0	1
NC_000008.10:g.68102883A>G	8	68102883	A	G	0	1
NC_000008.10:g.68419124C>A	8	68419124	C	A	0	1
NC_000008.10:g.68419124C>T	8	68419124	C	T	0	1
NC_000008.10:g.72128925G>A	8	72128925	G	A	0.000482922	1
NC_000008.10:g.75263557G>A	8	75263557	G	A	0	1
NC_000008.10:g.75274117A>G	8	75274117	A	G	0	1
NC_000008.10:g.75275289G>A	8	75275289	G	A	0	1
NC_000008.10:g.75276219G>A	8	75276219	G	A	0	1
NC_000008.10:g.90995084C>T	8	90995084	C	T	0	1
NC_000008.10:g.94777876T>G	8	94777876	T	G	0.000601685	1
NC_000008.10:g.95164094A>G	8	95164094	A	G	0.00101713	1
NC_000008.10:g.100519432G>C	8	100519432	G	C	5.34758e-05	1
NC_000008.10:g.133900815T>G	8	133900815	T	G	0	1
NC_000008.10:g.141460888C>T	8	141460888	C	T	0	1
NC_000008.10:g.144662181C>T	8	144662181	C	T	5.35831e-05	1
NC_000008.10:g.144911449C>G	8	144911449	C	G	0	1
NC_000008.10:g.145017946C>T	8	145017946	C	T	0.00287262	0
NC_000008.10:g.145139779A>G	8	145139779	A	G	0	1
NC_000008.10:g.145582843G>A	8	145582843	G	A	0	1
NC_000008.10:g.145584461A>C	8	145584461	A	C	5.37866e-05	1
NC_000008.10:g.145666495C>G	8	145666495	C	G	5.38597e-05	1
NC_000008.10:g.145736940T>A	8	145736940	T	A	0	1
NC_000008.10:g.145737063C>A	8	145737063	C	A	0.000206075	1
NC_000008.10:g.145737063C>G	8	145737063	C	G	0.000206075	1
NC_000009.11:g.3879596C>G	9	3879596	C	G	0	1
NC_000009.11:g.4583037G>C	9	4583037	G	C	5.3595e-05	1
NC_000009.11:g.6533161C>G	9	6533161	C	G	0	1
NC_000009.11:g.21968243T>C	9	21968243	T	C	0	1
NC_000009.11:g.32552431C>T	9	32552431	C	T	0	1
NC_000009.11:g.33001563A>C	9	33001563	A	C	0	1
NC_000009.11:g.34637603C>T	9	34637603	C	T	0.000225828	1
NC_000009.11:g.34649080T>G	9	34649080	T	G	0	1
NC_000009.11:g.34656907T>C	9	34656907	T	C	0	1
NC_000009.11:g.35062973A>G	9	35062973	A	G	5.34242e-05	1
NC_000009.11:g.35064284T>C	9	35064284	T	C	0	1
NC_000009.11:g.35074923C>T	9	35074923	C	T	0	1
NC_000009.11:g.35075461C>T	9	35075461	C	T	0	1
NC_000009.11:g.35802606T>C	9	35802606	T	C	0	1
NC_000009.11:g.36846927C>T	9	36846927	C	T	0	1
NC_000009.11:g.37425993T>C	9	37425993	T	C	0	1
NC_000009.11:g.37436656A>G	9	37436656	A	G	0.000716999	1
NC_000009.11:g.71867729A>C	9	71867729	A	C	0.000483818	1
NC_000009.11:g.77407688T>C	9	77407688	T	C	0	1
NC_000009.11:g.80866823G>A	9	80866823	G	A	5.46057e-05	1
NC_000009.11:g.80881620G>A	9	80881620	G	A	0	1
NC_000009.11:g.80915516A>G	9	80915516	A	G	0	1
NC_000009.11:g.94830381C>G	9	94830381	C	G	0.000257613	1
NC_000009.11:g.94841849C>G	9	94841849	C	G	0.000443569	1
NC_000009.11:g.95477534C>G	9	95477534	C	G	0.000619005	1
NC_000009.11:g.98011652C>G	9	98011652	C	G	0	1
NC_000009.11:g.98740499T>G	9	98740499	T	G	0	1
NC_000009.11:g.99015084C>T	9	99015084	C	T	0	1
NC_000009.11:g.101147921C>T	9	101147921	C	T	0	1
NC_000009.11:g.101536363C>G	9	101536363	C	G	0	1
NC_000009.11:g.101594052A>G	9	101594052	A	G	0	1
NC_000009.11:g.101597529A>C	9	101597529	A	C	0.000154762	1
NC_000009.11:g.101907171G>A	9	101907171	G	A	0	1
NC_000009.11:g.101909934A>G	9	101909934	A	G	0	1
NC_000009.11:g.103015419G>A	9	103015419	G	A	0.000333879	1
NC_000009.11:g.108320447G>C	9	108320447	G	C	0	1
NC_000009.11:g.108320447G>T	9	108320447	G	T	0	1
NC_000009.11:g.111637174C>T	9	111637174	C	T	0.000523015	1
NC_000009.11:g.116045410A>G	9	116045410	A	G	0	1
NC_000009.11:g.124062405G>T	9	124062405	G	T	0.000460381	1
NC_000009.11:g.130219593A>T	9	130219593	A	T	0	1
NC_000009.11:g.130219673G>A	9	130219673	G	A	0	1
NC_000009.11:g.130243507G>C	9	130243507	G	C	0.00134943	0
NC_000009.11:g.130255079A>G	9	130255079	A	G	5.36684e-05	1
NC_000009.11:g.130263423G>T	9	130263423	G	T	0	1
NC_000009.11:g.130265052G>A	9	130265052	G	A	0	1
NC_000009.11:g.130423389G>C	9	130423389	G	C	0	1
NC_000009.11:g.130446774T>C	9	130446774	T	C	0	1
NC_000009.11:g.131016931A>G	9	131016931	A	G	0	1
NC_000009.11:g.131331177G>A	9	131331177	G	A	0	1
NC_000009.11:g.131467581G>T	9	131467581	G	T	8.47218e-05	1
NC_000009.11:g.133577520G>A	9	133577520	G	A	0.000147705	1
NC_000009.11:g.133578439G>T	9	133578439	G	T	0	1
NC_000009.11:g.133578569G>A	9	133578569	G	A	0.00152241	0
NC_000009.11:g.134385384G>A	9	134385384	G	A	0.00010136	1
NC_000009.11:g.135772143T>C	9	135772143	T	C	0	1
NC_000009.11:g.135785954G>A	9	135785954	G	A	0	1
NC_000009.11:g.135786077C>T	9	135786077	C	T	5.37766e-05	1
NC_000009.11:g.135940425A>G	9	135940425	A	G	0.000283854	1
NC_000009.11:g.137218506G>A	9	137218506	G	A	0	1
NC_000009.11:g.138594215G>C	9	138594215	G	C	0.000208104	1
NC_000009.11:g.138606421A>T	9	138606421	A	T	0	1
NC_000009.11:g.138651706G>A	9	138651706	G	A	5.6147e-05	1
NC_000009.11:g.138664559A>G	9	138664559	A	G	0	1
NC_000009.11:g.138676465G>A	9	138676465	G	A	0.000157338	1
NC_000009.11:g.139258615C>T	9	139258615	C	T	0.000990966	1
NC_000009.11:g.140058209A>G	9	140058209	A	G	0	1
NC_000009.11:g.140392565C>T	9	140392565	C	T	0.00036371	1
NC_000009.11:g.140637821A>T	9	140637821	A	T	0.00224953	0
NC_000009.11:g.140646861G>A	9	140646861	G	A	0	1
NC_000010.10:g.6067796C>T	10	6067796	C	T	0	1
NC_000010.10:g.12123470G>T	10	12123470	G	T	5.34982e-05	1
NC_000010.10:g.13158341G>A	10	13158341	G	A	0.000147559	1
NC_000010.10:g.14950703C>T	10	14950703	C	T	0.000101418	1
NC_000010.10:g.16970304T>C	10	16970304	T	C	0.00518825	0
NC_000010.10:g.18430145G>C	10	18430145	G	C	0.000173901	1
NC_000010.10:g.18439810A>T	10	18439810	A	T	0.00684659	0
NC_000010.10:g.18439811G>T	10	18439811	G	T	0.0177558	0
NC_000010.10:g.18823004G>A	10	18823004	G	A	0	1
NC_000010.10:g.21134186C>T	10	21134186	C	T	0	1
NC_000010.10:g.21147168C>A	10	21147168	C	A	0.00111412	0
NC_000010.10:g.21147168C>T	10	21147168	C	T	0.00111412	0
NC_000010.10:g.21148756C>G	10	21148756	C	G	0	1
NC_000010.10:g.26359331G>T	10	26359331	G	T	0.000444786	1
NC_000010.10:g.27454470T>G	10	27454470	T	G	0.000101475	1
NC_000010.10:g.27508733C>T	10	27508733	C	T	0.000361428	1
NC_000010.10:g.30602901C>T	10	30602901	C	T	0	1
NC_000010.10:g.33619634A>C	10	33619634	A	C	0	1
NC_000010.10:g.43623558A>G	10	43623558	A	G	0	1
NC_000010.10:g.43623559G>C	10	43623559	G	C	0	1
NC_000010.10:g.49663179T>C	10	49663179	T	C	0	1
NC_000010.10:g.50741026T>C	10	50741026	T	C	0.000155041	1
NC_000010.10:g.55566892T>C	10	55566892	T	C	0	1
NC_000010.10:g.55569307C>T	10	55569307	C	T	0	1
NC_000010.10:g.61819189C>T	10	61819189	C	T	0	1
NC_000010.10:g.67748448A>T	10	67748448	A	T	0	1
NC_000010.10:g.67748449C>G	10	67748449	C	G	0	1
NC_000010.10:g.68040380C>G	10	68040380	C	G	0.000302921	1
NC_000010.10:g.68139111C>T	10	68139111	C	T	0.000107116	1
NC_000010.10:g.68535200A>G	10	68535200	A	G	0	1
NC_000010.10:g.68535200A>T	10	68535200	A	T	0	1
NC_000010.10:g.68940280T>C	10	68940280	T	C	0	1
NC_000010.10:g.68979364C>A	10	68979364	C	A	5.37862e-05	1
NC_000010.10:g.70206171C>T	10	70206171	C	T	0	1
NC_000010.10:g.71075772T>A	10	71075772	T	A	0.000202385	1
NC_000010.10:g.71712637G>A	10	71712637	G	A	0	1
NC_000010.10:g.74776602A>C	10	74776602	A	C	0	1
NC_000010.10:g.75186491T>C	10	75186491	T	C	0	1
NC_000010.10:g.75834662G>A	10	75834662	G	A	0	1
NC_000010.10:g.75856961G>T	10	75856961	G	T	0	1
NC_000010.10:g.75863577G>C	10	75863577	G	C	0	1
NC_000010.10:g.75866987G>A	10	75866987	G	A	0	1
NC_000010.10:g.75871871G>A	10	75871871	G	A	0	1
NC_000010.10:g.79814287A>T	10	79814287	A	T	8.98755e-05	1
NC_000010.10:g.85973836A>C	10	85973836	A	C	0.000278608	1
NC_000010.10:g.86008800G>A	10	86008800	G	A	0.000245506	1
NC_000010.10:g.86014201T>A	10	86014201	T	A	0.000191655	1
NC_000010.10:g.88428542G>T	10	88428542	G	T	0	1
NC_000010.10:g.88441192G>A	10	88441192	G	A	0	1
NC_000010.10:g.88445459T>C	10	88445459	T	C	5.38014e-05	1
NC_000010.10:g.88451651A>G	10	88451651	A	G	0	1
NC_000010.10:g.88683265T>C	10	88683265	T	C	0	1
NC_000010.10:g.90703665C>T	10	90703665	C	T	0	1
NC_000010.10:g.91011492A>T	10	91011492	A	T	0	1
NC_000010.10:g.92680757C>A	10	92680757	C	A	0.000101655	1
NC_000010.10:g.97447348C>T	10	97447348	C	T	0	1
NC_000010.10:g.98180712C>A	10	98180712	C	A	0	1
NC_000010.10:g.98383296T>A	10	98383296	T	A	0	1
NC_000010.10:g.99212171G>C	10	99212171	G	C	5.34489e-05	1
NC_000010.10:g.99510228G>C	10	99510228	G	C	0	1
NC_000010.10:g.99511131A>G	10	99511131	A	G	0.000235133	1
NC_000010.10:g.101591733G>A	10	101591733	G	A	0	1
NC_000010.10:g.104157843G>A	10	104157843	G	A	0	1
NC_000010.10:g.104387001G>A	10	104387001	G	A	0	1
NC_000010.10:g.104474029C>T	10	104474029	C	T	0.000207743	1
NC_000010.10:g.105815539C>A	10	105815539	C	A	0	1
NC_000010.10:g.105832966A>C	10	105832966	A	C	0.00187913	0
NC_000010.10:g.112557265G>C	10	112557265	G	C	0	1
NC_000010.10:g.112559677G>A	10	112559677	G	A	0	1
NC_000010.10:g.112661295C>A	10	112661295	C	A	0	1
NC_000010.10:g.114905857G>C	10	114905857	G	C	0	1
NC_000010.10:g.124909085G>A	10	124909085	G	A	0.00224981	0
NC_000011.9:g.533765C>G	11	533765	C	G	0	1
NC_000011.9:g.613784C>G	11	613784	C	G	0.000347114	1
NC_000011.9:g.613784C>T	11	613784	C	T	0.000347114	1
NC_000011.9:g.2182336G>A	11	2182336	G	A	0	1
NC_000011.9:g.2185623C>T	11	2185623	C	T	0	1
NC_000011.9:g.2192001C>T	11	2192001	C	T	0	1
NC_000011.9:g.2192002T>G	11	2192002	T	G	0	1
NC_000011.9:g.2192914C>A	11	2192914	C	A	0.000238384	1
NC_000011.9:g.2192926C>A	11	2192926	C	A	0	1
NC_000011.9:g.2905366T>C	11	2905366	T	C	0	1
NC_000011.9:g.2905899C>T	11	2905899	C	T	0	1
NC_000011.9:g.2906431C>T	11	2906431	C	T	0	1
NC_000011.9:g.4107774G>T	11	4107774	G	T	0	1
NC_000011.9:g.17409394C>T	11	17409394	C	T	0	1
NC_000011.9:g.17515924C>T	11	17515924	C	T	0.000114045	1
NC_000011.9:g.17522597C>G	11	17522597	C	G	5.39004e-05	1
NC_000011.9:g.17533447A>G	11	17533447	A	G	0	1
NC_000011.9:g.17656735G>A	11	17656735	G	A	0.00594189	0
NC_000011.9:g.19206497A>G	11	19206497	A	G	0	1
NC_000011.9:g.19206593C>A	11	19206593	C	A	0.000106914	1
NC_000011.9:g.19206593C>T	11	19206593	C	T	0.000106914	1
NC_000011.9:g.19213883C>T	11	19213883	C	T	0.000482988	1
NC_000011.9:g.22239835T>C	11	22239835	T	C	0	1
NC_000011.9:g.27722526A>C	11	27722526	A	C	0.000201972	1
NC_000011.9:g.30252597T>C	11	30252597	T	C	0	1
NC_000011.9:g.46693804G>C	11	46693804	G	C	0	1
NC_000011.9:g.46724316G>A	11	46724316	G	A	0	1
NC_000011.9:g.47368177C>T	11	47368177	C	T	0.000159021	1
NC_000011.9:g.47369031C>A	11	47369031	C	A	0	1
NC_000011.9:g.47369200A>G	11	47369200	A	G	7.04842e-05	1
NC_000011.9:g.47369233T>A	11	47369233	T	A	0	1
NC_000011.9:g.47602386G>A	11	47602386	G	A	0	1
NC_000011.9:g.61205587T>A	11	61205587	T	A	0.000154767	1
NC_000011.9:g.61205587T>C	11	61205587	T	C	0.000154767	1
NC_000011.9:g.61547403G>A	11	61547403	G	A	0	1
NC_000011.9:g.63410827A>G	11	63410827	A	G	0	1
NC_000011.9:g.63411640C>A	11	63411640	C	A	0.000104361	1
NC_000011.9:g.63419942C>A	11	63419942	C	A	0	1
NC_000011.9:g.63426232C>T	11	63426232	C	T	0	1
NC_000011.9:g.64522310T>G	11	64522310	T	G	0	1
NC_000011.9:g.64573106C>T	11	64573106	C	T	0	1
NC_000011.9:g.64577739C>T	11	64577739	C	T	0	1
NC_000011.9:g.65632617G>T	11	65632617	G	T	0.000277832	1
NC_000011.9:g.65635331C>T	11	65635331	C	T	0	1
NC_000011.9:g.65637449T>C	11	65637449	T	C	0	1
NC_000011.9:g.65655605T>G	11	65655605	T	G	7.72615e-05	1
NC_000011.9:g.66254814G>A	11	66254814	G	A	0	1
NC_000011.9:g.66291355T>G	11	66291355	T	G	0	1
NC_000011.9:g.66299421G>A	11	66299421	G	A	0	1
NC_000011.9:g.66619909C>T	11	66619909	C	T	0	1
NC_000011.9:g.66675291C>A	11	66675291	C	A	0	1
NC_000011.9:g.67257921G>C	11	67257921	G	C	0	1
NC_000011.9:g.67761145A>T	11	67761145	A	T	0	1
NC_000011.9:g.68455480A>G	11	68455480	A	G	0.000235754	1
NC_000011.9:g.68525199C>T	11	68525199	C	T	0	1
NC_000011.9:g.71791932G>T	11	71791932	G	T	0	1
NC_000011.9:g.73686168T>C	11	73686168	T	C	0.00126972	0
NC_000011.9:g.73745655T>C	11	73745655	T	C	0.00215253	0
NC_000011.9:g.76833096G>A	11	76833096	G	A	0	1
NC_000011.9:g.76833097T>G	11	76833097	T	G	0	1
NC_000011.9:g.76841633A>G	11	76841633	A	G	0.000198837	1
NC_000011.9:g.76888690G>C	11	76888690	G	C	0	1
NC_000011.9:g.76922977G>T	11	76922977	G	T	0	1
NC_000011.9:g.76922978T>C	11	76922978	T	C	0	1
NC_000011.9:g.78270584C>G	11	78270584	C	G	0.000107098	1
NC_000011.9:g.85737410C>T	11	85737410	C	T	0	1
NC_000011.9:g.95595268T>A	11	95595268	T	A	0	1
NC_000011.9:g.101323838C>T	11	101323838	C	T	0	1
NC_000011.9:g.101344239C>T	11	101344239	C	T	0.000294438	1
NC_000011.9:g.102820957C>T	11	102820957	C	T	0	1
NC_000011.9:g.108114678A>T	11	108114678	A	T	8.49188e-05	1
NC_000011.9:g.108114679G>T	11	108114679	G	T	0.000159729	1
NC_000011.9:g.108121427G>T	11	108121427	G	T	0.000171203	1
NC_000011.9:g.108168111T>G	11	108168111	T	G	0	1
NC_000011.9:g.108204611A>C	11	108204611	A	C	0	1
NC_000011.9:g.117232710G>C	11	117232710	G	C	0	1
NC_000011.9:g.117233119G>A	11	117233119	G	A	0	1
NC_000011.9:g.117234143A>C	11	117234143	A	C	0.000373407	1
NC_000011.9:g.117253659G>A	11	117253659	G	A	0.000155716	1
NC_000011.9:g.117258129G>A	11	117258129	G	A	0	1
NC_000011.9:g.117261933T>C	11	117261933	T	C	0	1
NC_000011.9:g.117265210G>T	11	117265210	G	T	0	1
NC_000011.9:g.117280332A>G	11	117280332	A	G	0	1
NC_000011.9:g.118007837T>C	11	118007837	T	C	0.000278024	1
NC_000011.9:g.118015945C>T	11	118015945	C	T	0.000235274	1
NC_000011.9:g.118023327C>T	11	118023327	C	T	5.43546e-05	1
NC_000011.9:g.118037803T>G	11	118037803	T	G	0	1
NC_000011.9:g.118970970A>G	11	118970970	A	G	0.000101333	1
NC_000011.9:g.119169066A>G	11	119169066	A	G	0	1
NC_000011.9:g.124857022G>C	11	124857022	G	C	0	1
NC_000011.9:g.125850943C>A	11	125850943	C	A	0.00172405	0
NC_000011.9:g.126143230G>T	11	126143230	G	T	0.000716989	1
NC_000012.11:g.1909165C>A	12	1909165	C	A	0	1
NC_000012.11:g.1910208C>T	12	1910208	C	T	0.000280155	1
NC_000012.11:g.1920890C>T	12	1920890	C	T	0.000280924	1
NC_000012.11:g.1965396C>G	12	1965396	C	G	0	1
NC_000012.11:g.1969310C>T	12	1969310	C	T	0.000102244	1
NC_000012.11:g.1993933C>G	12	1993933	C	G	0	1
NC_000012.11:g.2016739T>C	12	2016739	T	C	5.4433e-05	1
NC_000012.11:g.2019071C>T	12	2019071	C	T	0.000406773	1
NC_000012.11:g.2019132C>T	12	2019132	C	T	0.000148706	1
NC_000012.11:g.2659200G>A	12	2659200	G	A	5.97478e-05	1
NC_000012.11:g.2675587G>A	12	2675587	G	A	0	1
NC_000012.11:g.2694663G>A	12	2694663	G	A	0	1
NC_000012.11:g.2742879G>A	12	2742879	G	A	0	1
NC_000012.11:g.2775850A>G	12	2775850	A	G	0	1
NC_000012.11:g.6076650A>T	12	6076650	A	T	0.000191788	1
NC_000012.11:g.6090951C>G	12	6090951	C	G	5.34451e-05	1
NC_000012.11:g.6094728C>A	12	6094728	C	A	0	1
NC_000012.11:g.6125253A>G	12	6125253	A	G	0	1
NC_000012.11:g.6132795A>G	12	6132795	A	G	0	1
NC_000012.11:g.6143993C>G	12	6143993	C	G	0	1
NC_000012.11:g.6153456C>T	12	6153456	C	T	0	1
NC_000012.11:g.6153619T>C	12	6153619	T	C	0	1
NC_000012.11:g.6161707A>G	12	6161707	A	G	0	1
NC_000012.11:g.6166022C>A	12	6166022	C	A	0	1
NC_000012.11:g.6184499A>G	12	6184499	A	G	0	1
NC_000012.11:g.6184500C>T	12	6184500	C	T	0	1
NC_000012.11:g.6458389T>C	12	6458389	T	C	5.34313e-05	1
NC_000012.11:g.6952690G>A	12	6952690	G	A	5.34384e-05	1
NC_000012.11:g.7053817T>C	12	7053817	T	C	0.13662	0
NC_000012.11:g.7360263G>C	12	7360263	G	C	0	1
NC_000012.11:g.8807032C>A	12	8807032	C	A	0.000116267	1
NC_000012.11:g.8813495C>T	12	8813495	C	T	0.000147294	1
NC_000012.11:g.8975310G>C	12	8975310	G	C	0.000375906	1
NC_000012.11:g.8982377T>C	12	8982377	T	C	0	1
NC_000012.11:g.8990163G>A	12	8990163	G	A	0.000102188	1
NC_000012.11:g.8991707A>G	12	8991707	A	G	0	1
NC_000012.11:g.8993963A>G	12	8993963	A	G	0.000280592	1
NC_000012.11:g.9001315G>T	12	9001315	G	T	0	1
NC_000012.11:g.9008189G>A	12	9008189	G	A	0.000279784	1
NC_000012.11:g.9021801T>C	12	9021801	T	C	0	1
NC_000012.11:g.9027125T>C	12	9027125	T	C	0.000446792	1
NC_000012.11:g.9027609G>A	12	9027609	G	A	0.000102064	1
NC_000012.11:g.14952590T>C	12	14952590	T	C	0	1
NC_000012.11:g.21030704A>G	12	21030704	A	G	0.000339793	1
NC_000012.11:g.21284171G>A	12	21284171	G	A	0	1
NC_000012.11:g.21294593G>A	12	21294593	G	A	0.00142451	0
NC_000012.11:g.21294594T>G	12	21294594	T	G	0.000148715	1
NC_000012.11:g.21391911A>G	12	21391911	A	G	0	1
NC_000012.11:g.21623282T>A	12	21623282	T	A	0.0502014	0
NC_000012.11:g.21623282T>G	12	21623282	T	G	0.0502014	0
NC_000012.11:g.21628400A>G	12	21628400	A	G	0	1
NC_000012.11:g.21628609C>T	12	21628609	C	T	0.000524654	1
NC_000012.11:g.21699405C>T	12	21699405	C	T	0.000248368	1
NC_000012.11:g.21958931C>T	12	21958931	C	T	0	1
NC_000012.11:g.21958995C>T	12	21958995	C	T	0	1
NC_000012.11:g.21981891C>G	12	21981891	C	G	0	1
NC_000012.11:g.21995406C>T	12	21995406	C	T	0	1
NC_000012.11:g.22012601C>A	12	22012601	C	A	0	1
NC_000012.11:g.22015986C>T	12	22015986	C	T	0	1
NC_000012.11:g.22025558C>A	12	22025558	C	A	0	1
NC_000012.11:g.22025558C>T	12	22025558	C	T	0	1
NC_000012.11:g.22040758A>G	12	22040758	A	G	0	1
NC_000012.11:g.22040759C>T	12	22040759	C	T	0	1
NC_000012.11:g.22059058A>C	12	22059058	A	C	0	1
NC_000012.11:g.22063248T>C	12	22063248	T	C	0.000144131	1
NC_000012.11:g.22063913C>G	12	22063913	C	G	0	1
NC_000012.11:g.22063914T>C	12	22063914	T	C	0.000107127	1
NC_000012.11:g.22065805C>T	12	22065805	C	T	0	1
NC_000012.11:g.25368370C>T	12	25368370	C	T	0.000101462	1
NC_000012.11:g.32717224G>A	12	32717224	G	A	0	1
NC_000012.11:g.32755093A>G	12	32755093	A	G	0	1
NC_000012.11:g.32755094G>A	12	32755094	G	A	0	1
NC_000012.11:g.32761030G>A	12	32761030	G	A	0	1
NC_000012.11:g.32945577C>T	12	32945577	C	T	0	1
NC_000012.11:g.32996115C>A	12	32996115	C	A	6.8958e-05	1
NC_000012.11:g.39730896A>G	12	39730896	A	G	0	1
NC_000012.11:g.40745339A>G	12	40745339	A	G	0	1
NC_000012.11:g.42877559C>T	12	42877559	C	T	0	1
NC_000012.11:g.49579774C>G	12	49579774	C	G	0	1
NC_000012.11:g.50453540A>G	12	50453540	A	G	0	1
NC_000012.11:g.52081004G>A	12	52081004	G	A	0	1
NC_000012.11:g.52082541G>A	12	52082541	G	A	0	1
NC_000012.11:g.53069493C>A	12	53069493	C	A	0	1
NC_000012.11:g.53203165A>C	12	53203165	A	C	5.37212e-05	1
NC_000012.11:g.53292462C>T	12	53292462	C	T	0.00242671	0
NC_000012.11:g.53702806T>C	12	53702806	T	C	0	1
NC_000012.11:g.56396505G>A	12	56396505	G	A	0.000192185	1
NC_000012.11:g.56566490T>C	12	56566490	T	C	0	1
NC_000012.11:g.56572632C>G	12	56572632	C	G	0	1
NC_000012.11:g.56749576C>G	12	56749576	C	G	0.000191781	1
NC_000012.11:g.57637694C>G	12	57637694	C	G	5.37611e-05	1
NC_000012.11:g.57637870C>T	12	57637870	C	T	0	1
NC_000012.11:g.57906533G>C	12	57906533	G	C	0	1
NC_000012.11:g.57908842G>T	12	57908842	G	T	0	1
NC_000012.11:g.57910121G>A	12	57910121	G	A	0	1
NC_000012.11:g.57963317G>C	12	57963317	G	C	0	1
NC_000012.11:g.58144705C>T	12	58144705	C	T	0	1
NC_000012.11:g.65110600C>T	12	65110600	C	T	0	1
NC_000012.11:g.65230269G>T	12	65230269	G	T	9.47314e-05	1
NC_000012.11:g.66357023A>G	12	66357023	A	G	0	1
NC_000012.11:g.69047891G>A	12	69047891	G	A	0	1
NC_000012.11:g.69113356A>G	12	69113356	A	G	0	1
NC_000012.11:g.80215971C>T	12	80215971	C	T	0	1
NC_000012.11:g.80613592A>G	12	80613592	A	G	0.00158222	0
NC_000012.11:g.88477733T>G	12	88477733	T	G	0	1
NC_000012.11:g.88478362C>A	12	88478362	C	A	0	1
NC_000012.11:g.88974039A>T	12	88974039	A	T	0	1
NC_000012.11:g.89864137C>A	12	89864137	C	A	0.000305423	1
NC_000012.11:g.89865390C>T	12	89865390	C	T	5.45489e-05	1
NC_000012.11:g.96377687A>G	12	96377687	A	G	0.00190144	0
NC_000012.11:g.96387703C>T	12	96387703	C	T	0.000319953	1
NC_000012.11:g.96388605T>C	12	96388605	T	C	0.00108861	0
NC_000012.11:g.100784899T>C	12	100784899	T	C	0.00044301	1
NC_000012.11:g.100796258G>A	12	100796258	G	A	0	1
NC_000012.11:g.100926378T>C	12	100926378	T	C	0	1
NC_000012.11:g.102141020C>G	12	102141020	C	G	5.35254e-05	1
NC_000012.11:g.103232998T>C	12	103232998	T	C	5.34967e-05	1
NC_000012.11:g.110224514C>T	12	110224514	C	T	0.000147821	1
NC_000012.11:g.110231734C>G	12	110231734	C	G	0.00174584	0
NC_000012.11:g.110240795C>A	12	110240795	C	A	5.35512e-05	1
NC_000012.11:g.110252215C>T	12	110252215	C	T	5.34987e-05	1
NC_000012.11:g.110600871G>A	12	110600871	G	A	0	1
NC_000012.11:g.110647022G>T	12	110647022	G	T	0	1
NC_000012.11:g.111351129C>T	12	111351129	C	T	5.34238e-05	1
NC_000012.11:g.111352095C>T	12	111352095	C	T	0.000106874	1
NC_000012.11:g.113357193%3D	12	113357193	G	.	0.632988	0
NC_000012.11:g.116424912A>T	12	116424912	A	T	0	1
NC_000012.11:g.119558083T>C	12	119558083	T	C	0	1
NC_000012.11:g.121174939G>A	12	121174939	G	A	0	1
NC_000012.11:g.121176082G>A	12	121176082	G	A	5.34682e-05	1
NC_000012.11:g.122064958T>C	12	122064958	T	C	0	1
NC_000012.11:g.122701305C>A	12	122701305	C	A	5.34313e-05	1
NC_000012.11:g.124114943C>T	12	124114943	C	T	0.000640093	1
NC_000012.11:g.124191271A>G	12	124191271	A	G	0	1
NC_000012.11:g.124256247T>G	12	124256247	T	G	0.000917904	1
NC_000012.11:g.133198060G>A	12	133198060	G	A	6.18989e-05	1
NC_000012.11:g.133201397C>T	12	133201397	C	T	0	1
NC_000012.11:g.133201398T>C	12	133201398	T	C	5.3666e-05	1
NC_000012.11:g.133201581C>T	12	133201581	C	T	0	1
NC_000012.11:g.133202230C>T	12	133202230	C	T	5.3563e-05	1
NC_000012.11:g.133208899A>T	12	133208899	A	T	0	1
NC_000012.11:g.133210771C>T	12	133210771	C	T	0	1
NC_000012.11:g.133210965C>A	12	133210965	C	A	0	1
NC_000012.11:g.133210965C>T	12	133210965	C	T	0	1
NC_000012.11:g.133212477C>T	12	133212477	C	T	0	1
NC_000012.11:g.133212611C>T	12	133212611	C	T	0	1
NC_000012.11:g.133215710C>A	12	133215710	C	A	0	1
NC_000012.11:g.133215710C>T	12	133215710	C	T	0	1
NC_000012.11:g.133218439T>C	12	133218439	T	C	0	1
NC_000012.11:g.133218761A>G	12	133218761	A	G	0	1
NC_000012.11:g.133218985T>C	12	133218985	T	C	0	1
NC_000012.11:g.133219808A>C	12	133219808	A	C	0	1
NC_000012.11:g.133219918T>C	12	133219918	T	C	5.35401e-05	1
NC_000012.11:g.133219992C>T	12	133219992	C	T	0	1
NC_000012.11:g.133220565T>C	12	133220565	T	C	0	1
NC_000012.11:g.133225514C>T	12	133225514	C	T	5.38348e-05	1
NC_000012.11:g.133225659C>A	12	133225659	C	A	0	1
NC_000012.11:g.133233933A>G	12	133233933	A	G	0	1
NC_000012.11:g.133237554C>T	12	133237554	C	T	0	1
NC_000012.11:g.133240589C>A	12	133240589	C	A	5.34371e-05	1
NC_000012.11:g.133240955C>A	12	133240955	C	A	0	1
NC_000012.11:g.133248799A>T	12	133248799	A	T	0	1
NC_000012.11:g.133248910T>C	12	133248910	T	C	0	1
NC_000012.11:g.133249211A>G	12	133249211	A	G	0	1
NC_000012.11:g.133249748A>G	12	133249748	A	G	0	1
NC_000012.11:g.133250160C>T	12	133250160	C	T	5.39241e-05	1
NC_000012.11:g.133250295T>A	12	133250295	T	A	0	1
NC_000012.11:g.133251983C>T	12	133251983	C	T	5.35559e-05	1
NC_000012.11:g.133252319A>G	12	133252319	A	G	0	1
NC_000012.11:g.133252319A>T	12	133252319	A	T	0	1
NC_000012.11:g.133252792T>C	12	133252792	T	C	0	1
NC_000012.11:g.133253240C>G	12	133253240	C	G	0	1
NC_000012.11:g.133253947A>G	12	133253947	A	G	0	1
NC_000012.11:g.133253948C>T	12	133253948	C	T	0	1
NC_000012.11:g.133254307T>C	12	133254307	T	C	0	1
NC_000012.11:g.133256082C>A	12	133256082	C	A	0	1
NC_000012.11:g.133256238C>T	12	133256238	C	T	0	1
NC_000012.11:g.133256239T>C	12	133256239	T	C	0	1
NC_000012.11:g.133256762A>T	12	133256762	A	T	5.34238e-05	1
NC_000012.11:g.133256810T>C	12	133256810	T	C	0	1
NC_000012.11:g.133257275T>C	12	133257275	T	C	0	1
NC_000012.11:g.133257866C>T	12	133257866	C	T	0	1
NC_000013.10:g.20763743C>T	13	20763743	C	T	0.000237378	1
NC_000013.10:g.20763744T>C	13	20763744	T	C	0.00510088	0
NC_000013.10:g.20763744T>G	13	20763744	T	G	0.00510088	0
NC_000013.10:g.20803718C>T	13	20803718	C	T	0	1
NC_000013.10:g.23898506G>C	13	23898506	G	C	0	1
NC_000013.10:g.24007752A>C	13	24007752	A	C	0	1
NC_000013.10:g.24334233A>T	13	24334233	A	T	0.000235189	1
NC_000013.10:g.25254891G>A	13	25254891	G	A	0.00569413	0
NC_000013.10:g.25463540T>C	13	25463540	T	C	0	1
NC_000013.10:g.26151278T>C	13	26151278	T	C	5.38292e-05	1
NC_000013.10:g.32889805G>A	13	32889805	G	A	0	1
NC_000013.10:g.32889805G>C	13	32889805	G	C	0	1
NC_000013.10:g.32918694G>C	13	32918694	G	C	0	1
NC_000013.10:g.33637985G>C	13	33637985	G	C	0	1
NC_000013.10:g.37574960G>T	13	37574960	G	T	6.79965e-05	1
NC_000013.10:g.40298700T>G	13	40298700	T	G	0	1
NC_000013.10:g.48936949A>C	13	48936949	A	C	0	1
NC_000013.10:g.52509166C>T	13	52509166	C	T	5.43322e-05	1
NC_000013.10:g.77743747A>C	13	77743747	A	C	0	1
NC_000013.10:g.101844267C>T	13	101844267	C	T	0.000104143	1
NC_000013.10:g.103053887T>A	13	103053887	T	A	0.00019166	1
NC_000013.10:g.110853238T>C	13	110853238	T	C	0	1
NC_000013.10:g.110895021C>T	13	110895021	C	T	0	1
NC_000013.10:g.111077345G>A	13	111077345	G	A	0.000148202	1
NC_000013.10:g.111099144G>A	13	111099144	G	A	0.000102137	1
NC_000013.10:g.111109689G>C	13	111109689	G	C	0	1
NC_000013.10:g.111114460G>A	13	111114460	G	A	5.3809e-05	1
NC_000013.10:g.111114732G>A	13	111114732	G	A	5.50798e-05	1
NC_000013.10:g.111114732G>T	13	111114732	G	T	5.50798e-05	1
NC_000013.10:g.111118348A>C	13	111118348	A	C	0	1
NC_000013.10:g.111294661C>G	13	111294661	C	G	0.000296877	1
NC_000013.10:g.111340066A>G	13	111340066	A	G	0	1
NC_000013.10:g.113771078A>G	13	113771078	A	G	0.000278271	1
NC_000014.8:g.21834689C>T	14	21834689	C	T	0	1
NC_000014.8:g.21878008A>G	14	21878008	A	G	0.000280728	1
NC_000014.8:g.23312629C>T	14	23312629	C	T	0.000644451	1
NC_000014.8:g.23851274T>C	14	23851274	T	C	5.34226e-05	1
NC_000014.8:g.23858067C>G	14	23858067	C	G	0	1
NC_000014.8:g.23865902C>A	14	23865902	C	A	0.000106969	1
NC_000014.8:g.23866290C>T	14	23866290	C	T	5.34258e-05	1
NC_000014.8:g.23873919C>A	14	23873919	C	A	5.34348e-05	1
NC_000014.8:g.23874590T>C	14	23874590	T	C	0.000277931	1
NC_000014.8:g.23885523T>A	14	23885523	T	A	5.40044e-05	1
NC_000014.8:g.23886361C>G	14	23886361	C	G	0	1
NC_000014.8:g.23886529T>G	14	23886529	T	G	0	1
NC_000014.8:g.23887617T>A	14	23887617	T	A	0	1
NC_000014.8:g.23888505C>A	14	23888505	C	A	0	1
NC_000014.8:g.23888691C>T	14	23888691	C	T	0.000235166	1
NC_000014.8:g.23890165A>G	14	23890165	A	G	0	1
NC_000014.8:g.23891387A>C	14	23891387	A	C	5.34411e-05	1
NC_000014.8:g.23891387A>G	14	23891387	A	G	5.34411e-05	1
NC_000014.8:g.23891536T>G	14	23891536	T	G	0.000277838	1
NC_000014.8:g.23894234C>A	14	23894234	C	A	0	1
NC_000014.8:g.23894490C>T	14	23894490	C	T	0	1
NC_000014.8:g.23894903C>A	14	23894903	C	A	0	1
NC_000014.8:g.23895172C>T	14	23895172	C	T	5.34282e-05	1
NC_000014.8:g.23896448C>G	14	23896448	C	G	0	1
NC_000014.8:g.23896448C>T	14	23896448	C	T	0	1
NC_000014.8:g.23896793C>T	14	23896793	C	T	0.000107067	1
NC_000014.8:g.23897708C>A	14	23897708	C	A	0	1
NC_000014.8:g.23897708C>T	14	23897708	C	T	0	1
NC_000014.8:g.23899768C>T	14	23899768	C	T	0	1
NC_000014.8:g.23899874T>C	14	23899874	T	C	0	1
NC_000014.8:g.23900109C>T	14	23900109	C	T	0	1
NC_000014.8:g.23900209C>T	14	23900209	C	T	0	1
NC_000014.8:g.23901687C>T	14	23901687	C	T	0	1
NC_000014.8:g.23902739A>G	14	23902739	A	G	0	1
NC_000014.8:g.24552086T>C	14	24552086	T	C	0.00015543	1
NC_000014.8:g.24569423G>T	14	24569423	G	T	0.00820807	0
NC_000014.8:g.24572718G>A	14	24572718	G	A	0.000400819	1
NC_000014.8:g.24709269C>G	14	24709269	C	G	0	1
NC_000014.8:g.24709362C>A	14	24709362	C	A	0.00010761	1
NC_000014.8:g.24709624C>A	14	24709624	C	A	0	1
NC_000014.8:g.45668139G>A	14	45668139	G	A	0	1
NC_000014.8:g.50120933C>A	14	50120933	C	A	0.00029253	1
NC_000014.8:g.50596678C>G	14	50596678	C	G	0	1
NC_000014.8:g.55408409C>T	14	55408409	C	T	0	1
NC_000014.8:g.63453907T>G	14	63453907	T	G	0	1
NC_000014.8:g.64408767A>G	14	64408767	A	G	0	1
NC_000014.8:g.64445734T>G	14	64445734	T	G	0	1
NC_000014.8:g.64468651G>C	14	64468651	G	C	0	1
NC_000014.8:g.64556415G>C	14	64556415	G	C	0	1
NC_000014.8:g.64574326G>A	14	64574326	G	A	5.34313e-05	1
NC_000014.8:g.64574326G>T	14	64574326	G	T	5.34313e-05	1
NC_000014.8:g.64580290G>A	14	64580290	G	A	0	1
NC_000014.8:g.64608242G>T	14	64608242	G	T	0.00019234	1
NC_000014.8:g.64632002G>A	14	64632002	G	A	0	1
NC_000014.8:g.65543382C>T	14	65543382	C	T	0	1
NC_000014.8:g.67147824G>C	14	67147824	G	C	0	1
NC_000014.8:g.67390910G>A	14	67390910	G	A	0	1
NC_000014.8:g.74162603A>G	14	74162603	A	G	0	1
NC_000014.8:g.74539315C>T	14	74539315	C	T	0	1
NC_000014.8:g.74753402A>G	14	74753402	A	G	0.000235453	1
NC_000014.8:g.74946992C>T	14	74946992	C	T	0	1
NC_000014.8:g.74975306C>G	14	74975306	C	G	0	1
NC_000014.8:g.75485685T>G	14	75485685	T	G	0	1
NC_000014.8:g.75489515A>G	14	75489515	A	G	0	1
NC_000014.8:g.77744735A>C	14	77744735	A	C	0	1
NC_000014.8:g.88407903C>T	14	88407903	C	T	5.4037e-05	1
NC_000014.8:g.88459726C>G	14	88459726	C	G	0	1
NC_000014.8:g.89307902G>A	14	89307902	G	A	0.000460949	1
NC_000014.8:g.89341454G>T	14	89341454	G	T	0.000107402	1
NC_000014.8:g.92439059A>G	14	92439059	A	G	0.000845948	1
NC_000014.8:g.97342458G>A	14	97342458	G	A	0.000106922	1
NC_000014.8:g.102502824A>G	14	102502824	A	G	0	1
NC_000014.8:g.102507012T>A	14	102507012	T	A	0	1
NC_000014.8:g.103412063T>G	14	103412063	T	G	0	1
NC_000014.8:g.104053702G>A	14	104053702	G	A	0	1
NC_000014.8:g.105179945T>C	14	105179945	T	C	5.4609e-05	1
NC_000014.8:g.105238701C>G	14	105238701	C	G	5.34711e-05	1
NC_000015.9:g.31321573C>T	15	31321573	C	T	0.000193268	1
NC_000015.9:g.31330370C>G	15	31330370	C	G	0.000102267	1
NC_000015.9:g.33920777G>T	15	33920777	G	T	0	1
NC_000015.9:g.34065733A>G	15	34065733	A	G	0	1
NC_000015.9:g.34118872G>A	15	34118872	G	A	0	1
NC_000015.9:g.34146651G>A	15	34146651	G	A	7.15021e-05	1
NC_000015.9:g.35083497C>T	15	35083497	C	T	0.000108863	1
NC_000015.9:g.35084290C>G	15	35084290	C	G	0	1
NC_000015.9:g.35084608C>T	15	35084608	C	T	0	1
NC_000015.9:g.40493183T>A	15	40493183	T	A	0	1
NC_000015.9:g.40510656G>C	15	40510656	G	C	0	1
NC_000015.9:g.40902497T>C	15	40902497	T	C	0.000281999	1
NC_000015.9:g.42703944G>C	15	42703944	G	C	5.37152e-05	1
NC_000015.9:g.43512923C>T	15	43512923	C	T	0.00492543	0
NC_000015.9:g.43931101C>G	15	43931101	C	G	0.000770542	1
NC_000015.9:g.44881449C>T	15	44881449	C	T	0	1
NC_000015.9:g.44900804C>A	15	44900804	C	A	0.000101667	1
NC_000015.9:g.45405538G>C	15	45405538	G	C	7.73283e-05	1
NC_000015.9:g.48543968G>T	15	48543968	G	T	0	1
NC_000015.9:g.49033797C>A	15	49033797	C	A	0.00127811	0
NC_000015.9:g.49037190C>T	15	49037190	C	T	0	1
NC_000015.9:g.49090250T>C	15	49090250	T	C	0.000527393	1
NC_000015.9:g.51630691C>T	15	51630691	C	T	0	1
NC_000015.9:g.51634245G>A	15	51634245	G	A	6.05117e-05	1
NC_000015.9:g.54025193C>G	15	54025193	C	G	0	1
NC_000015.9:g.66735696G>A	15	66735696	G	A	0	1
NC_000015.9:g.66736992A>T	15	66736992	A	T	0	1
NC_000015.9:g.66737046G>A	15	66737046	G	A	5.34337e-05	1
NC_000015.9:g.67008758G>C	15	67008758	G	C	0.000208187	1
NC_000015.9:g.67073333A>G	15	67073333	A	G	0	1
NC_000015.9:g.70961802C>T	15	70961802	C	T	7.48116e-05	1
NC_000015.9:g.73016997G>A	15	73016997	G	A	0	1
NC_000015.9:g.73023799G>C	15	73023799	G	C	0	1
NC_000015.9:g.73616429C>T	15	73616429	C	T	0	1
NC_000015.9:g.76508939C>G	15	76508939	C	G	0.000235749	1
NC_000015.9:g.77317660G>A	15	77317660	G	A	0.00194418	0
NC_000015.9:g.77325202G>T	15	77325202	G	T	0	1
NC_000015.9:g.78398080C>T	15	78398080	C	T	0	1
NC_000015.9:g.83333117A>G	15	83333117	A	G	0	1
NC_000015.9:g.89848570A>T	15	89848570	A	T	0.000101341	1
NC_000015.9:g.89857842G>C	15	89857842	G	C	0.000101357	1
NC_000015.9:g.89866634C>G	15	89866634	C	G	0	1
NC_000015.9:g.89877914A>T	15	89877914	A	T	0	1
NC_000015.9:g.90210413C>T	15	90210413	C	T	0.00109373	0
NC_000015.9:g.90630342A>G	15	90630342	A	G	0	1
NC_000015.9:g.91290617A>T	15	91290617	A	T	0	1
NC_000015.9:g.91354637G>T	15	91354637	G	T	0.000192041	1
NC_000015.9:g.91548283A>G	15	91548283	A	G	0.00592174	0
NC_000015.9:g.93558141T>G	15	93558141	T	G	0	1
NC_000015.9:g.94943149G>C	15	94943149	G	C	0.000320264	1
NC_000015.9:g.96869582G>A	15	96869582	G	A	0	1
NC_000015.9:g.99472788A>G	15	99472788	A	G	5.3423e-05	1
NC_000016.9:g.632310G>T	16	632310	G	T	0	1
NC_000016.9:g.772790C>G	16	772790	C	G	0.000102051	1
NC_000016.9:g.775295T>C	16	775295	T	C	0.000103582	1
NC_000016.9:g.1259413G>A	16	1259413	G	A	0.000110462	1
NC_000016.9:g.1262139G>A	16	1262139	G	A	5.64666e-05	1
NC_000016.9:g.1557372G>A	16	1557372	G	A	0.000156997	1
NC_000016.9:g.1637306C>T	16	1637306	C	T	0	1
NC_000016.9:g.1816411G>A	16	1816411	G	A	0	1
NC_000016.9:g.2096280C>T	16	2096280	C	T	5.35432e-05	1
NC_000016.9:g.2098067G>C	16	2098067	G	C	0	1
NC_000016.9:g.2098067G>T	16	2098067	G	T	0	1
NC_000016.9:g.2100489T>C	16	2100489	T	C	0	1
NC_000016.9:g.2111871G>A	16	2111871	G	A	0	1
NC_000016.9:g.2127728G>C	16	2127728	G	C	0	1
NC_000016.9:g.2132435A>T	16	2132435	A	T	0	1
NC_000016.9:g.2132436G>A	16	2132436	G	A	0	1
NC_000016.9:g.2132506G>A	16	2132506	G	A	0	1
NC_000016.9:g.2138238A>G	16	2138238	A	G	0	1
NC_000016.9:g.2138239G>T	16	2138239	G	T	5.35725e-05	1
NC_000016.9:g.2138446G>A	16	2138446	G	A	0	1
NC_000016.9:g.2225111G>C	16	2225111	G	C	0	1
NC_000016.9:g.3294253C>A	16	3294253	C	A	0	1
NC_000016.9:g.3306310C>A	16	3306310	C	A	5.42066e-05	1
NC_000016.9:g.3554832G>T	16	3554832	G	T	0	1
NC_000016.9:g.3562382G>C	16	3562382	G	C	0	1
NC_000016.9:g.3633097C>T	16	3633097	C	T	0	1
NC_000016.9:g.3820570C>T	16	3820570	C	T	0	1
NC_000016.9:g.7726842T>A	16	7726842	T	A	0	1
NC_000016.9:g.9017071C>G	16	9017071	C	G	0	1
NC_000016.9:g.10641396C>T	16	10641396	C	T	0.000278369	1
NC_000016.9:g.14020614G>A	16	14020614	G	A	0	1
NC_000016.9:g.15818743A>G	16	15818743	A	G	0	1
NC_000016.9:g.15841902A>G	16	15841902	A	G	0	1
NC_000016.9:g.15876241C>T	16	15876241	C	T	5.34738e-05	1
NC_000016.9:g.15878554C>T	16	15878554	C	T	0.000566934	1
NC_000016.9:g.15880591T>C	16	15880591	T	C	0	1
NC_000016.9:g.15892545C>T	16	15892545	C	T	0	1
NC_000016.9:g.16281070T>C	16	16281070	T	C	0	1
NC_000016.9:g.18806007T>C	16	18806007	T	C	0.000102103	1
NC_000016.9:g.20359544C>T	16	20359544	C	T	5.34802e-05	1
NC_000016.9:g.21695874G>A	16	21695874	G	A	0.00075359	1
NC_000016.9:g.23641792T>G	16	23641792	T	G	5.64363e-05	1
NC_000016.9:g.23647656C>A	16	23647656	C	A	0	1
NC_000016.9:g.29823645G>A	16	29823645	G	A	0	1
NC_000016.9:g.29825947A>G	16	29825947	A	G	0	1
NC_000016.9:g.31195180A>G	16	31195180	A	G	0.00014716	1
NC_000016.9:g.31202432G>A	16	31202432	G	A	0	1
NC_000016.9:g.31202719G>T	16	31202719	G	T	5.46369e-05	1
NC_000016.9:g.46726293G>A	16	46726293	G	A	0.000101412	1
NC_000016.9:g.47495339T>C	16	47495339	T	C	0.000151559	1
NC_000016.9:g.49559273C>T	16	49559273	C	T	0	1
NC_000016.9:g.50731228G>A	16	50731228	G	A	0.00028508	1
NC_000016.9:g.50756618T>A	16	50756618	T	A	0	1
NC_000016.9:g.50757211G>T	16	50757211	G	T	5.34856e-05	1
NC_000016.9:g.67203533G>T	16	67203533	G	T	0.000663243	1
NC_000016.9:g.67237127G>A	16	67237127	G	A	0.00134973	0
NC_000016.9:g.67692266C>T	16	67692266	C	T	0	1
NC_000016.9:g.68835797G>A	16	68835797	G	A	0.000192443	1
NC_000016.9:g.68835797G>C	16	68835797	G	C	0.000192443	1
NC_000016.9:g.68835798T>A	16	68835798	T	A	0	1
NC_000016.9:g.68835798T>C	16	68835798	T	C	0	1
NC_000016.9:g.68853181A>G	16	68853181	A	G	0	1
NC_000016.9:g.68853182G>C	16	68853182	G	C	0	1
NC_000016.9:g.68855902A>C	16	68855902	A	C	5.34249e-05	1
NC_000016.9:g.68855902A>T	16	68855902	A	T	5.34249e-05	1
NC_000016.9:g.68857531T>C	16	68857531	T	C	0	1
NC_000016.9:g.68867192G>T	16	68867192	G	T	0	1
NC_000016.9:g.70286811T>A	16	70286811	T	A	0	1
NC_000016.9:g.70897087T>C	16	70897087	T	C	0	1
NC_000016.9:g.71610331C>T	16	71610331	C	T	0.000193238	1
NC_000016.9:g.72139414A>G	16	72139414	A	G	0	1
NC_000016.9:g.72143410G>T	16	72143410	G	T	0	1
NC_000016.9:g.81396217G>C	16	81396217	G	C	0	1
NC_000016.9:g.81711879G>A	16	81711879	G	A	0	1
NC_000016.9:g.81888194T>C	16	81888194	T	C	0.000102217	1
NC_000016.9:g.81922776G>A	16	81922776	G	A	0	1
NC_000016.9:g.88804135C>G	16	88804135	C	G	0.00256278	0
NC_000016.9:g.88884414C>T	16	88884414	C	T	0	1
NC_000016.9:g.89256906T>A	16	89256906	T	A	6.63777e-05	1
NC_000016.9:g.89753169T>G	16	89753169	T	G	0.00505803	0
NC_000016.9:g.89805539G>A	16	89805539	G	A	0	1
NC_000016.9:g.89805884A>G	16	89805884	A	G	0	1
NC_000016.9:g.89806401C>T	16	89806401	C	T	0	1
NC_000016.9:g.89809347C>T	16	89809347	C	T	0	1
NC_000016.9:g.89813098T>G	16	89813098	T	G	0	1
NC_000016.9:g.89813238C>T	16	89813238	C	T	0	1
NC_000016.9:g.89816136A>C	16	89816136	A	C	0.000202473	1
NC_000016.9:g.89831476T>C	16	89831476	T	C	0	1
NC_000016.9:g.89836244C>T	16	89836244	C	T	0	1
NC_000016.9:g.89849413G>A	16	89849413	G	A	5.34395e-05	1
NC_000016.9:g.89865642T>C	16	89865642	T	C	0	1
NC_000016.9:g.89866011A>G	16	89866011	A	G	0	1
NC_000016.9:g.89869751T>C	16	89869751	T	C	0	1
NC_000016.9:g.89882283A>T	16	89882283	A	T	0	1
NC_000017.10:g.1559940A>G	17	1559940	A	G	0	1
NC_000017.10:g.1561676C>A	17	1561676	C	A	0	1
NC_000017.10:g.3424266C>T	17	3424266	C	T	0.000194462	1
NC_000017.10:g.4881798C>T	17	4881798	C	T	0	1
NC_000017.10:g.5421065C>T	17	5421065	C	T	0.000280348	1
NC_000017.10:g.6337384T>A	17	6337384	T	A	0.000101434	1
NC_000017.10:g.6374480C>T	17	6374480	C	T	0	1
NC_000017.10:g.6607377T>C	17	6607377	T	C	0	1
NC_000017.10:g.7120493G>A	17	7120493	G	A	0	1
NC_000017.10:g.7490742A>G	17	7490742	A	G	0.000319962	1
NC_000017.10:g.7577499C>G	17	7577499	C	G	0	1
NC_000017.10:g.7578371C>G	17	7578371	C	G	0	1
NC_000017.10:g.7579307C>T	17	7579307	C	T	0	1
NC_000017.10:g.7591881T>C	17	7591881	T	C	0	1
NC_000017.10:g.7808417G>T	17	7808417	G	T	0	1
NC_000017.10:g.7982859T>C	17	7982859	T	C	0	1
NC_000017.10:g.8017801C>A	17	8017801	C	A	5.34218e-05	1
NC_000017.10:g.8138605T>G	17	8138605	T	G	0	1
NC_000017.10:g.8192391G>A	17	8192391	G	A	0	1
NC_000017.10:g.8216874G>A	17	8216874	G	A	0	1
NC_000017.10:g.8218730A>G	17	8218730	A	G	0.000101437	1
NC_000017.10:g.10303705A>T	17	10303705	A	T	0	1
NC_000017.10:g.10310297C>A	17	10310297	C	A	0.000147365	1
NC_000017.10:g.10310298T>C	17	10310298	T	C	0.000245388	1
NC_000017.10:g.12897741C>T	17	12897741	C	T	0	1
NC_000017.10:g.12899256C>G	17	12899256	C	G	0	1
NC_000017.10:g.12921018A>T	17	12921018	A	T	0.00033521	1
NC_000017.10:g.15134398C>G	17	15134398	C	G	0	1
NC_000017.10:g.15142787C>T	17	15142787	C	T	0	1
NC_000017.10:g.15142929C>G	17	15142929	C	G	0	1
NC_000017.10:g.15142929C>T	17	15142929	C	T	0	1
NC_000017.10:g.15162410C>G	17	15162410	C	G	0	1
NC_000017.10:g.15163966C>A	17	15163966	C	A	0	1
NC_000017.10:g.17131201G>A	17	17131201	G	A	0	1
NC_000017.10:g.17942194C>A	17	17942194	C	A	0.000322	1
NC_000017.10:g.26875016C>T	17	26875016	C	T	0.000101612	1
NC_000017.10:g.26905390C>T	17	26905390	C	T	0.000716984	1
NC_000017.10:g.28544182A>G	17	28544182	A	G	0.000101825	1
NC_000017.10:g.29541605T>G	17	29541605	T	G	0	1
NC_000017.10:g.29552111A>G	17	29552111	A	G	0	1
NC_000017.10:g.29552112G>T	17	29552112	G	T	0	1
NC_000017.10:g.29587535T>C	17	29587535	T	C	0	1
NC_000017.10:g.29685497G>T	17	29685497	G	T	0.000148686	1
NC_000017.10:g.29686035T>G	17	29686035	T	G	0	1
NC_000017.10:g.33428056C>T	17	33428056	C	T	0	1
NC_000017.10:g.33443876A>G	17	33443876	A	G	0	1
NC_000017.10:g.37883257G>C	17	37883257	G	C	0	1
NC_000017.10:g.38798706C>T	17	38798706	C	T	0	1
NC_000017.10:g.38802101T>A	17	38802101	T	A	0	1
NC_000017.10:g.40639386G>T	17	40639386	G	T	0	1
NC_000017.10:g.40716917G>C	17	40716917	G	C	0.000279064	1
NC_000017.10:g.40939795G>A	17	40939795	G	A	5.427e-05	1
NC_000017.10:g.40990746A>G	17	40990746	A	G	0	1
NC_000017.10:g.41219626T>G	17	41219626	T	G	0	1
NC_000017.10:g.41228629C>T	17	41228629	C	T	0	1
NC_000017.10:g.41228632C>A	17	41228632	C	A	0	1
NC_000017.10:g.41228632C>T	17	41228632	C	T	0	1
NC_000017.10:g.41228633T>C	17	41228633	T	C	0	1
NC_000017.10:g.41234594T>C	17	41234594	T	C	0	1
NC_000017.10:g.41243451C>A	17	41243451	C	A	0.000147452	1
NC_000017.10:g.41243451C>T	17	41243451	C	T	0.000147452	1
NC_000017.10:g.41246760C>A	17	41246760	C	A	0	1
NC_000017.10:g.41246760C>T	17	41246760	C	T	0	1
NC_000017.10:g.41246878C>G	17	41246878	C	G	0	1
NC_000017.10:g.41247862C>A	17	41247862	C	A	0	1
NC_000017.10:g.41247940C>A	17	41247940	C	A	5.37364e-05	1
NC_000017.10:g.41247940C>G	17	41247940	C	G	5.37364e-05	1
NC_000017.10:g.41247940C>T	17	41247940	C	T	5.37364e-05	1
NC_000017.10:g.41249260C>T	17	41249260	C	T	0	1
NC_000017.10:g.41251898C>T	17	41251898	C	T	5.34391e-05	1
NC_000017.10:g.41256883A>G	17	41256883	A	G	0	1
NC_000017.10:g.41276133C>T	17	41276133	C	T	5.37953e-05	1
NC_000017.10:g.41277286A>G	17	41277286	A	G	0	1
NC_000017.10:g.41277287C>G	17	41277287	C	G	9.77586e-05	1
NC_000017.10:g.42457859C>T	17	42457859	C	T	0	1
NC_000017.10:g.42991458T>C	17	42991458	T	C	0	1
NC_000017.10:g.43366673T>C	17	43366673	T	C	0	1
NC_000017.10:g.45006952T>G	17	45006952	T	G	0	1
NC_000017.10:g.45299222G>C	17	45299222	G	C	0.000102153	1
NC_000017.10:g.45299745G>A	17	45299745	G	A	0.000101345	1
NC_000017.10:g.45299825T>C	17	45299825	T	C	0	1
NC_000017.10:g.45387504G>A	17	45387504	G	A	0	1
NC_000017.10:g.46805353A>G	17	46805353	A	G	5.3753e-05	1
NC_000017.10:g.46805354C>A	17	46805354	C	A	0.000101966	1
NC_000017.10:g.47696471C>A	17	47696471	C	A	0	1
NC_000017.10:g.47696471C>T	17	47696471	C	T	0	1
NC_000017.10:g.47696748C>G	17	47696748	C	G	0	1
NC_000017.10:g.47696749T>C	17	47696749	T	C	0	1
NC_000017.10:g.48252812T>C	17	48252812	T	C	5.46229e-05	1
NC_000017.10:g.48672423G>T	17	48672423	G	T	8.10321e-05	1
NC_000017.10:g.56285254C>T	17	56285254	C	T	0	1
NC_000017.10:g.56439903A>G	17	56439903	A	G	0	1
NC_000017.10:g.56809844G>A	17	56809844	G	A	5.34482e-05	1
NC_000017.10:g.56811478G>A	17	56811478	G	A	0	1
NC_000017.10:g.56811478G>T	17	56811478	G	T	0	1
NC_000017.10:g.58235809T>C	17	58235809	T	C	5.36192e-05	1
NC_000017.10:g.61781112C>T	17	61781112	C	T	0	1
NC_000017.10:g.62049586G>A	17	62049586	G	A	0	1
NC_000017.10:g.62476507C>A	17	62476507	C	A	0	1
NC_000017.10:g.63149539G>T	17	63149539	G	T	0	1
NC_000017.10:g.63193361T>C	17	63193361	T	C	5.48442e-05	1
NC_000017.10:g.63204039G>A	17	63204039	G	A	0.000102219	1
NC_000017.10:g.63554856T>A	17	63554856	T	A	0	1
NC_000017.10:g.66343314G>T	17	66343314	G	T	0	1
NC_000017.10:g.66366667T>G	17	66366667	T	G	0.000101539	1
NC_000017.10:g.66381314G>A	17	66381314	G	A	0.000523909	1
NC_000017.10:g.66508690G>C	17	66508690	G	C	0	1
NC_000017.10:g.72295855A>C	17	72295855	A	C	0	1
NC_000017.10:g.72308370G>A	17	72308370	G	A	0	1
NC_000017.10:g.72764377T>C	17	72764377	T	C	0.00223374	0
NC_000017.10:g.73261782G>A	17	73261782	G	A	5.3947e-05	1
NC_000017.10:g.73736543G>A	17	73736543	G	A	5.388e-05	1
NC_000017.10:g.75488800T>G	17	75488800	T	G	0	1
NC_000017.10:g.76109293C>G	17	76109293	C	G	0	1
NC_000017.10:g.78092606C>A	17	78092606	C	A	0	1
NC_000017.10:g.78092606C>T	17	78092606	C	T	0	1
NC_000017.10:g.78162344G>T	17	78162344	G	T	0	1
NC_000017.10:g.78168988A>C	17	78168988	A	C	5.46374e-05	1
NC_000017.10:g.78168989G>A	17	78168989	G	A	5.45888e-05	1
NC_000017.10:g.78172197G>A	17	78172197	G	A	5.55324e-05	1
NC_000017.10:g.78179329G>C	17	78179329	G	C	0.000178088	1
NC_000017.10:g.79503295T>C	17	79503295	T	C	0.00016788	1
NC_000017.10:g.79894738C>G	17	79894738	C	G	0.00134205	0
NC_000017.10:g.80763749A>G	17	80763749	A	G	0	1
NC_000018.9:g.2743758G>C	18	2743758	G	C	0	1
NC_000018.9:g.2751275G>T	18	2751275	G	T	0	1
NC_000018.9:g.2763788G>A	18	2763788	G	A	0	1
NC_000018.9:g.3149142C>T	18	3149142	C	T	5.38624e-05	1
NC_000018.9:g.6948556C>G	18	6948556	C	G	0	1
NC_000018.9:g.9117902G>C	18	9117902	G	C	0.000101469	1
NC_000018.9:g.19437205G>C	18	19437205	G	C	0.000106926	1
NC_000018.9:g.21329391G>A	18	21329391	G	A	5.74634e-05	1
NC_000018.9:g.21333683A>G	18	21333683	A	G	5.38281e-05	1
NC_000018.9:g.21343367A>G	18	21343367	A	G	0.000192997	1
NC_000018.9:g.21343368G>A	18	21343368	G	A	0.000102059	1
NC_000018.9:g.21390469T>C	18	21390469	T	C	0	1
NC_000018.9:g.21393020G>A	18	21393020	G	A	0.000102315	1
NC_000018.9:g.21395430A>C	18	21395430	A	C	0	1
NC_000018.9:g.21396452G>A	18	21396452	G	A	0	1
NC_000018.9:g.21402214A>G	18	21402214	A	G	0	1
NC_000018.9:g.21402340G>A	18	21402340	G	A	0.000202185	1
NC_000018.9:g.21406664A>G	18	21406664	A	G	0	1
NC_000018.9:g.21407432G>A	18	21407432	G	A	0	1
NC_000018.9:g.21417054G>A	18	21417054	G	A	0	1
NC_000018.9:g.21417054G>C	18	21417054	G	C	0	1
NC_000018.9:g.21419894G>A	18	21419894	G	A	0	1
NC_000018.9:g.21422486G>A	18	21422486	G	A	0	1
NC_000018.9:g.21438794G>A	18	21438794	G	A	0	1
NC_000018.9:g.21451393A>G	18	21451393	A	G	0	1
NC_000018.9:g.28576756C>T	18	28576756	C	T	0.00134367	0
NC_000018.9:g.28650691C>T	18	28650691	C	T	0	1
NC_000018.9:g.28662890A>C	18	28662890	A	C	0	1
NC_000018.9:g.28672264C>T	18	28672264	C	T	0	1
NC_000018.9:g.29078260G>T	18	29078260	G	T	0	1
NC_000018.9:g.29099764A>G	18	29099764	A	G	0	1
NC_000018.9:g.29104852G>A	18	29104852	G	A	0	1
NC_000018.9:g.32428259G>A	18	32428259	G	A	0.000101456	1
NC_000018.9:g.33779645G>C	18	33779645	G	C	0.000484018	1
NC_000018.9:g.34232893G>A	18	34232893	G	A	0	1
NC_000018.9:g.42449194G>A	18	42449194	G	A	0.000278131	1
NC_000018.9:g.44102063C>T	18	44102063	C	T	0	1
NC_000018.9:g.45377644C>T	18	45377644	C	T	0	1
NC_000018.9:g.47369609A>G	18	47369609	A	G	0.000279833	1
NC_000018.9:g.47809884C>G	18	47809884	C	G	0	1
NC_000018.9:g.48604625G>A	18	48604625	G	A	0	1
NC_000018.9:g.52895262C>T	18	52895262	C	T	0	1
NC_000018.9:g.53255267A>T	18	53255267	A	T	0	1
NC_000018.9:g.55352302A>G	18	55352302	A	G	0	1
NC_000018.9:g.56024485G>A	18	56024485	G	A	0	1
NC_000018.9:g.57106812T>C	18	57106812	T	C	0.000830233	1
NC_000018.9:g.59739960T>A	18	59739960	T	A	0	1
NC_000018.9:g.59763080C>G	18	59763080	C	G	0	1
NC_000018.9:g.67802517C>G	18	67802517	C	G	7.00668e-05	1
NC_000018.9:g.67869128A>C	18	67869128	A	C	0	1
NC_000019.9:g.852396G>T	19	852396	G	T	0	1
NC_000019.9:g.855563G>C	19	855563	G	C	0	1
NC_000019.9:g.855956A>C	19	855956	A	C	0	1
NC_000019.9:g.1219321A>G	19	1219321	A	G	0	1
NC_000019.9:g.1226664T>A	19	1226664	T	A	0.000122202	1
NC_000019.9:g.1496671G>A	19	1496671	G	A	0.0014886	0
NC_000019.9:g.1496671G>T	19	1496671	G	T	0.0014886	0
NC_000019.9:g.2438160C>T	19	2438160	C	T	0	1
NC_000019.9:g.2438288T>C	19	2438288	T	C	0	1
NC_000019.9:g.5047485A>G	19	5047485	A	G	0	1
NC_000019.9:g.7267908C>T	19	7267908	C	T	0	1
NC_000019.9:g.7606239G>A	19	7606239	G	A	0.000101805	1
NC_000019.9:g.7684962C>A	19	7684962	C	A	5.48546e-05	1
NC_000019.9:g.9413053C>T	19	9413053	C	T	5.35022e-05	1
NC_000019.9:g.10266528C>T	19	10266528	C	T	0	1
NC_000019.9:g.10277273C>T	19	10277273	C	T	5.34238e-05	1
NC_000019.9:g.10906876G>A	19	10906876	G	A	0	1
NC_000019.9:g.10912963G>T	19	10912963	G	T	0	1
NC_000019.9:g.11150230G>T	19	11150230	G	T	6.01962e-05	1
NC_000019.9:g.11150231T>C	19	11150231	T	C	0	1
NC_000019.9:g.11151973G>A	19	11151973	G	A	0	1
NC_000019.9:g.11168930G>A	19	11168930	G	A	0	1
NC_000019.9:g.11168933G>A	19	11168933	G	A	0	1
NC_000019.9:g.11170864G>A	19	11170864	G	A	8.36536e-05	1
NC_000019.9:g.11172458A>G	19	11172458	A	G	0	1
NC_000019.9:g.11241961A>G	19	11241961	A	G	0.000147167	1
NC_000019.9:g.11491886C>T	19	11491886	C	T	0.000237374	1
NC_000019.9:g.11546860A>C	19	11546860	A	C	0	1
NC_000019.9:g.12786830C>T	19	12786830	C	T	0.00367445	0
NC_000019.9:g.13318863C>T	19	13318863	C	T	0	1
NC_000019.9:g.15290308C>T	19	15290308	C	T	0	1
NC_000019.9:g.15636146G>A	19	15636146	G	A	0.000946861	1
NC_000019.9:g.16594927C>A	19	16594927	C	A	0	1
NC_000019.9:g.18170424C>T	19	18170424	C	T	0	1
NC_000019.9:g.18286414G>A	19	18286414	G	A	0	1
NC_000019.9:g.18896773A>T	19	18896773	A	T	0	1
NC_000019.9:g.18897103T>A	19	18897103	T	A	0	1
NC_000019.9:g.18981430T>C	19	18981430	T	C	0.000164796	1
NC_000019.9:g.33359466C>A	19	33359466	C	A	0.0037004	0
NC_000019.9:g.34856163A>G	19	34856163	A	G	0.0011054	0
NC_000019.9:g.35521766T>G	19	35521766	T	G	0	1
NC_000019.9:g.35523599G>A	19	35523599	G	A	0	1
NC_000019.9:g.35524402G>C	19	35524402	G	C	5.3529e-05	1
NC_000019.9:g.35617681T>C	19	35617681	T	C	0.000152728	1
NC_000019.9:g.36494424T>A	19	36494424	T	A	0.000773161	1
NC_000019.9:g.38948271G>C	19	38948271	G	C	0	1
NC_000019.9:g.38995552G>A	19	38995552	G	A	0	1
NC_000019.9:g.41038531G>A	19	41038531	G	A	0	1
NC_000019.9:g.42471400C>T	19	42471400	C	T	0	1
NC_000019.9:g.42471813C>G	19	42471813	C	G	0	1
NC_000019.9:g.42482952T>C	19	42482952	T	C	0	1
NC_000019.9:g.42485873C>T	19	42485873	C	T	0	1
NC_000019.9:g.42489457C>A	19	42489457	C	A	0	1
NC_000019.9:g.42492716T>G	19	42492716	T	G	0.000147165	1
NC_000019.9:g.45211460G>A	19	45211460	G	A	0.000125517	1
NC_000019.9:g.45872326A>T	19	45872326	A	T	0.000101332	1
NC_000019.9:g.45997679C>A	19	45997679	C	A	0	1
NC_000019.9:g.48337801G>C	19	48337801	G	C	0	1
NC_000019.9:g.49671173G>A	19	49671173	G	A	5.35089e-05	1
NC_000019.9:g.49671681G>A	19	49671681	G	A	0	1
NC_000019.9:g.49675027G>A	19	49675027	G	A	0.000110799	1
NC_000019.9:g.49675028T>G	19	49675028	T	G	0	1
NC_000019.9:g.49675366G>A	19	49675366	G	A	0.000361289	1
NC_000019.9:g.49684719G>A	19	49684719	G	A	0	1
NC_000019.9:g.49686180G>C	19	49686180	G	C	0.000178544	1
NC_000019.9:g.49691897G>A	19	49691897	G	A	5.34282e-05	1
NC_000019.9:g.49700132G>A	19	49700132	G	A	0	1
NC_000019.9:g.49703690G>A	19	49703690	G	A	0.000279207	1
NC_000019.9:g.49713663G>A	19	49713663	G	A	5.4424e-05	1
NC_000019.9:g.49713664T>C	19	49713664	T	C	0	1
NC_000019.9:g.49713965A>G	19	49713965	A	G	5.38265e-05	1
NC_000019.9:g.50139986T>G	19	50139986	T	G	0	1
NC_000019.9:g.50314886A>C	19	50314886	A	C	0	1
NC_000019.9:g.50315594T>C	19	50315594	T	C	0	1
NC_000019.9:g.50370725C>A	19	50370725	C	A	0	1
NC_000019.9:g.50775989G>A	19	50775989	G	A	0	1
NC_000019.9:g.50780160T>G	19	50780160	T	G	0.00118677	0
NC_000019.9:g.50823608T>G	19	50823608	T	G	0	1
NC_000019.9:g.50887648G>C	19	50887648	G	C	0	1
NC_000019.9:g.50902106A>C	19	50902106	A	C	0	1
NC_000019.9:g.50902627G>C	19	50902627	G	C	0	1
NC_000019.9:g.50902742G>A	19	50902742	G	A	0	1
NC_000019.9:g.50905033A>G	19	50905033	A	G	0.000151095	1
NC_000019.9:g.50905254A>G	19	50905254	A	G	0	1
NC_000019.9:g.50905460A>G	19	50905460	A	G	0.000170741	1
NC_000019.9:g.50905631G>A	19	50905631	G	A	0	1
NC_000019.9:g.50905999G>A	19	50905999	G	A	0	1
NC_000019.9:g.50905999G>T	19	50905999	G	T	0	1
NC_000019.9:g.50906308A>G	19	50906308	A	G	0	1
NC_000019.9:g.50906477G>A	19	50906477	G	A	0	1
NC_000019.9:g.50906478T>C	19	50906478	T	C	0	1
NC_000019.9:g.50906855G>C	19	50906855	G	C	0	1
NC_000019.9:g.50906856T>G	19	50906856	T	G	0	1
NC_000019.9:g.50909580G>C	19	50909580	G	C	0	1
NC_000019.9:g.50910238A>G	19	50910238	A	G	0	1
NC_000019.9:g.50910582A>G	19	50910582	A	G	0	1
NC_000019.9:g.50910583G>A	19	50910583	G	A	0	1
NC_000019.9:g.50910674T>A	19	50910674	T	A	0	1
NC_000019.9:g.50912925T>C	19	50912925	T	C	0	1
NC_000019.9:g.50912925T>G	19	50912925	T	G	0	1
NC_000019.9:g.50916681A>G	19	50916681	A	G	0	1
NC_000019.9:g.50916998G>C	19	50916998	G	C	5.56054e-05	1
NC_000019.9:g.50918071G>C	19	50918071	G	C	0	1
NC_000019.9:g.50918979A>C	19	50918979	A	C	0	1
NC_000019.9:g.50919786G>A	19	50919786	G	A	0	1
NC_000019.9:g.50919786G>C	19	50919786	G	C	0	1
NC_000019.9:g.50919865A>C	19	50919865	A	C	0.000900005	1
NC_000019.9:g.50919865A>G	19	50919865	A	G	0.000900005	1
NC_000019.9:g.50919866G>A	19	50919866	G	A	0	1
NC_000019.9:g.50920300A>G	19	50920300	A	G	0	1
NC_000019.9:g.50920355G>A	19	50920355	G	A	0.000145908	1
NC_000019.9:g.50920356T>G	19	50920356	T	G	0	1
NC_000019.9:g.50920427A>G	19	50920427	A	G	0	1
NC_000019.9:g.50920527G>A	19	50920527	G	A	0	1
NC_000019.9:g.50920528T>C	19	50920528	T	C	0	1
NC_000019.9:g.51853647T>C	19	51853647	T	C	0	1
NC_000019.9:g.54308705C>T	19	54308705	C	T	0	1
NC_000019.9:g.54310924T>C	19	54310924	T	C	0	1
NC_000019.9:g.55644330T>C	19	55644330	T	C	0	1
NC_000019.9:g.55663286C>T	19	55663286	C	T	0	1
NC_000019.9:g.55666108C>T	19	55666108	C	T	0	1
NC_000019.9:g.55667567A>T	19	55667567	A	T	0	1
NC_000019.9:g.55667970C>G	19	55667970	C	G	0	1
NC_000019.9:g.55668416A>C	19	55668416	A	C	0	1
NC_000019.9:g.55668677C>T	19	55668677	C	T	0.000105002	1
NC_000019.9:g.55668946C>A	19	55668946	C	A	0	1
NC_000020.10:g.741884T>C	20	741884	T	C	0	1
NC_000020.10:g.1963750C>G	20	1963750	C	G	0.000764381	1
NC_000020.10:g.1974331A>G	20	1974331	A	G	0	1
NC_000020.10:g.2398220G>A	20	2398220	G	A	0.000368409	1
NC_000020.10:g.2411674G>A	20	2411674	G	A	0.000235841	1
NC_000020.10:g.2639404C>T	20	2639404	C	T	5.34215e-05	1
NC_000020.10:g.2639484C>T	20	2639484	C	T	0	1
NC_000020.10:g.2640908C>A	20	2640908	C	A	0	1
NC_000020.10:g.2644652C>T	20	2644652	C	T	0.000321593	1
NC_000020.10:g.7866512C>G	20	7866512	C	G	0	1
NC_000020.10:g.8708042T>G	20	8708042	T	G	0	1
NC_000020.10:g.10388263C>T	20	10388263	C	T	5.35216e-05	1
NC_000020.10:g.13789487G>A	20	13789487	G	A	5.37622e-05	1
NC_000020.10:g.18491465G>A	20	18491465	G	A	0.000245543	1
NC_000020.10:g.20505472A>G	20	20505472	A	G	0	1
NC_000020.10:g.23360080A>G	20	23360080	A	G	0	1
NC_000020.10:g.23370902C>T	20	23370902	C	T	0	1
NC_000020.10:g.25288600G>A	20	25288600	G	A	0	1
NC_000020.10:g.30408350G>A	20	30408350	G	A	0	1
NC_000020.10:g.32878535A>C	20	32878535	A	C	0	1
NC_000020.10:g.34142847G>A	20	34142847	G	A	0.000191672	1
NC_000020.10:g.35526363C>G	20	35526363	C	G	5.3454e-05	1
NC_000020.10:g.35526842C>A	20	35526842	C	A	0.000106884	1
NC_000020.10:g.49520539C>T	20	49520539	C	T	0	1
NC_000020.10:g.49552684C>G	20	49552684	C	G	0	1
NC_000020.10:g.52789640T>C	20	52789640	T	C	5.52898e-05	1
NC_000020.10:g.60888068T>C	20	60888068	T	C	0	1
NC_000020.10:g.61987326C>T	20	61987326	C	T	5.38652e-05	1
NC_000020.10:g.61987437C>T	20	61987437	C	T	0.000319696	1
NC_000020.10:g.61992441C>T	20	61992441	C	T	0	1
NC_000020.10:g.62038729C>T	20	62038729	C	T	0	1
NC_000020.10:g.62119780T>C	20	62119780	T	C	0.00387538	0
NC_000020.10:g.62293825A>C	20	62293825	A	C	0	1
NC_000020.10:g.62559686A>G	20	62559686	A	G	5.36668e-05	1
NC_000020.10:g.62660728A>G	20	62660728	A	G	5.36037e-05	1
NC_000021.8:g.33064661C>G	21	33064661	C	G	0	1
NC_000021.8:g.33076077C>A	21	33076077	C	A	0	1
NC_000021.8:g.34717550A>G	21	34717550	A	G	0	1
NC_000021.8:g.34717551G>A	21	34717551	G	A	0	1
NC_000021.8:g.35138177A>G	21	35138177	A	G	0	1
NC_000021.8:g.35830951C>T	21	35830951	C	T	0	1
NC_000021.8:g.36421256C>T	21	36421256	C	T	0	1
NC_000021.8:g.38126719C>T	21	38126719	C	T	0.000102736	1
NC_000021.8:g.38850482G>C	21	38850482	G	C	0.000155087	1
NC_000021.8:g.44181018G>A	21	44181018	G	A	0.000191686	1
NC_000021.8:g.44473970A>G	21	44473970	A	G	0	1
NC_000021.8:g.44473971C>G	21	44473971	C	G	0	1
NC_000021.8:g.44473971C>T	21	44473971	C	T	0	1
NC_000021.8:g.44837656T>C	21	44837656	T	C	0	1
NC_000021.8:g.45717538G>A	21	45717538	G	A	0	1
NC_000021.8:g.46909399G>C	21	46909399	G	C	0	1
NC_000021.8:g.47406987G>A	21	47406987	G	A	0	1
NC_000021.8:g.47412133T>G	21	47412133	T	G	0.000610754	1
NC_000021.8:g.47544835G>A	21	47544835	G	A	5.36671e-05	1
NC_000022.10:g.17690489C>A	22	17690489	C	A	0.000436377	1
NC_000022.10:g.19753911G>A	22	19753911	G	A	0	1
NC_000022.10:g.19865712T>C	22	19865712	T	C	0.000148748	1
NC_000022.10:g.19868242T>C	22	19868242	T	C	0	1
NC_000022.10:g.19898899C>T	22	19898899	C	T	0	1
NC_000022.10:g.19902736C>G	22	19902736	C	G	0.00115735	0
NC_000022.10:g.19902736C>T	22	19902736	C	T	0.00115735	0
NC_000022.10:g.19903367C>T	22	19903367	C	T	0.000148253	1
NC_000022.10:g.19918622C>T	22	19918622	C	T	0.000156385	1
NC_000022.10:g.19960561T>G	22	19960561	T	G	0	1
NC_000022.10:g.24108314C>T	22	24108314	C	T	0.00052557	1
NC_000022.10:g.24109782T>C	22	24109782	T	C	0	1
NC_000022.10:g.24898182G>A	22	24898182	G	A	0	1
NC_000022.10:g.25598760G>T	22	25598760	G	T	0.000200995	1
NC_000022.10:g.25621004G>T	22	25621004	G	T	0.000277907	1
NC_000022.10:g.26879729A>T	22	26879729	A	T	0	1
NC_000022.10:g.29083975C>T	22	29083975	C	T	0	1
NC_000022.10:g.29130717T>C	22	29130717	T	C	0	1
NC_000022.10:g.29192034C>A	22	29192034	C	A	0	1
NC_000022.10:g.30079688A>G	22	30079688	A	G	0	1
NC_000022.10:g.31329452C>T	22	31329452	C	T	0	1
NC_000022.10:g.31796605G>T	22	31796605	G	T	0	1
NC_000022.10:g.32302189A>G	22	32302189	A	G	0	1
NC_000022.10:g.32875119G>C	22	32875119	G	C	0.00209561	0
NC_000022.10:g.37162181C>T	22	37162181	C	T	0	1
NC_000022.10:g.37272070G>C	22	37272070	G	C	0.000192631	1
NC_000022.10:g.37628840C>T	22	37628840	C	T	0	1
NC_000022.10:g.38382159A>G	22	38382159	A	G	0	1
NC_000022.10:g.39380237G>T	22	39380237	G	T	0.00277702	0
NC_000022.10:g.40574145G>A	22	40574145	G	A	0	1
NC_000022.10:g.40663042T>C	22	40663042	T	C	0	1
NC_000022.10:g.40742662T>C	22	40742662	T	C	5.42071e-05	1
NC_000022.10:g.41305124A>G	22	41305124	A	G	0.000319793	1
NC_000022.10:g.41548017G>A	22	41548017	G	A	5.34399e-05	1
NC_000022.10:g.45683334T>C	22	45683334	T	C	6.52462e-05	1
NC_000022.10:g.50506860A>C	22	50506860	A	C	0	1
NC_000022.10:g.50523391C>G	22	50523391	C	G	0	1
NC_000022.10:g.50964906C>T	22	50964906	C	T	0	1
NC_000022.10:g.51066222T>C	22	51066222	T	C	0	1
NC_000022.10:g.51117857G>A	22	51117857	G	A	0	1
NC_000023.10:g.619519G>C	X	619519	G	C	0.000265599	1
NC_000023.10:g.14862623A>C	X	14862623	A	C	0	1
NC_000023.10:g.14883703C>G	X	14883703	C	G	0	1
NC_000023.10:g.18646708G>A	X	18646708	G	A	0	1
NC_000023.10:g.18668713G>A	X	18668713	G	A	0	1
NC_000023.10:g.19410460C>A	X	19410460	C	A	0.00180452	0
NC_000023.10:g.21544984G>A	X	21544984	G	A	0	1
NC_000023.10:g.23410646A>G	X	23410646	A	G	0	1
NC_000023.10:g.31366753T>C	X	31366753	T	C	0	1
NC_000023.10:g.39923206C>G	X	39923206	C	G	0	1
NC_000023.10:g.41206563A>G	X	41206563	A	G	0	1
NC_000023.10:g.41712367C>T	X	41712367	C	T	0	1
NC_000023.10:g.43590638G>A	X	43590638	G	A	0	1
NC_000023.10:g.44921994G>A	X	44921994	G	A	0	1
NC_000023.10:g.47315839T>G	X	47315839	T	G	0.00539111	0
NC_000023.10:g.48932573T>C	X	48932573	T	C	0	1
NC_000023.10:g.49832416G>T	X	49832416	G	T	0	1
NC_000023.10:g.53222020G>A	X	53222020	G	A	0	1
NC_000023.10:g.53659438C>A	X	53659438	C	A	0	1
NC_000023.10:g.53659438C>T	X	53659438	C	T	0	1
NC_000023.10:g.53681077T>C	X	53681077	T	C	0	1
NC_000023.10:g.54014378C>T	X	54014378	C	T	0.00026027	1
NC_000023.10:g.54026395C>T	X	54026395	C	T	0	1
NC_000023.10:g.70351399G>A	X	70351399	G	A	0	1
NC_000023.10:g.71549928T>C	X	71549928	T	C	0	1
NC_000023.10:g.71876093C>G	X	71876093	C	G	0	1
NC_000023.10:g.74334668T>A	X	74334668	T	A	0	1
NC_000023.10:g.77267173C>T	X	77267173	C	T	0	1
NC_000023.10:g.99920239G>A	X	99920239	G	A	0	1
NC_000023.10:g.99921931G>A	X	99921931	G	A	0	1
NC_000023.10:g.100601650T>C	X	100601650	T	C	0	1
NC_000023.10:g.100613361C>G	X	100613361	C	G	0	1
NC_000023.10:g.100641049C>T	X	100641049	C	T	0	1
NC_000023.10:g.108636120C>T	X	108636120	C	T	0.00178612	0
NC_000023.10:g.109414647G>C	X	109414647	G	C	0	1
NC_000023.10:g.110978278G>A	X	110978278	G	A	0	1
NC_000023.10:g.118974608C>T	X	118974608	C	T	7.17466e-05	1
NC_000023.10:g.119565318C>G	X	119565318	C	G	0	1
NC_000023.10:g.128674716C>T	X	128674716	C	T	0.00201291	0
NC_000023.10:g.132888204C>A	X	132888204	C	A	0	1
NC_000023.10:g.133087124C>G	X	133087124	C	G	0	1
NC_000023.10:g.147924958G>C	X	147924958	G	C	7.22907e-05	1
NC_000023.10:g.148059462G>T	X	148059462	G	T	0	1
NC_000023.10:g.152830377A>G	X	152830377	A	G	0	1
NC_000023.10:g.152991623T>G	X	152991623	T	G	0	1
[truncated: 6 more rows]

## Sheet: clinvar.VUS.MT.Non.coding.SNVs
HGVS	CHROM	POS	REF	ALT	SELV	Label
NC_012920.1:m.579T>C	MT	579	T	C	0	1
NC_012920.1:m.588T>C	MT	588	T	C	0.000127146	1
NC_012920.1:m.624C>T	MT	624	C	T	6.70997e-05	1
NC_012920.1:m.628C>T	MT	628	C	T	0.000421702	1
NC_012920.1:m.643A>G	MT	643	A	G	0.000240186	1
NC_012920.1:m.956C>T	MT	956	C	T	0.00119731	1
NC_012920.1:m.962C>T	MT	962	C	T	0.000467495	1
NC_012920.1:m.1106C>T	MT	1106	C	T	0.00147119	1
NC_012920.1:m.1183T>C	MT	1183	T	C	0.00045216	1
NC_012920.1:m.1187T>C	MT	1187	T	C	0.00642294	1
NC_012920.1:m.1257T>C	MT	1257	T	C	6.70997e-05	1
NC_012920.1:m.1282G>A	MT	1282	G	A	0.00188995	1
NC_012920.1:m.1375C>T	MT	1375	C	T	0.000720584	1
NC_012920.1:m.1377C>A	MT	1377	C	A	0.000467495	1
NC_012920.1:m.1385C>T	MT	1385	C	T	6.70997e-05	1
NC_012920.1:m.1608G>A	MT	1608	G	A	6.70997e-05	1
NC_012920.1:m.1629A>G	MT	1629	A	G	0.00112423	1
NC_012920.1:m.1631C>T	MT	1631	C	T	6.70997e-05	1
NC_012920.1:m.1636A>G	MT	1636	A	G	0.000294556	1
NC_012920.1:m.1638T>C	MT	1638	T	C	0.000240186	1
NC_012920.1:m.1641G>A	MT	1641	G	A	0	1
NC_012920.1:m.1643A>G	MT	1643	A	G	0.000702648	1
NC_012920.1:m.1654T>C	MT	1654	T	C	0.00356863	1
NC_012920.1:m.1655A>G	MT	1655	A	G	0.000127146	1
NC_012920.1:m.1658T>C	MT	1658	T	C	0.000653485	1
NC_012920.1:m.1836A>G	MT	1836	A	G	0.0109596	0
NC_012920.1:m.2483T>C	MT	2483	T	C	0.0128256	0
NC_012920.1:m.2550A>T	MT	2550	A	T	0.000818518	1
NC_012920.1:m.3169C>T	MT	3169	C	T	0.00222586	1
NC_012920.1:m.3248G>A	MT	3248	G	A	0	1
NC_012920.1:m.3250T>C	MT	3250	T	C	0.00045216	1
NC_012920.1:m.3252A>T	MT	3252	A	T	0	1
NC_012920.1:m.3263C>T	MT	3263	C	T	0.000347902	1
NC_012920.1:m.3269A>G	MT	3269	A	G	0.000659578	1
NC_012920.1:m.3272T>C	MT	3272	T	C	0	1
NC_012920.1:m.3276A>G	MT	3276	A	G	0.000240186	1
NC_012920.1:m.3290T>A	MT	3290	T	A	0.00847933	1
NC_012920.1:m.4264G>A	MT	4264	G	A	0	1
NC_012920.1:m.4290T>C	MT	4290	T	C	0.000240186	1
NC_012920.1:m.4305A>G	MT	4305	A	G	0	1
NC_012920.1:m.4315A>G	MT	4315	A	G	0.000914994	1
NC_012920.1:m.4320C>A	MT	4320	C	A	0.00117638	1
NC_012920.1:m.4320C>T	MT	4320	C	T	0.00117638	1
NC_012920.1:m.4327T>C	MT	4327	T	C	0	1
NC_012920.1:m.4339G>A	MT	4339	G	A	0.000240186	1
NC_012920.1:m.4360G>A	MT	4360	G	A	0.000127146	1
NC_012920.1:m.4399T>C	MT	4399	T	C	0.000184531	1
NC_012920.1:m.4400A>G	MT	4400	A	G	0	1
NC_012920.1:m.4429G>A	MT	4429	G	A	0.000184531	1
NC_012920.1:m.4451T>G	MT	4451	T	G	6.70997e-05	1
NC_012920.1:m.4455A>G	MT	4455	A	G	0.000184531	1
NC_012920.1:m.4456C>T	MT	4456	C	T	0.00101019	1
NC_012920.1:m.4466A>G	MT	4466	A	G	0.000184531	1
NC_012920.1:m.5524T>C	MT	5524	T	C	0	1
NC_012920.1:m.5542C>T	MT	5542	C	T	6.70997e-05	1
NC_012920.1:m.5544T>C	MT	5544	T	C	0	1
NC_012920.1:m.5550C>T	MT	5550	C	T	0	1
NC_012920.1:m.5559A>G	MT	5559	A	G	6.70997e-05	1
NC_012920.1:m.5560G>A	MT	5560	G	A	0	1
NC_012920.1:m.5573A>G	MT	5573	A	G	0.00113021	1
NC_012920.1:m.5575T>C	MT	5575	T	C	0	1
NC_012920.1:m.5590G>A	MT	5590	G	A	0.000347902	1
NC_012920.1:m.5607T>C	MT	5607	T	C	0	1
NC_012920.1:m.5609T>C	MT	5609	T	C	0.000184531	1
NC_012920.1:m.5619G>A	MT	5619	G	A	0.000294556	1
NC_012920.1:m.5645G>A	MT	5645	G	A	0	1
NC_012920.1:m.5654T>C	MT	5654	T	C	0.000400396	1
NC_012920.1:m.5661A>G	MT	5661	A	G	0	1
NC_012920.1:m.5669G>A	MT	5669	G	A	0	1
NC_012920.1:m.5672T>C	MT	5672	T	C	0	1
NC_012920.1:m.5693T>C	MT	5693	T	C	0.000127146	1
NC_012920.1:m.5708C>A	MT	5708	C	A	0	1
NC_012920.1:m.5791G>A	MT	5791	G	A	0.000294556	1
NC_012920.1:m.5793A>G	MT	5793	A	G	0	1
NC_012920.1:m.5802T>C	MT	5802	T	C	0.000895644	1
NC_012920.1:m.5804A>G	MT	5804	A	G	0.000307286	1
NC_012920.1:m.5809G>A	MT	5809	G	A	0.00169737	1
NC_012920.1:m.5819T>C	MT	5819	T	C	0	1
NC_012920.1:m.5837G>A	MT	5837	G	A	0	1
NC_012920.1:m.5840C>A	MT	5840	C	A	0.00148932	1
NC_012920.1:m.5841T>C	MT	5841	T	C	0	1
NC_012920.1:m.5852T>C	MT	5852	T	C	0.000347902	1
NC_012920.1:m.5858T>C	MT	5858	T	C	0	1
NC_012920.1:m.5864G>A	MT	5864	G	A	0.000347902	1
NC_012920.1:m.5865T>C	MT	5865	T	C	6.70997e-05	1
NC_012920.1:m.5885T>C	MT	5885	T	C	0.000240186	1
NC_012920.1:m.5889A>G	MT	5889	A	G	0.000402598	1
NC_012920.1:m.7478G>A	MT	7478	G	A	0	1
NC_012920.1:m.7479G>A	MT	7479	G	A	0.000127146	1
NC_012920.1:m.7486G>A	MT	7486	G	A	6.70997e-05	1
NC_012920.1:m.7487C>T	MT	7487	C	T	0	1
NC_012920.1:m.7496T>C	MT	7496	T	C	0.000294556	1
NC_012920.1:m.7499C>A	MT	7499	C	A	0	1
NC_012920.1:m.7518A>G	MT	7518	A	G	0.000347902	1
NC_012920.1:m.7520G>A	MT	7520	G	A	0	1
NC_012920.1:m.7525T>C	MT	7525	T	C	0	1
NC_012920.1:m.7538T>C	MT	7538	T	C	0	1
NC_012920.1:m.7555T>C	MT	7555	T	C	0	1
NC_012920.1:m.7562A>G	MT	7562	A	G	0.000603898	1
NC_012920.1:m.7577T>C	MT	7577	T	C	0	1
NC_012920.1:m.7582C>T	MT	7582	C	T	0	1
NC_012920.1:m.8301A>G	MT	8301	A	G	0.000400396	1
NC_012920.1:m.8311T>A	MT	8311	T	A	0.00477919	1
NC_012920.1:m.8358A>G	MT	8358	A	G	0.000347902	1
NC_012920.1:m.8364A>T	MT	8364	A	T	0	1
NC_012920.1:m.9993T>C	MT	9993	T	C	0.000294556	1
NC_012920.1:m.9996T>C	MT	9996	T	C	0.000400396	1
NC_012920.1:m.10005A>T	MT	10005	A	T	0.00386839	1
NC_012920.1:m.10008A>G	MT	10008	A	G	0	1
NC_012920.1:m.10014G>A	MT	10014	G	A	0.000294556	1
NC_012920.1:m.10015T>C	MT	10015	T	C	0.000240186	1
NC_012920.1:m.10020T>C	MT	10020	T	C	0.000553847	1
NC_012920.1:m.10027T>C	MT	10027	T	C	0	1
NC_012920.1:m.10048A>G	MT	10048	A	G	6.70997e-05	1
NC_012920.1:m.10055A>G	MT	10055	A	G	0.000503287	1
NC_012920.1:m.10405T>C	MT	10405	T	C	0.000240186	1
NC_012920.1:m.10457T>C	MT	10457	T	C	0.000951798	1
NC_012920.1:m.10462T>C	MT	10462	T	C	0	1
NC_012920.1:m.12143T>C	MT	12143	T	C	6.70997e-05	1
NC_012920.1:m.12144A>G	MT	12144	A	G	0.000294556	1
NC_012920.1:m.12150T>C	MT	12150	T	C	0.000184531	1
NC_012920.1:m.12163A>G	MT	12163	A	G	0.000134199	1
NC_012920.1:m.12173T>A	MT	12173	T	A	0.00358209	1
NC_012920.1:m.12176G>A	MT	12176	G	A	0.000603898	1
NC_012920.1:m.12177A>G	MT	12177	A	G	0.000962743	1
NC_012920.1:m.12184A>G	MT	12184	A	G	0.000720584	1
NC_012920.1:m.12185G>A	MT	12185	G	A	0	1
NC_012920.1:m.12201T>C	MT	12201	T	C	0.000184531	1
NC_012920.1:m.12202T>C	MT	12202	T	C	0.000294556	1
NC_012920.1:m.12204A>C	MT	12204	A	C	0.000127146	1
NC_012920.1:m.12205C>T	MT	12205	C	T	0	1
NC_012920.1:m.12213G>A	MT	12213	G	A	6.70997e-05	1
NC_012920.1:m.12218C>A	MT	12218	C	A	0.000311677	1
NC_012920.1:m.12230A>G	MT	12230	A	G	0.000127146	1
NC_012920.1:m.12247T>C	MT	12247	T	C	0	1
NC_012920.1:m.12250C>T	MT	12250	C	T	0.00162723	1
NC_012920.1:m.12255T>C	MT	12255	T	C	0	1
NC_012920.1:m.12278T>C	MT	12278	T	C	0.000553847	1
NC_012920.1:m.12291T>C	MT	12291	T	C	0.000400396	1
NC_012920.1:m.12293G>A	MT	12293	G	A	0	1
NC_012920.1:m.12302C>A	MT	12302	C	A	0.00121095	1
NC_012920.1:m.12302C>T	MT	12302	C	T	0.00121095	1
NC_012920.1:m.12318G>A	MT	12318	G	A	0	1
NC_012920.1:m.14681G>A	MT	14681	G	A	0	1
NC_012920.1:m.14701C>T	MT	14701	C	T	0.000127146	1
NC_012920.1:m.14729T>C	MT	14729	T	C	0	1
NC_012920.1:m.15888G>A	MT	15888	G	A	0	1
NC_012920.1:m.15890C>T	MT	15890	C	T	0.000415002	1
NC_012920.1:m.15897G>A	MT	15897	G	A	0	1
NC_012920.1:m.15909A>T	MT	15909	A	T	0.00124348	1
NC_012920.1:m.15921T>C	MT	15921	T	C	0	1
NC_012920.1:m.15950G>A	MT	15950	G	A	0.000702648	1
NC_012920.1:m.15976T>C	MT	15976	T	C	0.000400396	1
NC_012920.1:m.15983T>C	MT	15983	T	C	0.00108381	1
NC_012920.1:m.15984T>C	MT	15984	T	C	0.00108381	1
NC_012920.1:m.15994A>G	MT	15994	A	G	0.000720584	1
NC_012920.1:m.15995G>A	MT	15995	G	A	0.000603898	1
NC_012920.1:m.16003T>C	MT	16003	T	C	6.70997e-05	1
NC_012920.1:m.16013A>G	MT	16013	A	G	0	1
NC_012920.1:m.16021C>T	MT	16021	C	T	0	1
